# Supplementary material for: Characterization of the Floral Transcriptome of Moso Bamboo (Phyllostachys edulis) at Different Flowering Developmental Stages by Transcriptome Sequencing and RNA-Seq Analysis
Source: PLoS One. 2014 Jun 10;9(6):e98910. doi: 10.1371/journal.pone.0098910 (PMC4051636; doi:10.1371/journal.pone.0098910)
Supplement: Table S1 — GO classification of Moso bamboo genes. (XLSX) [file pone.0098910.s003.xlsx]

## Sheet: Terms for CK-VS-F_P
Gene Ontology term	Cluster frequency	Genome frequency of use	Corrected P-value
photosynthesis	997 out of 5765 genes, 17.3%	344 out of 15223 genes, 2.3%	5.44e-27
photosynthesis, light reaction	99 out of 5765 genes, 1.7%	244 out of 15223 genes, 1.6%	8.48e-21
oxidation-reduction process	99 out of 5765 genes, 1.7%	1722 out of 15223 genes, 11.3%	4.45e-17
plastid membrane organization	99 out of 5765 genes, 1.7%	175 out of 15223 genes, 1.1%	3.96e-12
thylakoid membrane organization	983 out of 5765 genes, 17.1%	175 out of 15223 genes, 1.1%	3.96e-12
microtubule-based movement	98 out of 5765 genes, 1.7%	89 out of 15223 genes, 0.6%	9.74e-12
plastid organization	98 out of 5765 genes, 1.7%	370 out of 15223 genes, 2.4%	3.51e-11
isopentenyl diphosphate biosynthetic process, mevalonate-independent pathway	98 out of 5765 genes, 1.7%	174 out of 15223 genes, 1.1%	8.02e-11
glyceraldehyde-3-phosphate metabolic process	98 out of 5765 genes, 1.7%	176 out of 15223 genes, 1.2%	8.35e-11
cellular cell wall organization	98 out of 5765 genes, 1.7%	242 out of 15223 genes, 1.6%	1.14e-10
isopentenyl diphosphate biosynthetic process	98 out of 5765 genes, 1.7%	178 out of 15223 genes, 1.2%	8.53e-10
isopentenyl diphosphate metabolic process	97 out of 5765 genes, 1.7%	178 out of 15223 genes, 1.2%	8.53e-10
carbohydrate metabolic process	96 out of 5765 genes, 1.7%	1744 out of 15223 genes, 11.5%	8.83e-10
generation of precursor metabolites and energy	96 out of 5765 genes, 1.7%	646 out of 15223 genes, 4.2%	8.96e-10
external encapsulating structure organization	96 out of 5765 genes, 1.7%	265 out of 15223 genes, 1.7%	9.66e-10
cell wall organization or biogenesis	95 out of 5765 genes, 1.6%	685 out of 15223 genes, 4.5%	1.02e-09
cell wall organization	95 out of 5765 genes, 1.6%	427 out of 15223 genes, 2.8%	1.13e-09
photosynthetic electron transport in photosystem I	94 out of 5765 genes, 1.6%	43 out of 15223 genes, 0.3%	1.57e-09
cellular component movement	94 out of 5765 genes, 1.6%	122 out of 15223 genes, 0.8%	2.16e-09
glucan metabolic process	933 out of 5765 genes, 16.2%	484 out of 15223 genes, 3.2%	2.26e-09
pyruvate metabolic process	93 out of 5765 genes, 1.6%	180 out of 15223 genes, 1.2%	2.61e-09
isoprenoid metabolic process	93 out of 5765 genes, 1.6%	397 out of 15223 genes, 2.6%	2.67e-09
isoprenoid biosynthetic process	93 out of 5765 genes, 1.6%	372 out of 15223 genes, 2.4%	3.68e-09
NADPH regeneration	93 out of 5765 genes, 1.6%	167 out of 15223 genes, 1.1%	4.04e-09
cellular cell wall organization or biogenesis	93 out of 5765 genes, 1.6%	467 out of 15223 genes, 3.1%	5.37e-09
pentose-phosphate shunt	927 out of 5765 genes, 16.1%	166 out of 15223 genes, 1.1%	6.98e-09
microtubule-based process	927 out of 5765 genes, 16.1%	329 out of 15223 genes, 2.2%	1.67e-08
establishment of organelle localization	92 out of 5765 genes, 1.6%	107 out of 15223 genes, 0.7%	2.95e-08
cellular glucan metabolic process	92 out of 5765 genes, 1.6%	429 out of 15223 genes, 2.8%	3.41e-08
NADP metabolic process	92 out of 5765 genes, 1.6%	171 out of 15223 genes, 1.1%	3.66e-08
photosynthetic electron transport chain	92 out of 5765 genes, 1.6%	68 out of 15223 genes, 0.4%	4.12e-08
chloroplast relocation	91 out of 5765 genes, 1.6%	102 out of 15223 genes, 0.7%	4.45e-08
plastid localization	91 out of 5765 genes, 1.6%	102 out of 15223 genes, 0.7%	4.45e-08
establishment of plastid localization	91 out of 5765 genes, 1.6%	102 out of 15223 genes, 0.7%	4.45e-08
cellular carbohydrate metabolic process	91 out of 5765 genes, 1.6%	678 out of 15223 genes, 4.5%	4.74e-08
disaccharide metabolic process	91 out of 5765 genes, 1.6%	177 out of 15223 genes, 1.2%	1.02e-07
lipid biosynthetic process	906 out of 5765 genes, 15.7%	872 out of 15223 genes, 5.7%	1.1e-07
polysaccharide metabolic process	90 out of 5765 genes, 1.6%	653 out of 15223 genes, 4.3%	4.13e-07
phosphorus metabolic process	90 out of 5765 genes, 1.6%	2028 out of 15223 genes, 13.3%	4.36e-07
phosphate-containing compound metabolic process	90 out of 5765 genes, 1.6%	2028 out of 15223 genes, 13.3%	4.36e-07
starch biosynthetic process	90 out of 5765 genes, 1.6%	156 out of 15223 genes, 1.0%	4.92e-07
plant-type cell wall organization or biogenesis	9 out of 5765 genes, 0.2%	271 out of 15223 genes, 1.8%	7.37e-07
maltose metabolic process	9 out of 5765 genes, 0.2%	106 out of 15223 genes, 0.7%	7.52e-07
pigment metabolic process	9 out of 5765 genes, 0.2%	310 out of 15223 genes, 2.0%	8.15e-07
photosystem II assembly	9 out of 5765 genes, 0.2%	118 out of 15223 genes, 0.8%	1.04e-06
anatomical structure formation involved in morphogenesis	9 out of 5765 genes, 0.2%	1077 out of 15223 genes, 7.1%	1.9e-06
tetraterpenoid metabolic process	9 out of 5765 genes, 0.2%	119 out of 15223 genes, 0.8%	1.9e-06
carotenoid metabolic process	9 out of 5765 genes, 0.2%	119 out of 15223 genes, 0.8%	1.9e-06
protein phosphorylation	9 out of 5765 genes, 0.2%	1222 out of 15223 genes, 8.0%	2.24e-06
starch metabolic process	9 out of 5765 genes, 0.2%	214 out of 15223 genes, 1.4%	4.04e-06
oligosaccharide metabolic process	9 out of 5765 genes, 0.2%	189 out of 15223 genes, 1.2%	4.12e-06
unidimensional cell growth	9 out of 5765 genes, 0.2%	283 out of 15223 genes, 1.9%	5.15e-06
tetraterpenoid biosynthetic process	9 out of 5765 genes, 0.2%	117 out of 15223 genes, 0.8%	5.81e-06
carotenoid biosynthetic process	9 out of 5765 genes, 0.2%	117 out of 15223 genes, 0.8%	5.81e-06
chlorophyll metabolic process	9 out of 5765 genes, 0.2%	153 out of 15223 genes, 1.0%	6.24e-06
nicotinamide nucleotide metabolic process	9 out of 5765 genes, 0.2%	186 out of 15223 genes, 1.2%	6.75e-06
glucan biosynthetic process	9 out of 5765 genes, 0.2%	346 out of 15223 genes, 2.3%	8.71e-06
cellular polysaccharide metabolic process	9 out of 5765 genes, 0.2%	559 out of 15223 genes, 3.7%	9.86e-06
organelle localization	9 out of 5765 genes, 0.2%	140 out of 15223 genes, 0.9%	1.09e-05
chloroplast organization	9 out of 5765 genes, 0.2%	234 out of 15223 genes, 1.5%	1.29e-05
electron transport chain	9 out of 5765 genes, 0.2%	234 out of 15223 genes, 1.5%	1.29e-05
pyridine nucleotide metabolic process	9 out of 5765 genes, 0.2%	188 out of 15223 genes, 1.2%	1.56e-05
pyridine-containing compound metabolic process	9 out of 5765 genes, 0.2%	188 out of 15223 genes, 1.2%	1.56e-05
post-embryonic morphogenesis	9 out of 5765 genes, 0.2%	337 out of 15223 genes, 2.2%	1.59e-05
pigment biosynthetic process	9 out of 5765 genes, 0.2%	252 out of 15223 genes, 1.7%	1.73e-05
microtubule nucleation	9 out of 5765 genes, 0.2%	64 out of 15223 genes, 0.4%	1.82e-05
enzyme linked receptor protein signaling pathway	9 out of 5765 genes, 0.2%	59 out of 15223 genes, 0.4%	2.49e-05
regulation of protein dephosphorylation	9 out of 5765 genes, 0.2%	70 out of 15223 genes, 0.5%	2.86e-05
polysaccharide biosynthetic process	9 out of 5765 genes, 0.2%	516 out of 15223 genes, 3.4%	3.22e-05
cellular aldehyde metabolic process	9 out of 5765 genes, 0.2%	276 out of 15223 genes, 1.8%	3.72e-05
plant-type cell wall modification	9 out of 5765 genes, 0.2%	56 out of 15223 genes, 0.4%	4.07e-05
transmembrane receptor protein tyrosine kinase signaling pathway	9 out of 5765 genes, 0.2%	39 out of 15223 genes, 0.3%	4.68e-05
photosynthesis, light harvesting	9 out of 5765 genes, 0.2%	36 out of 15223 genes, 0.2%	6.6e-05
anaphase	9 out of 5765 genes, 0.2%	92 out of 15223 genes, 0.6%	6.91e-05
stamen development	9 out of 5765 genes, 0.2%	118 out of 15223 genes, 0.8%	8.81e-05
androecium development	9 out of 5765 genes, 0.2%	118 out of 15223 genes, 0.8%	8.81e-05
developmental growth involved in morphogenesis	9 out of 5765 genes, 0.2%	359 out of 15223 genes, 2.4%	9.45e-05
anatomical structure morphogenesis	9 out of 5765 genes, 0.2%	1275 out of 15223 genes, 8.4%	0.00013
fatty acid biosynthetic process	9 out of 5765 genes, 0.2%	228 out of 15223 genes, 1.5%	0.00014
cellular carbohydrate biosynthetic process	9 out of 5765 genes, 0.2%	528 out of 15223 genes, 3.5%	0.00016
phenylpropanoid catabolic process	9 out of 5765 genes, 0.2%	17 out of 15223 genes, 0.1%	0.00016
lignin catabolic process	9 out of 5765 genes, 0.2%	17 out of 15223 genes, 0.1%	0.00016
plant-type cell wall organization	9 out of 5765 genes, 0.2%	169 out of 15223 genes, 1.1%	0.00019
developmental growth	9 out of 5765 genes, 0.2%	392 out of 15223 genes, 2.6%	0.00023
regulation of meristem growth	9 out of 5765 genes, 0.2%	102 out of 15223 genes, 0.7%	0.00024
phosphorylation	9 out of 5765 genes, 0.2%	1695 out of 15223 genes, 11.1%	0.00032
response to blue light	9 out of 5765 genes, 0.2%	100 out of 15223 genes, 0.7%	0.0007
cofactor metabolic process	9 out of 5765 genes, 0.2%	554 out of 15223 genes, 3.6%	0.0007
response to red light	9 out of 5765 genes, 0.2%	71 out of 15223 genes, 0.5%	0.00084
oxidoreduction coenzyme metabolic process	9 out of 5765 genes, 0.2%	227 out of 15223 genes, 1.5%	0.00088
lipid metabolic process	9 out of 5765 genes, 0.2%	1445 out of 15223 genes, 9.5%	0.00095
regulation of dephosphorylation	9 out of 5765 genes, 0.2%	77 out of 15223 genes, 0.5%	0.00098
stomatal complex morphogenesis	9 out of 5765 genes, 0.2%	121 out of 15223 genes, 0.8%	0.00102
response to karrikin	9 out of 5765 genes, 0.2%	161 out of 15223 genes, 1.1%	0.00118
tetrapyrrole metabolic process	9 out of 5765 genes, 0.2%	191 out of 15223 genes, 1.3%	0.0012
cellular polysaccharide biosynthetic process	9 out of 5765 genes, 0.2%	478 out of 15223 genes, 3.1%	0.00136
plant-type cell wall biogenesis	9 out of 5765 genes, 0.2%	147 out of 15223 genes, 1.0%	0.0016
chlorophyll biosynthetic process	9 out of 5765 genes, 0.2%	100 out of 15223 genes, 0.7%	0.00197
cell tip growth	9 out of 5765 genes, 0.2%	195 out of 15223 genes, 1.3%	0.00224
porphyrin-containing compound metabolic process	9 out of 5765 genes, 0.2%	187 out of 15223 genes, 1.2%	0.0028
regulation of meristem development	9 out of 5765 genes, 0.2%	139 out of 15223 genes, 0.9%	0.00436
glycoside metabolic process	9 out of 5765 genes, 0.2%	204 out of 15223 genes, 1.3%	0.00492
carbohydrate biosynthetic process	897 out of 5765 genes, 15.6%	727 out of 15223 genes, 4.8%	0.00537
phospholipid biosynthetic process	897 out of 5765 genes, 15.6%	302 out of 15223 genes, 2.0%	0.0081
phenylpropanoid metabolic process	89 out of 5765 genes, 1.5%	180 out of 15223 genes, 1.2%	0.01001
auxin mediated signaling pathway	88 out of 5765 genes, 1.5%	165 out of 15223 genes, 1.1%	0.01073
anther development	871 out of 5765 genes, 15.1%	62 out of 15223 genes, 0.4%	0.01421
coenzyme metabolic process	87 out of 5765 genes, 1.5%	420 out of 15223 genes, 2.8%	0.01459
lignin metabolic process	87 out of 5765 genes, 1.5%	64 out of 15223 genes, 0.4%	0.01472
secondary metabolic process	86 out of 5765 genes, 1.5%	425 out of 15223 genes, 2.8%	0.01556
cutin biosynthetic process	86 out of 5765 genes, 1.5%	24 out of 15223 genes, 0.2%	0.01564
cell morphogenesis	853 out of 5765 genes, 14.8%	479 out of 15223 genes, 3.1%	0.01571
transcription from plastid promoter	853 out of 5765 genes, 14.8%	70 out of 15223 genes, 0.5%	0.01578
single-organism biosynthetic process	85 out of 5765 genes, 1.5%	1014 out of 15223 genes, 6.7%	0.01628
shoot morphogenesis	85 out of 5765 genes, 1.5%	351 out of 15223 genes, 2.3%	0.01668
terpenoid biosynthetic process	85 out of 5765 genes, 1.5%	209 out of 15223 genes, 1.4%	0.02166
terpenoid metabolic process	85 out of 5765 genes, 1.5%	241 out of 15223 genes, 1.6%	0.02585
phospholipid metabolic process	85 out of 5765 genes, 1.5%	395 out of 15223 genes, 2.6%	0.02631
cellular response to auxin stimulus	85 out of 5765 genes, 1.5%	170 out of 15223 genes, 1.1%	0.02694
PSII associated light-harvesting complex II catabolic process	85 out of 5765 genes, 1.5%	18 out of 15223 genes, 0.1%	0.02718
rRNA processing	84 out of 5765 genes, 1.5%	199 out of 15223 genes, 1.3%	0.02974
cellular component biogenesis at cellular level	84 out of 5765 genes, 1.5%	526 out of 15223 genes, 3.5%	0.03384
cellular component morphogenesis	84 out of 5765 genes, 1.5%	500 out of 15223 genes, 3.3%	0.03447
microtubule cytoskeleton organization	84 out of 5765 genes, 1.5%	241 out of 15223 genes, 1.6%	0.0459
rRNA metabolic process	84 out of 5765 genes, 1.5%	203 out of 15223 genes, 1.3%	0.04887
syncytium formation	84 out of 5765 genes, 1.5%	17 out of 15223 genes, 0.1%	0.06418
phytosteroid biosynthetic process	832 out of 5765 genes, 14.4%	69 out of 15223 genes, 0.5%	0.07809
brassinosteroid biosynthetic process	83 out of 5765 genes, 1.4%	69 out of 15223 genes, 0.5%	0.07809
developmental cell growth	83 out of 5765 genes, 1.4%	253 out of 15223 genes, 1.7%	0.09259
stomatal complex development	83 out of 5765 genes, 1.4%	139 out of 15223 genes, 0.9%	0.09511
glycoside biosynthetic process	829 out of 5765 genes, 14.4%	146 out of 15223 genes, 1.0%	0.10996
unsaturated fatty acid biosynthetic process	82 out of 5765 genes, 1.4%	46 out of 15223 genes, 0.3%	0.11196
secondary cell wall biogenesis	81 out of 5765 genes, 1.4%	46 out of 15223 genes, 0.3%	0.11196
unsaturated fatty acid metabolic process	81 out of 5765 genes, 1.4%	46 out of 15223 genes, 0.3%	0.11196
response to far red light	80 out of 5765 genes, 1.4%	68 out of 15223 genes, 0.4%	0.13041
cell wall modification	8 out of 5765 genes, 0.1%	180 out of 15223 genes, 1.2%	0.13942
single-organism carbohydrate metabolic process	8 out of 5765 genes, 0.1%	1405 out of 15223 genes, 9.2%	0.16729
positive regulation of molecular function	8 out of 5765 genes, 0.1%	163 out of 15223 genes, 1.1%	0.17578
cell proliferation	8 out of 5765 genes, 0.1%	81 out of 15223 genes, 0.5%	0.17943
phosphatidylglycerol metabolic process	8 out of 5765 genes, 0.1%	47 out of 15223 genes, 0.3%	0.20982
carbohydrate catabolic process	8 out of 5765 genes, 0.1%	440 out of 15223 genes, 2.9%	0.22569
single-organism carbohydrate catabolic process	8 out of 5765 genes, 0.1%	440 out of 15223 genes, 2.9%	0.22569
positive regulation of catalytic activity	8 out of 5765 genes, 0.1%	162 out of 15223 genes, 1.1%	0.24894
xanthophyll metabolic process	8 out of 5765 genes, 0.1%	18 out of 15223 genes, 0.1%	0.24919
organic acid biosynthetic process	8 out of 5765 genes, 0.1%	755 out of 15223 genes, 5.0%	0.25297
carboxylic acid biosynthetic process	8 out of 5765 genes, 0.1%	755 out of 15223 genes, 5.0%	0.25297
tetrapyrrole biosynthetic process	8 out of 5765 genes, 0.1%	138 out of 15223 genes, 0.9%	0.27744
cell wall biogenesis	8 out of 5765 genes, 0.1%	263 out of 15223 genes, 1.7%	0.30717
leaf morphogenesis	8 out of 5765 genes, 0.1%	163 out of 15223 genes, 1.1%	0.32868
regulation of proton transport	8 out of 5765 genes, 0.1%	42 out of 15223 genes, 0.3%	0.34798
aromatic amino acid family metabolic process	8 out of 5765 genes, 0.1%	161 out of 15223 genes, 1.1%	0.35072
S-glycoside metabolic process	8 out of 5765 genes, 0.1%	130 out of 15223 genes, 0.9%	0.35461
glycosinolate metabolic process	8 out of 5765 genes, 0.1%	130 out of 15223 genes, 0.9%	0.35461
glucosinolate metabolic process	8 out of 5765 genes, 0.1%	130 out of 15223 genes, 0.9%	0.35461
phosphatidylglycerol biosynthetic process	8 out of 5765 genes, 0.1%	46 out of 15223 genes, 0.3%	0.37093
pollen tube growth	8 out of 5765 genes, 0.1%	128 out of 15223 genes, 0.8%	0.37691
porphyrin-containing compound biosynthetic process	8 out of 5765 genes, 0.1%	133 out of 15223 genes, 0.9%	0.45274
water transport	8 out of 5765 genes, 0.1%	90 out of 15223 genes, 0.6%	0.52931
fluid transport	8 out of 5765 genes, 0.1%	90 out of 15223 genes, 0.6%	0.52931
sulfur compound biosynthetic process	8 out of 5765 genes, 0.1%	348 out of 15223 genes, 2.3%	0.55082
carbon fixation	8 out of 5765 genes, 0.1%	24 out of 15223 genes, 0.2%	0.58335
response to cyclopentenone	8 out of 5765 genes, 0.1%	57 out of 15223 genes, 0.4%	0.63372
response to organic cyclic compound	8 out of 5765 genes, 0.1%	57 out of 15223 genes, 0.4%	0.63372
aromatic amino acid family biosynthetic process	8 out of 5765 genes, 0.1%	82 out of 15223 genes, 0.5%	0.64241
histone phosphorylation	8 out of 5765 genes, 0.1%	55 out of 15223 genes, 0.4%	0.64364
cell growth	8 out of 5765 genes, 0.1%	478 out of 15223 genes, 3.1%	0.64963
sulfur compound metabolic process	8 out of 5765 genes, 0.1%	427 out of 15223 genes, 2.8%	0.85794
cell surface receptor signaling pathway	8 out of 5765 genes, 0.1%	111 out of 15223 genes, 0.7%	0.89323
secondary metabolite biosynthetic process	8 out of 5765 genes, 0.1%	215 out of 15223 genes, 1.4%	0.92433
aromatic compound catabolic process	8 out of 5765 genes, 0.1%	454 out of 15223 genes, 3.0%	0.93184
monocarboxylic acid metabolic process	8 out of 5765 genes, 0.1%	868 out of 15223 genes, 5.7%	0.98515
glycine decarboxylation via glycine cleavage system	8 out of 5765 genes, 0.1%	8 out of 15223 genes, 0.1%	1
microtubule bundle formation	8 out of 5765 genes, 0.1%	11 out of 15223 genes, 0.1%	1
primary meristem tissue development	8 out of 5765 genes, 0.1%	11 out of 15223 genes, 0.1%	1
cell development	8 out of 5765 genes, 0.1%	511 out of 15223 genes, 3.4%	1
serine family amino acid metabolic process	8 out of 5765 genes, 0.1%	184 out of 15223 genes, 1.2%	1
cysteine biosynthetic process	8 out of 5765 genes, 0.1%	132 out of 15223 genes, 0.9%	1
phytosteroid metabolic process	8 out of 5765 genes, 0.1%	84 out of 15223 genes, 0.6%	1
brassinosteroid metabolic process	8 out of 5765 genes, 0.1%	84 out of 15223 genes, 0.6%	1
cell morphogenesis involved in differentiation	8 out of 5765 genes, 0.1%	309 out of 15223 genes, 2.0%	1
xyloglucan biosynthetic process	8 out of 5765 genes, 0.1%	13 out of 15223 genes, 0.1%	1
cytoskeleton organization	8 out of 5765 genes, 0.1%	471 out of 15223 genes, 3.1%	1
small molecule biosynthetic process	8 out of 5765 genes, 0.1%	862 out of 15223 genes, 5.7%	1
S-glycoside biosynthetic process	8 out of 5765 genes, 0.1%	98 out of 15223 genes, 0.6%	1
glycosinolate biosynthetic process	8 out of 5765 genes, 0.1%	98 out of 15223 genes, 0.6%	1
glucosinolate biosynthetic process	8 out of 5765 genes, 0.1%	98 out of 15223 genes, 0.6%	1
sulfur amino acid metabolic process	8 out of 5765 genes, 0.1%	242 out of 15223 genes, 1.6%	1
regulation of protein modification process	799 out of 5765 genes, 13.9%	184 out of 15223 genes, 1.2%	1
cysteine metabolic process	79 out of 5765 genes, 1.4%	134 out of 15223 genes, 0.9%	1
histone H3-K9 methylation	79 out of 5765 genes, 1.4%	141 out of 15223 genes, 0.9%	1
nonphotochemical quenching	79 out of 5765 genes, 1.4%	10 out of 15223 genes, 0.1%	1
UDP-rhamnose biosynthetic process	79 out of 5765 genes, 1.4%	7 out of 15223 genes, 0.0%	1
UDP-rhamnose metabolic process	78 out of 5765 genes, 1.4%	7 out of 15223 genes, 0.0%	1
monosaccharide metabolic process	78 out of 5765 genes, 1.4%	535 out of 15223 genes, 3.5%	1
multidimensional cell growth	78 out of 5765 genes, 1.4%	84 out of 15223 genes, 0.6%	1
glucose catabolic process	78 out of 5765 genes, 1.4%	380 out of 15223 genes, 2.5%	1
regulation of growth	78 out of 5765 genes, 1.4%	202 out of 15223 genes, 1.3%	1
regulation of developmental growth	77 out of 5765 genes, 1.3%	165 out of 15223 genes, 1.1%	1
chlorophyll catabolic process	77 out of 5765 genes, 1.3%	48 out of 15223 genes, 0.3%	1
pigment catabolic process	77 out of 5765 genes, 1.3%	48 out of 15223 genes, 0.3%	1
cell wall macromolecule catabolic process	76 out of 5765 genes, 1.3%	30 out of 15223 genes, 0.2%	1
glycine catabolic process	76 out of 5765 genes, 1.3%	34 out of 15223 genes, 0.2%	1
serine family amino acid catabolic process	76 out of 5765 genes, 1.3%	34 out of 15223 genes, 0.2%	1
protein polymerization	76 out of 5765 genes, 1.3%	40 out of 15223 genes, 0.3%	1
hexose catabolic process	76 out of 5765 genes, 1.3%	381 out of 15223 genes, 2.5%	1
monosaccharide catabolic process	76 out of 5765 genes, 1.3%	381 out of 15223 genes, 2.5%	1
pigmentation	76 out of 5765 genes, 1.3%	63 out of 15223 genes, 0.4%	1
pigment accumulation	75 out of 5765 genes, 1.3%	63 out of 15223 genes, 0.4%	1
pigment accumulation in response to UV light	75 out of 5765 genes, 1.3%	63 out of 15223 genes, 0.4%	1
pigment accumulation in tissues in response to UV light	75 out of 5765 genes, 1.3%	63 out of 15223 genes, 0.4%	1
pigment accumulation in tissues	75 out of 5765 genes, 1.3%	63 out of 15223 genes, 0.4%	1
anthocyanin accumulation in tissues in response to UV light	75 out of 5765 genes, 1.3%	63 out of 15223 genes, 0.4%	1
sulfur amino acid biosynthetic process	749 out of 5765 genes, 13.0%	217 out of 15223 genes, 1.4%	1
organ development	745 out of 5765 genes, 12.9%	1592 out of 15223 genes, 10.5%	1
growth	740 out of 5765 genes, 12.8%	535 out of 15223 genes, 3.5%	1
aminoglycan catabolic process	74 out of 5765 genes, 1.3%	19 out of 15223 genes, 0.1%	1
chitin metabolic process	74 out of 5765 genes, 1.3%	19 out of 15223 genes, 0.1%	1
chitin catabolic process	74 out of 5765 genes, 1.3%	19 out of 15223 genes, 0.1%	1
amino sugar catabolic process	74 out of 5765 genes, 1.3%	19 out of 15223 genes, 0.1%	1
glucosamine-containing compound catabolic process	730 out of 5765 genes, 12.7%	19 out of 15223 genes, 0.1%	1
hexose metabolic process	73 out of 5765 genes, 1.3%	487 out of 15223 genes, 3.2%	1
cell wall modification involved in multidimensional cell growth	729 out of 5765 genes, 12.6%	12 out of 15223 genes, 0.1%	1
hormone biosynthetic process	72 out of 5765 genes, 1.2%	139 out of 15223 genes, 0.9%	1
organic cyclic compound catabolic process	72 out of 5765 genes, 1.2%	468 out of 15223 genes, 3.1%	1
regulation of phosphate metabolic process	72 out of 5765 genes, 1.2%	188 out of 15223 genes, 1.2%	1
regulation of phosphorus metabolic process	72 out of 5765 genes, 1.2%	188 out of 15223 genes, 1.2%	1
porphyrin-containing compound catabolic process	72 out of 5765 genes, 1.2%	49 out of 15223 genes, 0.3%	1
tetrapyrrole catabolic process	72 out of 5765 genes, 1.2%	49 out of 15223 genes, 0.3%	1
asymmetric cell division	72 out of 5765 genes, 1.2%	25 out of 15223 genes, 0.2%	1
polarity specification of adaxial/abaxial axis	72 out of 5765 genes, 1.2%	43 out of 15223 genes, 0.3%	1
regulation of photosynthesis	71 out of 5765 genes, 1.2%	27 out of 15223 genes, 0.2%	1
auxin efflux	71 out of 5765 genes, 1.2%	29 out of 15223 genes, 0.2%	1
regulation of interphase of mitotic cell cycle	71 out of 5765 genes, 1.2%	37 out of 15223 genes, 0.2%	1
xanthophyll biosynthetic process	71 out of 5765 genes, 1.2%	14 out of 15223 genes, 0.1%	1
reductive pentose-phosphate cycle	71 out of 5765 genes, 1.2%	14 out of 15223 genes, 0.1%	1
photosynthesis, dark reaction	704 out of 5765 genes, 12.2%	14 out of 15223 genes, 0.1%	1
pectin biosynthetic process	70 out of 5765 genes, 1.2%	14 out of 15223 genes, 0.1%	1
mRNA modification	70 out of 5765 genes, 1.2%	73 out of 15223 genes, 0.5%	1
epidermis development	70 out of 5765 genes, 1.2%	385 out of 15223 genes, 2.5%	1
serine family amino acid biosynthetic process	70 out of 5765 genes, 1.2%	152 out of 15223 genes, 1.0%	1
procambium histogenesis	70 out of 5765 genes, 1.2%	9 out of 15223 genes, 0.1%	1
cellular component biogenesis	70 out of 5765 genes, 1.2%	1073 out of 15223 genes, 7.0%	1
axis specification	70 out of 5765 genes, 1.2%	54 out of 15223 genes, 0.4%	1
response to auxin stimulus	70 out of 5765 genes, 1.2%	345 out of 15223 genes, 2.3%	1
mucilage metabolic process	70 out of 5765 genes, 1.2%	16 out of 15223 genes, 0.1%	1
response to flooding	7 out of 5765 genes, 0.1%	6 out of 15223 genes, 0.0%	1
extracellular polysaccharide biosynthetic process	7 out of 5765 genes, 0.1%	6 out of 15223 genes, 0.0%	1
extracellular polysaccharide metabolic process	7 out of 5765 genes, 0.1%	6 out of 15223 genes, 0.0%	1
regulation of hormone levels	7 out of 5765 genes, 0.1%	312 out of 15223 genes, 2.0%	1
floral organ development	7 out of 5765 genes, 0.1%	390 out of 15223 genes, 2.6%	1
adaxial/abaxial axis specification	7 out of 5765 genes, 0.1%	44 out of 15223 genes, 0.3%	1
specification of axis polarity	7 out of 5765 genes, 0.1%	44 out of 15223 genes, 0.3%	1
organ formation	7 out of 5765 genes, 0.1%	142 out of 15223 genes, 0.9%	1
epidermal cell differentiation	7 out of 5765 genes, 0.1%	383 out of 15223 genes, 2.5%	1
post-embryonic organ development	7 out of 5765 genes, 0.1%	508 out of 15223 genes, 3.3%	1
aminoglycan metabolic process	7 out of 5765 genes, 0.1%	20 out of 15223 genes, 0.1%	1
L-phenylalanine metabolic process	7 out of 5765 genes, 0.1%	20 out of 15223 genes, 0.1%	1
xylem development	7 out of 5765 genes, 0.1%	40 out of 15223 genes, 0.3%	1
meristem maintenance	7 out of 5765 genes, 0.1%	215 out of 15223 genes, 1.4%	1
regulation of generation of precursor metabolites and energy	7 out of 5765 genes, 0.1%	22 out of 15223 genes, 0.1%	1
regulation of G2/M transition of mitotic cell cycle	7 out of 5765 genes, 0.1%	36 out of 15223 genes, 0.2%	1
cellular developmental process	7 out of 5765 genes, 0.1%	983 out of 15223 genes, 6.5%	1
spindle organization	7 out of 5765 genes, 0.1%	34 out of 15223 genes, 0.2%	1
wax metabolic process	7 out of 5765 genes, 0.1%	34 out of 15223 genes, 0.2%	1
spindle assembly	7 out of 5765 genes, 0.1%	32 out of 15223 genes, 0.2%	1
hormone-mediated signaling pathway	7 out of 5765 genes, 0.1%	475 out of 15223 genes, 3.1%	1
steroid biosynthetic process	7 out of 5765 genes, 0.1%	136 out of 15223 genes, 0.9%	1
cellular ion homeostasis	7 out of 5765 genes, 0.1%	141 out of 15223 genes, 0.9%	1
carbohydrate derivative metabolic process	7 out of 5765 genes, 0.1%	1177 out of 15223 genes, 7.7%	1
cellular lipid metabolic process	7 out of 5765 genes, 0.1%	1119 out of 15223 genes, 7.4%	1
mucilage biosynthetic process	7 out of 5765 genes, 0.1%	15 out of 15223 genes, 0.1%	1
regulation of catalytic activity	7 out of 5765 genes, 0.1%	326 out of 15223 genes, 2.1%	1
brassinosteroid homeostasis	7 out of 5765 genes, 0.1%	8 out of 15223 genes, 0.1%	1
regulation of secondary cell wall biogenesis	7 out of 5765 genes, 0.1%	8 out of 15223 genes, 0.1%	1
disaccharide biosynthetic process	7 out of 5765 genes, 0.1%	54 out of 15223 genes, 0.4%	1
floral organ formation	7 out of 5765 genes, 0.1%	124 out of 15223 genes, 0.8%	1
sterol biosynthetic process	7 out of 5765 genes, 0.1%	108 out of 15223 genes, 0.7%	1
cellular response to hormone stimulus	7 out of 5765 genes, 0.1%	494 out of 15223 genes, 3.2%	1
cellular response to endogenous stimulus	7 out of 5765 genes, 0.1%	494 out of 15223 genes, 3.2%	1
regulation of photosynthesis, light reaction	7 out of 5765 genes, 0.1%	19 out of 15223 genes, 0.1%	1
galactose metabolic process	7 out of 5765 genes, 0.1%	25 out of 15223 genes, 0.2%	1
gibberellic acid mediated signaling pathway	7 out of 5765 genes, 0.1%	25 out of 15223 genes, 0.2%	1
gibberellin mediated signaling pathway	7 out of 5765 genes, 0.1%	25 out of 15223 genes, 0.2%	1
cellular response to gibberellin stimulus	7 out of 5765 genes, 0.1%	25 out of 15223 genes, 0.2%	1
polysaccharide catabolic process	7 out of 5765 genes, 0.1%	59 out of 15223 genes, 0.4%	1
photosynthesis, light harvesting in photosystem I	7 out of 5765 genes, 0.1%	5 out of 15223 genes, 0.0%	1
fatty acid omega-oxidation	7 out of 5765 genes, 0.1%	5 out of 15223 genes, 0.0%	1
stamen formation	7 out of 5765 genes, 0.1%	5 out of 15223 genes, 0.0%	1
anther morphogenesis	7 out of 5765 genes, 0.1%	5 out of 15223 genes, 0.0%	1
tapetal layer morphogenesis	7 out of 5765 genes, 0.1%	5 out of 15223 genes, 0.0%	1
tapetal layer formation	7 out of 5765 genes, 0.1%	5 out of 15223 genes, 0.0%	1
tapetal cell differentiation	7 out of 5765 genes, 0.1%	5 out of 15223 genes, 0.0%	1
response to brassinosteroid stimulus	7 out of 5765 genes, 0.1%	95 out of 15223 genes, 0.6%	1
ion homeostasis	7 out of 5765 genes, 0.1%	184 out of 15223 genes, 1.2%	1
acetyl-CoA metabolic process	7 out of 5765 genes, 0.1%	109 out of 15223 genes, 0.7%	1
response to UV	7 out of 5765 genes, 0.1%	163 out of 15223 genes, 1.1%	1
myo-inositol hexakisphosphate biosynthetic process	7 out of 5765 genes, 0.1%	40 out of 15223 genes, 0.3%	1
inositol phosphate biosynthetic process	7 out of 5765 genes, 0.1%	40 out of 15223 genes, 0.3%	1
myo-inositol hexakisphosphate metabolic process	7 out of 5765 genes, 0.1%	40 out of 15223 genes, 0.3%	1
response to mechanical stimulus	7 out of 5765 genes, 0.1%	38 out of 15223 genes, 0.2%	1
L-phenylalanine catabolic process	7 out of 5765 genes, 0.1%	12 out of 15223 genes, 0.1%	1
flower development	7 out of 5765 genes, 0.1%	526 out of 15223 genes, 3.5%	1
cell wall macromolecule metabolic process	7 out of 5765 genes, 0.1%	229 out of 15223 genes, 1.5%	1
cellular cation homeostasis	7 out of 5765 genes, 0.1%	129 out of 15223 genes, 0.8%	1
plastid translation	7 out of 5765 genes, 0.1%	14 out of 15223 genes, 0.1%	1
floral organ morphogenesis	7 out of 5765 genes, 0.1%	134 out of 15223 genes, 0.9%	1
post-embryonic organ morphogenesis	7 out of 5765 genes, 0.1%	134 out of 15223 genes, 0.9%	1
oxylipin biosynthetic process	7 out of 5765 genes, 0.1%	16 out of 15223 genes, 0.1%	1
regulation of cellular protein metabolic process	7 out of 5765 genes, 0.1%	283 out of 15223 genes, 1.9%	1
cell differentiation	7 out of 5765 genes, 0.1%	791 out of 15223 genes, 5.2%	1
glucosamine-containing compound metabolic process	7 out of 5765 genes, 0.1%	24 out of 15223 genes, 0.2%	1
oxylipin metabolic process	7 out of 5765 genes, 0.1%	20 out of 15223 genes, 0.1%	1
glycine metabolic process	7 out of 5765 genes, 0.1%	41 out of 15223 genes, 0.3%	1
cation homeostasis	7 out of 5765 genes, 0.1%	163 out of 15223 genes, 1.1%	1
floral whorl development	7 out of 5765 genes, 0.1%	318 out of 15223 genes, 2.1%	1
ribosome biogenesis	7 out of 5765 genes, 0.1%	257 out of 15223 genes, 1.7%	1
tube development	7 out of 5765 genes, 0.1%	175 out of 15223 genes, 1.1%	1
pollen tube development	7 out of 5765 genes, 0.1%	175 out of 15223 genes, 1.1%	1
ribonucleoprotein complex biogenesis	694 out of 5765 genes, 12.0%	262 out of 15223 genes, 1.7%	1
nucleoside diphosphate metabolic process	69 out of 5765 genes, 1.2%	7 out of 15223 genes, 0.0%	1
intercellular transport	69 out of 5765 genes, 1.2%	7 out of 15223 genes, 0.0%	1
plasmodesmata-mediated intercellular transport	69 out of 5765 genes, 1.2%	7 out of 15223 genes, 0.0%	1
positive regulation of microtubule polymerization	69 out of 5765 genes, 1.2%	7 out of 15223 genes, 0.0%	1
response to herbivore	69 out of 5765 genes, 1.2%	7 out of 15223 genes, 0.0%	1
hydrogen peroxide transmembrane transport	69 out of 5765 genes, 1.2%	7 out of 15223 genes, 0.0%	1
phloem or xylem histogenesis	69 out of 5765 genes, 1.2%	70 out of 15223 genes, 0.5%	1
trehalose biosynthetic process	69 out of 5765 genes, 1.2%	39 out of 15223 genes, 0.3%	1
iron-sulfur cluster assembly	69 out of 5765 genes, 1.2%	86 out of 15223 genes, 0.6%	1
metallo-sulfur cluster assembly	69 out of 5765 genes, 1.2%	86 out of 15223 genes, 0.6%	1
organ morphogenesis	68 out of 5765 genes, 1.2%	358 out of 15223 genes, 2.4%	1
adaxial/abaxial pattern specification	68 out of 5765 genes, 1.2%	50 out of 15223 genes, 0.3%	1
cellular amino acid catabolic process	68 out of 5765 genes, 1.2%	103 out of 15223 genes, 0.7%	1
response to water stimulus	68 out of 5765 genes, 1.2%	330 out of 15223 genes, 2.2%	1
wax biosynthetic process	68 out of 5765 genes, 1.2%	31 out of 15223 genes, 0.2%	1
energy coupled proton transport, down electrochemical gradient	67 out of 5765 genes, 1.2%	44 out of 15223 genes, 0.3%	1
ATP synthesis coupled proton transport	67 out of 5765 genes, 1.2%	44 out of 15223 genes, 0.3%	1
carbohydrate derivative catabolic process	67 out of 5765 genes, 1.2%	402 out of 15223 genes, 2.6%	1
photosystem II repair	67 out of 5765 genes, 1.2%	9 out of 15223 genes, 0.1%	1
galacturonan metabolic process	67 out of 5765 genes, 1.2%	9 out of 15223 genes, 0.1%	1
terpenoid catabolic process	66 out of 5765 genes, 1.1%	9 out of 15223 genes, 0.1%	1
protein repair	66 out of 5765 genes, 1.1%	9 out of 15223 genes, 0.1%	1
regulation of anthocyanin biosynthetic process	66 out of 5765 genes, 1.1%	9 out of 15223 genes, 0.1%	1
regulation of organ morphogenesis	66 out of 5765 genes, 1.1%	9 out of 15223 genes, 0.1%	1
regionalization	66 out of 5765 genes, 1.1%	206 out of 15223 genes, 1.4%	1
inositol phosphate metabolic process	659 out of 5765 genes, 11.4%	62 out of 15223 genes, 0.4%	1
regulation of metabolic process	658 out of 5765 genes, 11.4%	2184 out of 15223 genes, 14.3%	1
regulation of cell size	656 out of 5765 genes, 11.4%	27 out of 15223 genes, 0.2%	1
tissue development	65 out of 5765 genes, 1.1%	815 out of 15223 genes, 5.4%	1
oligosaccharide biosynthetic process	65 out of 5765 genes, 1.1%	60 out of 15223 genes, 0.4%	1
chemical homeostasis	640 out of 5765 genes, 11.1%	226 out of 15223 genes, 1.5%	1
cellular sodium ion homeostasis	64 out of 5765 genes, 1.1%	4 out of 15223 genes, 0.0%	1
spindle assembly involved in male meiosis	64 out of 5765 genes, 1.1%	4 out of 15223 genes, 0.0%	1
plasmodesma organization	64 out of 5765 genes, 1.1%	4 out of 15223 genes, 0.0%	1
cell wall modification involved in abscission	64 out of 5765 genes, 1.1%	4 out of 15223 genes, 0.0%	1
anastral spindle assembly involved in male meiosis	64 out of 5765 genes, 1.1%	4 out of 15223 genes, 0.0%	1
circumnutation	64 out of 5765 genes, 1.1%	4 out of 15223 genes, 0.0%	1
regulation of actin filament depolymerization	64 out of 5765 genes, 1.1%	4 out of 15223 genes, 0.0%	1
photosystem II stabilization	64 out of 5765 genes, 1.1%	4 out of 15223 genes, 0.0%	1
monopolar cell growth	64 out of 5765 genes, 1.1%	4 out of 15223 genes, 0.0%	1
cell wall disassembly	64 out of 5765 genes, 1.1%	4 out of 15223 genes, 0.0%	1
cotyledon morphogenesis	638 out of 5765 genes, 11.1%	4 out of 15223 genes, 0.0%	1
multicellular organismal movement	635 out of 5765 genes, 11.0%	4 out of 15223 genes, 0.0%	1
anisotropic cell growth	63 out of 5765 genes, 1.1%	4 out of 15223 genes, 0.0%	1
anastral spindle assembly	63 out of 5765 genes, 1.1%	4 out of 15223 genes, 0.0%	1
sodium ion homeostasis	627 out of 5765 genes, 10.9%	4 out of 15223 genes, 0.0%	1
cellular cell wall disassembly	623 out of 5765 genes, 10.8%	4 out of 15223 genes, 0.0%	1
positive regulation of glycine hydroxymethyltransferase activity	62 out of 5765 genes, 1.1%	4 out of 15223 genes, 0.0%	1
L-glutamate biosynthetic process	62 out of 5765 genes, 1.1%	4 out of 15223 genes, 0.0%	1
DNA alkylation	62 out of 5765 genes, 1.1%	137 out of 15223 genes, 0.9%	1
DNA methylation	62 out of 5765 genes, 1.1%	137 out of 15223 genes, 0.9%	1
cellular amino acid biosynthetic process	62 out of 5765 genes, 1.1%	411 out of 15223 genes, 2.7%	1
phenylpropanoid biosynthetic process	615 out of 5765 genes, 10.7%	111 out of 15223 genes, 0.7%	1
regulation of DNA replication	61 out of 5765 genes, 1.1%	90 out of 15223 genes, 0.6%	1
regulation of molecular function	61 out of 5765 genes, 1.1%	359 out of 15223 genes, 2.4%	1
regulation of carbohydrate metabolic process	61 out of 5765 genes, 1.1%	23 out of 15223 genes, 0.2%	1
regulation of pH	61 out of 5765 genes, 1.1%	13 out of 15223 genes, 0.1%	1
tapetal layer development	61 out of 5765 genes, 1.1%	13 out of 15223 genes, 0.1%	1
response to gibberellin stimulus	61 out of 5765 genes, 1.1%	81 out of 15223 genes, 0.5%	1
photoinhibition	61 out of 5765 genes, 1.1%	15 out of 15223 genes, 0.1%	1
negative regulation of photosynthesis, light reaction	608 out of 5765 genes, 10.5%	15 out of 15223 genes, 0.1%	1
divalent metal ion transport	603 out of 5765 genes, 10.5%	128 out of 15223 genes, 0.8%	1
sucrose metabolic process	600 out of 5765 genes, 10.4%	36 out of 15223 genes, 0.2%	1
root epidermal cell differentiation	600 out of 5765 genes, 10.4%	254 out of 15223 genes, 1.7%	1
DNA modification	600 out of 5765 genes, 10.4%	138 out of 15223 genes, 0.9%	1
cellular chemical homeostasis	600 out of 5765 genes, 10.4%	150 out of 15223 genes, 1.0%	1
protein autophosphorylation	60 out of 5765 genes, 1.0%	112 out of 15223 genes, 0.7%	1
steroid metabolic process	60 out of 5765 genes, 1.0%	167 out of 15223 genes, 1.1%	1
response to desiccation	60 out of 5765 genes, 1.0%	32 out of 15223 genes, 0.2%	1
carboxylic acid metabolic process	60 out of 5765 genes, 1.0%	1492 out of 15223 genes, 9.8%	1
oxoacid metabolic process	60 out of 5765 genes, 1.0%	1492 out of 15223 genes, 9.8%	1
glucose metabolic process	60 out of 5765 genes, 1.0%	446 out of 15223 genes, 2.9%	1
negative regulation of molecular function	60 out of 5765 genes, 1.0%	96 out of 15223 genes, 0.6%	1
organic acid metabolic process	60 out of 5765 genes, 1.0%	1493 out of 15223 genes, 9.8%	1
sterol metabolic process	6 out of 5765 genes, 0.1%	115 out of 15223 genes, 0.8%	1
trehalose metabolic process	6 out of 5765 genes, 0.1%	41 out of 15223 genes, 0.3%	1
cuticle development	6 out of 5765 genes, 0.1%	41 out of 15223 genes, 0.3%	1
regulation of secondary metabolic process	6 out of 5765 genes, 0.1%	66 out of 15223 genes, 0.4%	1
alcohol metabolic process	6 out of 5765 genes, 0.1%	190 out of 15223 genes, 1.2%	1
cellular ketone metabolic process	6 out of 5765 genes, 0.1%	1516 out of 15223 genes, 10.0%	1
regulation of protein metabolic process	6 out of 5765 genes, 0.1%	291 out of 15223 genes, 1.9%	1
pyrimidine nucleoside triphosphate metabolic process	6 out of 5765 genes, 0.1%	6 out of 15223 genes, 0.0%	1
transmitting tissue development	6 out of 5765 genes, 0.1%	6 out of 15223 genes, 0.0%	1
diterpenoid catabolic process	6 out of 5765 genes, 0.1%	6 out of 15223 genes, 0.0%	1
water homeostasis	6 out of 5765 genes, 0.1%	6 out of 15223 genes, 0.0%	1
cell junction organization	6 out of 5765 genes, 0.1%	6 out of 15223 genes, 0.0%	1
borate transmembrane transport	6 out of 5765 genes, 0.1%	6 out of 15223 genes, 0.0%	1
gibberellin catabolic process	6 out of 5765 genes, 0.1%	6 out of 15223 genes, 0.0%	1
negative regulation of catalytic activity	6 out of 5765 genes, 0.1%	85 out of 15223 genes, 0.6%	1
cell maturation	6 out of 5765 genes, 0.1%	225 out of 15223 genes, 1.5%	1
trichoblast maturation	6 out of 5765 genes, 0.1%	225 out of 15223 genes, 1.5%	1
root hair cell differentiation	6 out of 5765 genes, 0.1%	225 out of 15223 genes, 1.5%	1
developmental maturation	6 out of 5765 genes, 0.1%	257 out of 15223 genes, 1.7%	1
ncRNA processing	6 out of 5765 genes, 0.1%	262 out of 15223 genes, 1.7%	1
divalent inorganic cation transport	6 out of 5765 genes, 0.1%	140 out of 15223 genes, 0.9%	1
transmembrane receptor protein serine/threonine kinase signaling pathway	6 out of 5765 genes, 0.1%	20 out of 15223 genes, 0.1%	1
cofactor catabolic process	6 out of 5765 genes, 0.1%	88 out of 15223 genes, 0.6%	1
mannose metabolic process	6 out of 5765 genes, 0.1%	8 out of 15223 genes, 0.1%	1
plant-type cell wall modification involved in multidimensional cell growth	6 out of 5765 genes, 0.1%	8 out of 15223 genes, 0.1%	1
positive regulation of microtubule polymerization or depolymerization	6 out of 5765 genes, 0.1%	8 out of 15223 genes, 0.1%	1
regulation of microtubule polymerization	6 out of 5765 genes, 0.1%	8 out of 15223 genes, 0.1%	1
borate transport	6 out of 5765 genes, 0.1%	8 out of 15223 genes, 0.1%	1
root hair elongation	6 out of 5765 genes, 0.1%	131 out of 15223 genes, 0.9%	1
nucleoside triphosphate metabolic process	6 out of 5765 genes, 0.1%	430 out of 15223 genes, 2.8%	1
hormone transport	6 out of 5765 genes, 0.1%	100 out of 15223 genes, 0.7%	1
auxin transport	6 out of 5765 genes, 0.1%	100 out of 15223 genes, 0.7%	1
trichoblast differentiation	6 out of 5765 genes, 0.1%	231 out of 15223 genes, 1.5%	1
actin filament-based process	6 out of 5765 genes, 0.1%	204 out of 15223 genes, 1.3%	1
regulation of cellular component size	6 out of 5765 genes, 0.1%	136 out of 15223 genes, 0.9%	1
regulation of anatomical structure size	6 out of 5765 genes, 0.1%	136 out of 15223 genes, 0.9%	1
regulation of cellular component biogenesis	6 out of 5765 genes, 0.1%	124 out of 15223 genes, 0.8%	1
meristem determinacy	6 out of 5765 genes, 0.1%	16 out of 15223 genes, 0.1%	1
maintenance of DNA methylation	6 out of 5765 genes, 0.1%	16 out of 15223 genes, 0.1%	1
response to peptide hormone stimulus	6 out of 5765 genes, 0.1%	16 out of 15223 genes, 0.1%	1
response to growth hormone stimulus	6 out of 5765 genes, 0.1%	16 out of 15223 genes, 0.1%	1
protein-chromophore linkage	6 out of 5765 genes, 0.1%	10 out of 15223 genes, 0.1%	1
xylan catabolic process	6 out of 5765 genes, 0.1%	10 out of 15223 genes, 0.1%	1
actin filament bundle assembly	6 out of 5765 genes, 0.1%	10 out of 15223 genes, 0.1%	1
cellodextrin metabolic process	6 out of 5765 genes, 0.1%	10 out of 15223 genes, 0.1%	1
DNA unwinding involved in replication	6 out of 5765 genes, 0.1%	12 out of 15223 genes, 0.1%	1
regulation of cellular carbohydrate metabolic process	6 out of 5765 genes, 0.1%	12 out of 15223 genes, 0.1%	1
histone lysine methylation	6 out of 5765 genes, 0.1%	212 out of 15223 genes, 1.4%	1
post-embryonic root morphogenesis	6 out of 5765 genes, 0.1%	38 out of 15223 genes, 0.2%	1
lateral root morphogenesis	6 out of 5765 genes, 0.1%	38 out of 15223 genes, 0.2%	1
ATP metabolic process	6 out of 5765 genes, 0.1%	297 out of 15223 genes, 2.0%	1
response to water deprivation	6 out of 5765 genes, 0.1%	312 out of 15223 genes, 2.0%	1
amino sugar metabolic process	6 out of 5765 genes, 0.1%	27 out of 15223 genes, 0.2%	1
plasma membrane ATP synthesis coupled proton transport	6 out of 5765 genes, 0.1%	27 out of 15223 genes, 0.2%	1
monovalent inorganic cation homeostasis	6 out of 5765 genes, 0.1%	27 out of 15223 genes, 0.2%	1
response to oxidative stress	6 out of 5765 genes, 0.1%	478 out of 15223 genes, 3.1%	1
hormone metabolic process	6 out of 5765 genes, 0.1%	191 out of 15223 genes, 1.3%	1
cellular nitrogen compound catabolic process	6 out of 5765 genes, 0.1%	438 out of 15223 genes, 2.9%	1
de-etiolation	6 out of 5765 genes, 0.1%	25 out of 15223 genes, 0.2%	1
cellular component assembly at cellular level	6 out of 5765 genes, 0.1%	641 out of 15223 genes, 4.2%	1
root morphogenesis	6 out of 5765 genes, 0.1%	323 out of 15223 genes, 2.1%	1
trichome branching	6 out of 5765 genes, 0.1%	43 out of 15223 genes, 0.3%	1
cortical cytoskeleton organization	6 out of 5765 genes, 0.1%	23 out of 15223 genes, 0.2%	1
purine nucleoside triphosphate metabolic process	6 out of 5765 genes, 0.1%	424 out of 15223 genes, 2.8%	1
ribonucleoside triphosphate metabolic process	6 out of 5765 genes, 0.1%	424 out of 15223 genes, 2.8%	1
purine ribonucleoside triphosphate metabolic process	6 out of 5765 genes, 0.1%	424 out of 15223 genes, 2.8%	1
deoxyribonucleoside diphosphate metabolic process	6 out of 5765 genes, 0.1%	3 out of 15223 genes, 0.0%	1
jasmonic acid and ethylene-dependent systemic resistance, ethylene mediated signaling pathway	6 out of 5765 genes, 0.1%	3 out of 15223 genes, 0.0%	1
NADH dehydrogenase complex (plastoquinone) assembly	6 out of 5765 genes, 0.1%	3 out of 15223 genes, 0.0%	1
response to vitamin B1	6 out of 5765 genes, 0.1%	3 out of 15223 genes, 0.0%	1
negative regulation of isopentenyl diphosphate biosynthetic process, mevalonate-independent pathway	6 out of 5765 genes, 0.1%	3 out of 15223 genes, 0.0%	1
negative regulation of cellular carbohydrate metabolic process	6 out of 5765 genes, 0.1%	3 out of 15223 genes, 0.0%	1
regulation of exocytosis	6 out of 5765 genes, 0.1%	3 out of 15223 genes, 0.0%	1
sulfate reduction	6 out of 5765 genes, 0.1%	3 out of 15223 genes, 0.0%	1
regulation of cell adhesion	6 out of 5765 genes, 0.1%	3 out of 15223 genes, 0.0%	1
cortical protein anchoring	6 out of 5765 genes, 0.1%	3 out of 15223 genes, 0.0%	1
response to vitamin	6 out of 5765 genes, 0.1%	3 out of 15223 genes, 0.0%	1
somatic stem cell maintenance	6 out of 5765 genes, 0.1%	3 out of 15223 genes, 0.0%	1
cellular response to sucrose starvation	6 out of 5765 genes, 0.1%	3 out of 15223 genes, 0.0%	1
glycerol-3-phosphate biosynthetic process	6 out of 5765 genes, 0.1%	3 out of 15223 genes, 0.0%	1
regulation of actin nucleation	6 out of 5765 genes, 0.1%	3 out of 15223 genes, 0.0%	1
positive regulation of actin nucleation	6 out of 5765 genes, 0.1%	3 out of 15223 genes, 0.0%	1
cytoplasmic sequestering of protein	6 out of 5765 genes, 0.1%	3 out of 15223 genes, 0.0%	1
negative regulation of protein transport	6 out of 5765 genes, 0.1%	3 out of 15223 genes, 0.0%	1
negative regulation of phospholipid biosynthetic process	6 out of 5765 genes, 0.1%	3 out of 15223 genes, 0.0%	1
actin cytoskeleton organization	6 out of 5765 genes, 0.1%	170 out of 15223 genes, 1.1%	1
organophosphate catabolic process	6 out of 5765 genes, 0.1%	364 out of 15223 genes, 2.4%	1
regulation of anthocyanin metabolic process	6 out of 5765 genes, 0.1%	21 out of 15223 genes, 0.1%	1
regulation of phenylpropanoid metabolic process	6 out of 5765 genes, 0.1%	53 out of 15223 genes, 0.3%	1
response to fructose stimulus	6 out of 5765 genes, 0.1%	91 out of 15223 genes, 0.6%	1
ATP catabolic process	6 out of 5765 genes, 0.1%	221 out of 15223 genes, 1.5%	1
response to cytokinin stimulus	6 out of 5765 genes, 0.1%	65 out of 15223 genes, 0.4%	1
DNA replication initiation	6 out of 5765 genes, 0.1%	44 out of 15223 genes, 0.3%	1
heterocycle catabolic process	6 out of 5765 genes, 0.1%	440 out of 15223 genes, 2.9%	1
regulation of biosynthetic process	6 out of 5765 genes, 0.1%	1521 out of 15223 genes, 10.0%	1
cellular carbohydrate catabolic process	6 out of 5765 genes, 0.1%	35 out of 15223 genes, 0.2%	1
nucleobase transport	599 out of 5765 genes, 10.4%	26 out of 15223 genes, 0.2%	1
sucrose catabolic process	596 out of 5765 genes, 10.3%	5 out of 15223 genes, 0.0%	1
glycoprotein catabolic process	595 out of 5765 genes, 10.3%	5 out of 15223 genes, 0.0%	1
asparagine catabolic process	595 out of 5765 genes, 10.3%	5 out of 15223 genes, 0.0%	1
icosanoid metabolic process	59 out of 5765 genes, 1.0%	5 out of 15223 genes, 0.0%	1
leukotriene metabolic process	59 out of 5765 genes, 1.0%	5 out of 15223 genes, 0.0%	1
negative regulation of DNA replication	58 out of 5765 genes, 1.0%	5 out of 15223 genes, 0.0%	1
pyrimidine nucleoside triphosphate biosynthetic process	58 out of 5765 genes, 1.0%	5 out of 15223 genes, 0.0%	1
plant-type cell wall loosening	58 out of 5765 genes, 1.0%	5 out of 15223 genes, 0.0%	1
primary cell wall biogenesis	578 out of 5765 genes, 10.0%	5 out of 15223 genes, 0.0%	1
response to boron-containing substance	576 out of 5765 genes, 10.0%	5 out of 15223 genes, 0.0%	1
pyrimidine nucleoside transport	572 out of 5765 genes, 9.9%	5 out of 15223 genes, 0.0%	1
cell-cell adhesion	57 out of 5765 genes, 1.0%	5 out of 15223 genes, 0.0%	1
peptidyl-serine phosphorylation	57 out of 5765 genes, 1.0%	5 out of 15223 genes, 0.0%	1
peptidyl-serine modification	57 out of 5765 genes, 1.0%	5 out of 15223 genes, 0.0%	1
leukotriene biosynthetic process	57 out of 5765 genes, 1.0%	5 out of 15223 genes, 0.0%	1
regulation of cellular pH	57 out of 5765 genes, 1.0%	5 out of 15223 genes, 0.0%	1
asparagine catabolic process via L-aspartate	57 out of 5765 genes, 1.0%	5 out of 15223 genes, 0.0%	1
cell-cell junction organization	568 out of 5765 genes, 9.9%	5 out of 15223 genes, 0.0%	1
negative regulation of carbohydrate metabolic process	563 out of 5765 genes, 9.8%	5 out of 15223 genes, 0.0%	1
icosanoid biosynthetic process	563 out of 5765 genes, 9.8%	5 out of 15223 genes, 0.0%	1
regulation of intracellular pH	562 out of 5765 genes, 9.7%	5 out of 15223 genes, 0.0%	1
urea transmembrane transport	56 out of 5765 genes, 1.0%	5 out of 15223 genes, 0.0%	1
spindle assembly involved in meiosis	56 out of 5765 genes, 1.0%	5 out of 15223 genes, 0.0%	1
regulation of hydrogen peroxide metabolic process	56 out of 5765 genes, 1.0%	49 out of 15223 genes, 0.3%	1
asparagine metabolic process	551 out of 5765 genes, 9.6%	11 out of 15223 genes, 0.1%	1
isoprenoid catabolic process	55 out of 5765 genes, 1.0%	11 out of 15223 genes, 0.1%	1
aromatic amino acid family biosynthetic process, prephenate pathway	55 out of 5765 genes, 1.0%	11 out of 15223 genes, 0.1%	1
floral meristem determinacy	54 out of 5765 genes, 0.9%	11 out of 15223 genes, 0.1%	1
callose deposition in phloem sieve plate	54 out of 5765 genes, 0.9%	11 out of 15223 genes, 0.1%	1
cellulose microfibril organization	54 out of 5765 genes, 0.9%	7 out of 15223 genes, 0.0%	1
leaf shaping	54 out of 5765 genes, 0.9%	7 out of 15223 genes, 0.0%	1
extracellular matrix organization	54 out of 5765 genes, 0.9%	7 out of 15223 genes, 0.0%	1
amide transport	54 out of 5765 genes, 0.9%	7 out of 15223 genes, 0.0%	1
extracellular structure organization	54 out of 5765 genes, 0.9%	7 out of 15223 genes, 0.0%	1
negative regulation of long-day photoperiodism, flowering	53 out of 5765 genes, 0.9%	7 out of 15223 genes, 0.0%	1
adventitious root development	53 out of 5765 genes, 0.9%	7 out of 15223 genes, 0.0%	1
cell wall assembly	53 out of 5765 genes, 0.9%	7 out of 15223 genes, 0.0%	1
plant-type cell wall assembly	53 out of 5765 genes, 0.9%	7 out of 15223 genes, 0.0%	1
nectar secretion	53 out of 5765 genes, 0.9%	7 out of 15223 genes, 0.0%	1
thigmotropism	53 out of 5765 genes, 0.9%	9 out of 15223 genes, 0.1%	1
vascular transport	53 out of 5765 genes, 0.9%	9 out of 15223 genes, 0.1%	1
phloem transport	53 out of 5765 genes, 0.9%	9 out of 15223 genes, 0.1%	1
xyloglucan metabolic process	53 out of 5765 genes, 0.9%	9 out of 15223 genes, 0.1%	1
negative regulation of organelle organization	53 out of 5765 genes, 0.9%	9 out of 15223 genes, 0.1%	1
DNA methylation on cytosine	53 out of 5765 genes, 0.9%	9 out of 15223 genes, 0.1%	1
stamen morphogenesis	53 out of 5765 genes, 0.9%	9 out of 15223 genes, 0.1%	1
negative regulation of cellular component organization	53 out of 5765 genes, 0.9%	9 out of 15223 genes, 0.1%	1
cell wall pectin biosynthetic process	53 out of 5765 genes, 0.9%	9 out of 15223 genes, 0.1%	1
regulation of cellular biosynthetic process	53 out of 5765 genes, 0.9%	1516 out of 15223 genes, 10.0%	1
xylem and phloem pattern formation	53 out of 5765 genes, 0.9%	97 out of 15223 genes, 0.6%	1
regulation of cytoskeleton organization	527 out of 5765 genes, 9.1%	119 out of 15223 genes, 0.8%	1
cellular component organization or biogenesis	523 out of 5765 genes, 9.1%	3108 out of 15223 genes, 20.4%	1
regulation of RNA biosynthetic process	523 out of 5765 genes, 9.1%	1318 out of 15223 genes, 8.7%	1
abscisic acid biosynthetic process	522 out of 5765 genes, 9.1%	31 out of 15223 genes, 0.2%	1
positive gravitropism	521 out of 5765 genes, 9.0%	31 out of 15223 genes, 0.2%	1
sesquiterpenoid biosynthetic process	520 out of 5765 genes, 9.0%	31 out of 15223 genes, 0.2%	1
apocarotenoid biosynthetic process	52 out of 5765 genes, 0.9%	31 out of 15223 genes, 0.2%	1
cellulose metabolic process	52 out of 5765 genes, 0.9%	181 out of 15223 genes, 1.2%	1
regulation of transcription, DNA-dependent	52 out of 5765 genes, 0.9%	1316 out of 15223 genes, 8.6%	1
nucleobase-containing compound catabolic process	52 out of 5765 genes, 0.9%	349 out of 15223 genes, 2.3%	1
response to endogenous stimulus	52 out of 5765 genes, 0.9%	1231 out of 15223 genes, 8.1%	1
response to hormone stimulus	52 out of 5765 genes, 0.9%	1231 out of 15223 genes, 8.1%	1
response to disaccharide stimulus	52 out of 5765 genes, 0.9%	127 out of 15223 genes, 0.8%	1
cellular component assembly	51 out of 5765 genes, 0.9%	673 out of 15223 genes, 4.4%	1
positive regulation of cytoskeleton organization	51 out of 5765 genes, 0.9%	110 out of 15223 genes, 0.7%	1
cellulose biosynthetic process	51 out of 5765 genes, 0.9%	147 out of 15223 genes, 1.0%	1
regulation of ion transport	51 out of 5765 genes, 0.9%	103 out of 15223 genes, 0.7%	1
cofactor biosynthetic process	51 out of 5765 genes, 0.9%	257 out of 15223 genes, 1.7%	1
purine-containing compound catabolic process	51 out of 5765 genes, 0.9%	348 out of 15223 genes, 2.3%	1
regulation of cellular metabolic process	51 out of 5765 genes, 0.9%	1859 out of 15223 genes, 12.2%	1
nucleoside triphosphate biosynthetic process	502 out of 5765 genes, 8.7%	96 out of 15223 genes, 0.6%	1
root system development	50 out of 5765 genes, 0.9%	506 out of 15223 genes, 3.3%	1
root development	50 out of 5765 genes, 0.9%	506 out of 15223 genes, 3.3%	1
regulation of secondary metabolite biosynthetic process	50 out of 5765 genes, 0.9%	41 out of 15223 genes, 0.3%	1
cellular membrane organization	50 out of 5765 genes, 0.9%	430 out of 15223 genes, 2.8%	1
membrane organization	50 out of 5765 genes, 0.9%	430 out of 15223 genes, 2.8%	1
positive regulation of transferase activity	50 out of 5765 genes, 0.9%	60 out of 15223 genes, 0.4%	1
cellular cell wall macromolecule metabolic process	50 out of 5765 genes, 0.9%	158 out of 15223 genes, 1.0%	1
purine nucleotide catabolic process	50 out of 5765 genes, 0.9%	344 out of 15223 genes, 2.3%	1
nucleoside triphosphate catabolic process	50 out of 5765 genes, 0.9%	344 out of 15223 genes, 2.3%	1
purine nucleoside triphosphate catabolic process	50 out of 5765 genes, 0.9%	344 out of 15223 genes, 2.3%	1
purine ribonucleotide catabolic process	5 out of 5765 genes, 0.1%	344 out of 15223 genes, 2.3%	1
nucleotide catabolic process	5 out of 5765 genes, 0.1%	344 out of 15223 genes, 2.3%	1
ribonucleoside triphosphate catabolic process	5 out of 5765 genes, 0.1%	344 out of 15223 genes, 2.3%	1
purine ribonucleoside triphosphate catabolic process	5 out of 5765 genes, 0.1%	344 out of 15223 genes, 2.3%	1
ribonucleotide catabolic process	5 out of 5765 genes, 0.1%	344 out of 15223 genes, 2.3%	1
nucleoside phosphate catabolic process	5 out of 5765 genes, 0.1%	344 out of 15223 genes, 2.3%	1
shoot development	5 out of 5765 genes, 0.1%	548 out of 15223 genes, 3.6%	1
cytokinin mediated signaling pathway	5 out of 5765 genes, 0.1%	16 out of 15223 genes, 0.1%	1
carotene metabolic process	5 out of 5765 genes, 0.1%	16 out of 15223 genes, 0.1%	1
regulation of isoprenoid metabolic process	5 out of 5765 genes, 0.1%	16 out of 15223 genes, 0.1%	1
protein refolding	5 out of 5765 genes, 0.1%	16 out of 15223 genes, 0.1%	1
cellular response to cytokinin stimulus	5 out of 5765 genes, 0.1%	16 out of 15223 genes, 0.1%	1
response to sucrose stimulus	5 out of 5765 genes, 0.1%	126 out of 15223 genes, 0.8%	1
ncRNA metabolic process	5 out of 5765 genes, 0.1%	390 out of 15223 genes, 2.6%	1
purine nucleobase transport	5 out of 5765 genes, 0.1%	25 out of 15223 genes, 0.2%	1
terpene metabolic process	5 out of 5765 genes, 0.1%	25 out of 15223 genes, 0.2%	1
pollination	5 out of 5765 genes, 0.1%	266 out of 15223 genes, 1.7%	1
multi-multicellular organism process	5 out of 5765 genes, 0.1%	266 out of 15223 genes, 1.7%	1
aromatic amino acid family catabolic process	5 out of 5765 genes, 0.1%	32 out of 15223 genes, 0.2%	1
abscisic acid metabolic process	5 out of 5765 genes, 0.1%	32 out of 15223 genes, 0.2%	1
apocarotenoid metabolic process	5 out of 5765 genes, 0.1%	32 out of 15223 genes, 0.2%	1
regulation of flavonoid biosynthetic process	5 out of 5765 genes, 0.1%	39 out of 15223 genes, 0.3%	1
regulation of protein polymerization	5 out of 5765 genes, 0.1%	114 out of 15223 genes, 0.7%	1
regulation of protein complex assembly	5 out of 5765 genes, 0.1%	114 out of 15223 genes, 0.7%	1
cotyledon vascular tissue pattern formation	5 out of 5765 genes, 0.1%	14 out of 15223 genes, 0.1%	1
acidic amino acid transport	5 out of 5765 genes, 0.1%	14 out of 15223 genes, 0.1%	1
seed coat development	5 out of 5765 genes, 0.1%	23 out of 15223 genes, 0.2%	1
microsporogenesis	5 out of 5765 genes, 0.1%	44 out of 15223 genes, 0.3%	1
diterpenoid metabolic process	5 out of 5765 genes, 0.1%	44 out of 15223 genes, 0.3%	1
organelle assembly	5 out of 5765 genes, 0.1%	44 out of 15223 genes, 0.3%	1
positive regulation of transcription, DNA-dependent	5 out of 5765 genes, 0.1%	252 out of 15223 genes, 1.7%	1
anatomical structure development	5 out of 5765 genes, 0.1%	2598 out of 15223 genes, 17.1%	1
shoot system development	5 out of 5765 genes, 0.1%	550 out of 15223 genes, 3.6%	1
regulation of reactive oxygen species metabolic process	5 out of 5765 genes, 0.1%	56 out of 15223 genes, 0.4%	1
starch catabolic process	5 out of 5765 genes, 0.1%	30 out of 15223 genes, 0.2%	1
glucan catabolic process	5 out of 5765 genes, 0.1%	30 out of 15223 genes, 0.2%	1
cellular polysaccharide catabolic process	5 out of 5765 genes, 0.1%	30 out of 15223 genes, 0.2%	1
regulation of macromolecule metabolic process	5 out of 5765 genes, 0.1%	1798 out of 15223 genes, 11.8%	1
nucleosome assembly	5 out of 5765 genes, 0.1%	61 out of 15223 genes, 0.4%	1
nucleosome organization	5 out of 5765 genes, 0.1%	61 out of 15223 genes, 0.4%	1
anther dehiscence	5 out of 5765 genes, 0.1%	12 out of 15223 genes, 0.1%	1
purine ribonucleotide metabolic process	5 out of 5765 genes, 0.1%	464 out of 15223 genes, 3.0%	1
flavonoid metabolic process	5 out of 5765 genes, 0.1%	66 out of 15223 genes, 0.4%	1
cellular monovalent inorganic cation homeostasis	5 out of 5765 genes, 0.1%	21 out of 15223 genes, 0.1%	1
cytoplasmic microtubule organization	5 out of 5765 genes, 0.1%	21 out of 15223 genes, 0.1%	1
cortical microtubule organization	5 out of 5765 genes, 0.1%	21 out of 15223 genes, 0.1%	1
activation of MAPKK activity	5 out of 5765 genes, 0.1%	42 out of 15223 genes, 0.3%	1
metal ion transport	5 out of 5765 genes, 0.1%	390 out of 15223 genes, 2.6%	1
flavonoid biosynthetic process	5 out of 5765 genes, 0.1%	54 out of 15223 genes, 0.4%	1
positive regulation of gene expression	5 out of 5765 genes, 0.1%	253 out of 15223 genes, 1.7%	1
regulation of localization	5 out of 5765 genes, 0.1%	150 out of 15223 genes, 1.0%	1
regulation of mitotic cell cycle	5 out of 5765 genes, 0.1%	59 out of 15223 genes, 0.4%	1
regulation of RNA metabolic process	5 out of 5765 genes, 0.1%	1330 out of 15223 genes, 8.7%	1
skotomorphogenesis	5 out of 5765 genes, 0.1%	10 out of 15223 genes, 0.1%	1
maintenance of floral meristem identity	5 out of 5765 genes, 0.1%	10 out of 15223 genes, 0.1%	1
1-aminocyclopropane-1-carboxylate metabolic process	5 out of 5765 genes, 0.1%	10 out of 15223 genes, 0.1%	1
regulation of microtubule polymerization or depolymerization	5 out of 5765 genes, 0.1%	10 out of 15223 genes, 0.1%	1
regulation of microtubule-based process	5 out of 5765 genes, 0.1%	10 out of 15223 genes, 0.1%	1
1-aminocyclopropane-1-carboxylate biosynthetic process	5 out of 5765 genes, 0.1%	10 out of 15223 genes, 0.1%	1
regulation of carbohydrate biosynthetic process	5 out of 5765 genes, 0.1%	10 out of 15223 genes, 0.1%	1
negative regulation of transport	5 out of 5765 genes, 0.1%	10 out of 15223 genes, 0.1%	1
regulation of microtubule cytoskeleton organization	5 out of 5765 genes, 0.1%	10 out of 15223 genes, 0.1%	1
drug transmembrane transport	5 out of 5765 genes, 0.1%	47 out of 15223 genes, 0.3%	1
drug transport	5 out of 5765 genes, 0.1%	47 out of 15223 genes, 0.3%	1
response to drug	5 out of 5765 genes, 0.1%	47 out of 15223 genes, 0.3%	1
regulation of primary metabolic process	5 out of 5765 genes, 0.1%	1775 out of 15223 genes, 11.7%	1
actin filament organization	5 out of 5765 genes, 0.1%	133 out of 15223 genes, 0.9%	1
purine nucleoside triphosphate biosynthetic process	5 out of 5765 genes, 0.1%	91 out of 15223 genes, 0.6%	1
ribonucleoside triphosphate biosynthetic process	5 out of 5765 genes, 0.1%	91 out of 15223 genes, 0.6%	1
purine ribonucleoside triphosphate biosynthetic process	5 out of 5765 genes, 0.1%	91 out of 15223 genes, 0.6%	1
gibberellin biosynthetic process	5 out of 5765 genes, 0.1%	19 out of 15223 genes, 0.1%	1
diterpenoid biosynthetic process	5 out of 5765 genes, 0.1%	19 out of 15223 genes, 0.1%	1
fatty acid metabolic process	5 out of 5765 genes, 0.1%	440 out of 15223 genes, 2.9%	1
positive regulation of protein complex assembly	5 out of 5765 genes, 0.1%	106 out of 15223 genes, 0.7%	1
positive regulation of protein polymerization	5 out of 5765 genes, 0.1%	106 out of 15223 genes, 0.7%	1
response to UV-B	5 out of 5765 genes, 0.1%	74 out of 15223 genes, 0.5%	1
phosphate ion transport	5 out of 5765 genes, 0.1%	26 out of 15223 genes, 0.2%	1
glycerol-3-phosphate metabolic process	5 out of 5765 genes, 0.1%	8 out of 15223 genes, 0.1%	1
oxaloacetate metabolic process	5 out of 5765 genes, 0.1%	8 out of 15223 genes, 0.1%	1
glutamate biosynthetic process	5 out of 5765 genes, 0.1%	8 out of 15223 genes, 0.1%	1
L-phenylalanine biosynthetic process	5 out of 5765 genes, 0.1%	8 out of 15223 genes, 0.1%	1
fruit ripening	5 out of 5765 genes, 0.1%	8 out of 15223 genes, 0.1%	1
longitudinal axis specification	5 out of 5765 genes, 0.1%	8 out of 15223 genes, 0.1%	1
cytochrome b6f complex assembly	5 out of 5765 genes, 0.1%	8 out of 15223 genes, 0.1%	1
leaf formation	5 out of 5765 genes, 0.1%	8 out of 15223 genes, 0.1%	1
tetrahydrofolate metabolic process	5 out of 5765 genes, 0.1%	8 out of 15223 genes, 0.1%	1
anatomical structure maturation	5 out of 5765 genes, 0.1%	8 out of 15223 genes, 0.1%	1
spliceosomal complex assembly	5 out of 5765 genes, 0.1%	2 out of 15223 genes, 0.0%	1
meiotic DNA recombinase assembly	5 out of 5765 genes, 0.1%	2 out of 15223 genes, 0.0%	1
DNA recombinase assembly	5 out of 5765 genes, 0.1%	2 out of 15223 genes, 0.0%	1
DNA strand renaturation	5 out of 5765 genes, 0.1%	2 out of 15223 genes, 0.0%	1
production of molecular mediator involved in inflammatory response	5 out of 5765 genes, 0.1%	2 out of 15223 genes, 0.0%	1
arachidonic acid metabolite production involved in inflammatory response	5 out of 5765 genes, 0.1%	2 out of 15223 genes, 0.0%	1
leukotriene production involved in inflammatory response	5 out of 5765 genes, 0.1%	2 out of 15223 genes, 0.0%	1
hexitol metabolic process	5 out of 5765 genes, 0.1%	2 out of 15223 genes, 0.0%	1
regulation of glycolysis	5 out of 5765 genes, 0.1%	2 out of 15223 genes, 0.0%	1
pyrimidine deoxyribonucleoside triphosphate metabolic process	5 out of 5765 genes, 0.1%	2 out of 15223 genes, 0.0%	1
sucrose mediated signaling	5 out of 5765 genes, 0.1%	2 out of 15223 genes, 0.0%	1
nodule morphogenesis	5 out of 5765 genes, 0.1%	2 out of 15223 genes, 0.0%	1
radial axis specification	5 out of 5765 genes, 0.1%	2 out of 15223 genes, 0.0%	1
xanthophyll cycle	5 out of 5765 genes, 0.1%	2 out of 15223 genes, 0.0%	1
response to carbon dioxide	5 out of 5765 genes, 0.1%	2 out of 15223 genes, 0.0%	1
protoderm histogenesis	5 out of 5765 genes, 0.1%	2 out of 15223 genes, 0.0%	1
ent-kaurene oxidation to kaurenoic acid	5 out of 5765 genes, 0.1%	2 out of 15223 genes, 0.0%	1
nectary development	494 out of 5765 genes, 8.6%	2 out of 15223 genes, 0.0%	1
NAD(P)H dehydrogenase complex assembly	49 out of 5765 genes, 0.8%	2 out of 15223 genes, 0.0%	1
raffinose family oligosaccharide biosynthetic process	49 out of 5765 genes, 0.8%	2 out of 15223 genes, 0.0%	1
endosperm cellularization	49 out of 5765 genes, 0.8%	2 out of 15223 genes, 0.0%	1
rhamnogalacturonan I metabolic process	49 out of 5765 genes, 0.8%	2 out of 15223 genes, 0.0%	1
rhamnogalacturonan I side chain metabolic process	49 out of 5765 genes, 0.8%	2 out of 15223 genes, 0.0%	1
chlororespiration	49 out of 5765 genes, 0.8%	2 out of 15223 genes, 0.0%	1
regulation of epidermal cell division	49 out of 5765 genes, 0.8%	2 out of 15223 genes, 0.0%	1
regulation of transposition	49 out of 5765 genes, 0.8%	2 out of 15223 genes, 0.0%	1
negative regulation of transposition	49 out of 5765 genes, 0.8%	2 out of 15223 genes, 0.0%	1
regulation of glucose metabolic process	49 out of 5765 genes, 0.8%	2 out of 15223 genes, 0.0%	1
silicate transport	49 out of 5765 genes, 0.8%	2 out of 15223 genes, 0.0%	1
aromatic amino acid transport	49 out of 5765 genes, 0.8%	2 out of 15223 genes, 0.0%	1
tetraterpenoid catabolic process	49 out of 5765 genes, 0.8%	2 out of 15223 genes, 0.0%	1
carotenoid catabolic process	49 out of 5765 genes, 0.8%	2 out of 15223 genes, 0.0%	1
xanthophyll catabolic process	49 out of 5765 genes, 0.8%	2 out of 15223 genes, 0.0%	1
alditol biosynthetic process	49 out of 5765 genes, 0.8%	2 out of 15223 genes, 0.0%	1
hexitol biosynthetic process	489 out of 5765 genes, 8.5%	2 out of 15223 genes, 0.0%	1
mannitol biosynthetic process	489 out of 5765 genes, 8.5%	2 out of 15223 genes, 0.0%	1
mannitol metabolic process	488 out of 5765 genes, 8.5%	2 out of 15223 genes, 0.0%	1
developmental induction	48 out of 5765 genes, 0.8%	2 out of 15223 genes, 0.0%	1
inductive cell-cell signaling	48 out of 5765 genes, 0.8%	2 out of 15223 genes, 0.0%	1
negative regulation of telomere maintenance	48 out of 5765 genes, 0.8%	2 out of 15223 genes, 0.0%	1
regulation of telomere maintenance via telomerase	48 out of 5765 genes, 0.8%	2 out of 15223 genes, 0.0%	1
negative regulation of telomere maintenance via telomerase	48 out of 5765 genes, 0.8%	2 out of 15223 genes, 0.0%	1
negative regulation of homeostatic process	48 out of 5765 genes, 0.8%	2 out of 15223 genes, 0.0%	1
regulation of polysaccharide metabolic process	48 out of 5765 genes, 0.8%	2 out of 15223 genes, 0.0%	1
regulation of polysaccharide biosynthetic process	48 out of 5765 genes, 0.8%	2 out of 15223 genes, 0.0%	1
response to ATP	48 out of 5765 genes, 0.8%	2 out of 15223 genes, 0.0%	1
ent-kaurene metabolic process	48 out of 5765 genes, 0.8%	2 out of 15223 genes, 0.0%	1
proline transmembrane transport	48 out of 5765 genes, 0.8%	2 out of 15223 genes, 0.0%	1
tetrahydrofolate interconversion	48 out of 5765 genes, 0.8%	2 out of 15223 genes, 0.0%	1
regulation of molecular function, epigenetic	47 out of 5765 genes, 0.8%	2 out of 15223 genes, 0.0%	1
vacuolar sequestering	47 out of 5765 genes, 0.8%	2 out of 15223 genes, 0.0%	1
vacuolar sequestering of sodium ion	47 out of 5765 genes, 0.8%	2 out of 15223 genes, 0.0%	1
protein unfolding	47 out of 5765 genes, 0.8%	2 out of 15223 genes, 0.0%	1
regulation of carbohydrate catabolic process	47 out of 5765 genes, 0.8%	2 out of 15223 genes, 0.0%	1
regulation of cellular carbohydrate catabolic process	47 out of 5765 genes, 0.8%	2 out of 15223 genes, 0.0%	1
protein transport by the Tat complex	47 out of 5765 genes, 0.8%	2 out of 15223 genes, 0.0%	1
maintenance of fidelity involved in DNA-dependent DNA replication	47 out of 5765 genes, 0.8%	2 out of 15223 genes, 0.0%	1
negative regulation of molecular function, epigenetic	47 out of 5765 genes, 0.8%	2 out of 15223 genes, 0.0%	1
maintenance of organ identity	47 out of 5765 genes, 0.8%	2 out of 15223 genes, 0.0%	1
maintenance of floral organ identity	47 out of 5765 genes, 0.8%	2 out of 15223 genes, 0.0%	1
fruit morphogenesis	47 out of 5765 genes, 0.8%	2 out of 15223 genes, 0.0%	1
specification of floral organ number	47 out of 5765 genes, 0.8%	2 out of 15223 genes, 0.0%	1
regulation of body fluid levels	465 out of 5765 genes, 8.1%	2 out of 15223 genes, 0.0%	1
multicellular organismal water homeostasis	46 out of 5765 genes, 0.8%	2 out of 15223 genes, 0.0%	1
negative regulation of cell division	46 out of 5765 genes, 0.8%	2 out of 15223 genes, 0.0%	1
regulation of posttranscriptional gene silencing	46 out of 5765 genes, 0.8%	2 out of 15223 genes, 0.0%	1
histone H3-K27 methylation	46 out of 5765 genes, 0.8%	2 out of 15223 genes, 0.0%	1
production of siRNA involved in chromatin silencing by small RNA	46 out of 5765 genes, 0.8%	2 out of 15223 genes, 0.0%	1
mucilage extrusion from seed coat	46 out of 5765 genes, 0.8%	2 out of 15223 genes, 0.0%	1
photosystem stoichiometry adjustment	46 out of 5765 genes, 0.8%	2 out of 15223 genes, 0.0%	1
positive regulation of salicylic acid mediated signaling pathway	46 out of 5765 genes, 0.8%	2 out of 15223 genes, 0.0%	1
regulation of salicylic acid mediated signaling pathway	46 out of 5765 genes, 0.8%	2 out of 15223 genes, 0.0%	1
positive regulation of seed maturation	46 out of 5765 genes, 0.8%	2 out of 15223 genes, 0.0%	1
cellular response to oxidative stress	46 out of 5765 genes, 0.8%	79 out of 15223 genes, 0.5%	1
plant-type spore development	450 out of 5765 genes, 7.8%	45 out of 15223 genes, 0.3%	1
positive regulation of RNA metabolic process	450 out of 5765 genes, 7.8%	257 out of 15223 genes, 1.7%	1
DNA replication	45 out of 5765 genes, 0.8%	280 out of 15223 genes, 1.8%	1
regulation of actin cytoskeleton organization	45 out of 5765 genes, 0.8%	109 out of 15223 genes, 0.7%	1
regulation of actin filament-based process	45 out of 5765 genes, 0.8%	109 out of 15223 genes, 0.7%	1
meiotic spindle organization	447 out of 5765 genes, 7.8%	6 out of 15223 genes, 0.0%	1
establishment of tissue polarity	444 out of 5765 genes, 7.7%	6 out of 15223 genes, 0.0%	1
negative regulation of cell proliferation	444 out of 5765 genes, 7.7%	6 out of 15223 genes, 0.0%	1
deoxyribonucleoside triphosphate metabolic process	44 out of 5765 genes, 0.8%	6 out of 15223 genes, 0.0%	1
homogalacturonan biosynthetic process	44 out of 5765 genes, 0.8%	6 out of 15223 genes, 0.0%	1
homogalacturonan metabolic process	44 out of 5765 genes, 0.8%	6 out of 15223 genes, 0.0%	1
urea transport	44 out of 5765 genes, 0.8%	6 out of 15223 genes, 0.0%	1
nucleoside transport	44 out of 5765 genes, 0.8%	6 out of 15223 genes, 0.0%	1
amide biosynthetic process	44 out of 5765 genes, 0.8%	6 out of 15223 genes, 0.0%	1
glyoxylate metabolic process	44 out of 5765 genes, 0.8%	6 out of 15223 genes, 0.0%	1
regulation of nuclear division	44 out of 5765 genes, 0.8%	6 out of 15223 genes, 0.0%	1
stamen filament development	44 out of 5765 genes, 0.8%	6 out of 15223 genes, 0.0%	1
C-5 methylation of cytosine	436 out of 5765 genes, 7.6%	6 out of 15223 genes, 0.0%	1
negative regulation of growth	43 out of 5765 genes, 0.7%	17 out of 15223 genes, 0.1%	1
meristem development	43 out of 5765 genes, 0.7%	403 out of 15223 genes, 2.6%	1
regulation of macromolecule biosynthetic process	43 out of 5765 genes, 0.7%	1438 out of 15223 genes, 9.4%	1
regulation of cellular macromolecule biosynthetic process	43 out of 5765 genes, 0.7%	1438 out of 15223 genes, 9.4%	1
pectin metabolic process	43 out of 5765 genes, 0.7%	31 out of 15223 genes, 0.2%	1
nucleoside diphosphate phosphorylation	43 out of 5765 genes, 0.7%	4 out of 15223 genes, 0.0%	1
GTP biosynthetic process	43 out of 5765 genes, 0.7%	4 out of 15223 genes, 0.0%	1
UTP biosynthetic process	422 out of 5765 genes, 7.3%	4 out of 15223 genes, 0.0%	1
CTP biosynthetic process	422 out of 5765 genes, 7.3%	4 out of 15223 genes, 0.0%	1
DNA-dependent transcription, termination	42 out of 5765 genes, 0.7%	4 out of 15223 genes, 0.0%	1
alanine metabolic process	42 out of 5765 genes, 0.7%	4 out of 15223 genes, 0.0%	1
alanine catabolic process	42 out of 5765 genes, 0.7%	4 out of 15223 genes, 0.0%	1
protoporphyrinogen IX biosynthetic process	42 out of 5765 genes, 0.7%	4 out of 15223 genes, 0.0%	1
pyruvate family amino acid metabolic process	42 out of 5765 genes, 0.7%	4 out of 15223 genes, 0.0%	1
pyruvate family amino acid catabolic process	42 out of 5765 genes, 0.7%	4 out of 15223 genes, 0.0%	1
pyrimidine ribonucleoside triphosphate metabolic process	42 out of 5765 genes, 0.7%	4 out of 15223 genes, 0.0%	1
pyrimidine ribonucleoside triphosphate biosynthetic process	42 out of 5765 genes, 0.7%	4 out of 15223 genes, 0.0%	1
chalcone metabolic process	42 out of 5765 genes, 0.7%	4 out of 15223 genes, 0.0%	1
chalcone biosynthetic process	42 out of 5765 genes, 0.7%	4 out of 15223 genes, 0.0%	1
fruit ripening, climacteric	42 out of 5765 genes, 0.7%	4 out of 15223 genes, 0.0%	1
phytochromobilin biosynthetic process	42 out of 5765 genes, 0.7%	4 out of 15223 genes, 0.0%	1
lysine transport	418 out of 5765 genes, 7.3%	4 out of 15223 genes, 0.0%	1
ornithine transport	4123 out of 5765 genes, 71.5%	4 out of 15223 genes, 0.0%	1
L-alanine catabolic process, by transamination	412 out of 5765 genes, 7.1%	4 out of 15223 genes, 0.0%	1
ketone biosynthetic process	4119 out of 5765 genes, 71.4%	4 out of 15223 genes, 0.0%	1
L-alanine metabolic process	41 out of 5765 genes, 0.7%	4 out of 15223 genes, 0.0%	1
L-alanine catabolic process	41 out of 5765 genes, 0.7%	4 out of 15223 genes, 0.0%	1
regulation of DNA methylation	41 out of 5765 genes, 0.7%	4 out of 15223 genes, 0.0%	1
development involved in symbiotic interaction	41 out of 5765 genes, 0.7%	4 out of 15223 genes, 0.0%	1
regulation of peroxisome size	41 out of 5765 genes, 0.7%	4 out of 15223 genes, 0.0%	1
CTP metabolic process	41 out of 5765 genes, 0.7%	4 out of 15223 genes, 0.0%	1
UTP metabolic process	406 out of 5765 genes, 7.0%	4 out of 15223 genes, 0.0%	1
glycerol-3-phosphate catabolic process	403 out of 5765 genes, 7.0%	4 out of 15223 genes, 0.0%	1
protoporphyrinogen IX metabolic process	40 out of 5765 genes, 0.7%	4 out of 15223 genes, 0.0%	1
regulation of secretion	40 out of 5765 genes, 0.7%	4 out of 15223 genes, 0.0%	1
phytochromobilin metabolic process	40 out of 5765 genes, 0.7%	4 out of 15223 genes, 0.0%	1
L-glutamate import	40 out of 5765 genes, 0.7%	4 out of 15223 genes, 0.0%	1
negative regulation of chromosome organization	40 out of 5765 genes, 0.7%	4 out of 15223 genes, 0.0%	1
response to decreased oxygen levels	40 out of 5765 genes, 0.7%	43 out of 15223 genes, 0.3%	1
response to oxygen levels	40 out of 5765 genes, 0.7%	43 out of 15223 genes, 0.3%	1
regulation of gene expression	40 out of 5765 genes, 0.7%	1595 out of 15223 genes, 10.5%	1
regulation of transport	40 out of 5765 genes, 0.7%	132 out of 15223 genes, 0.9%	1
apoptotic process	40 out of 5765 genes, 0.7%	48 out of 15223 genes, 0.3%	1
positive regulation of nitrogen compound metabolic process	40 out of 5765 genes, 0.7%	266 out of 15223 genes, 1.7%	1
gibberellin metabolic process	40 out of 5765 genes, 0.7%	36 out of 15223 genes, 0.2%	1
protein-DNA complex assembly	4 out of 5765 genes, 0.1%	70 out of 15223 genes, 0.5%	1
protein-DNA complex subunit organization	4 out of 5765 genes, 0.1%	70 out of 15223 genes, 0.5%	1
determination of bilateral symmetry	4 out of 5765 genes, 0.1%	75 out of 15223 genes, 0.5%	1
anthocyanin-containing compound biosynthetic process	4 out of 5765 genes, 0.1%	15 out of 15223 genes, 0.1%	1
dehiscence	4 out of 5765 genes, 0.1%	15 out of 15223 genes, 0.1%	1
small molecule metabolic process	4 out of 5765 genes, 0.1%	2587 out of 15223 genes, 17.0%	1
cell fate specification	4 out of 5765 genes, 0.1%	29 out of 15223 genes, 0.2%	1
positive regulation of nucleobase-containing compound metabolic process	4 out of 5765 genes, 0.1%	264 out of 15223 genes, 1.7%	1
inorganic anion transport	4 out of 5765 genes, 0.1%	125 out of 15223 genes, 0.8%	1
nucleolus organization	4 out of 5765 genes, 0.1%	22 out of 15223 genes, 0.1%	1
pattern specification process	4 out of 5765 genes, 0.1%	305 out of 15223 genes, 2.0%	1
cytokinesis	4 out of 5765 genes, 0.1%	234 out of 15223 genes, 1.5%	1
sesquiterpenoid metabolic process	4 out of 5765 genes, 0.1%	34 out of 15223 genes, 0.2%	1
chloride transport	4 out of 5765 genes, 0.1%	13 out of 15223 genes, 0.1%	1
nucleotide-sugar metabolic process	4 out of 5765 genes, 0.1%	39 out of 15223 genes, 0.3%	1
glycerolipid biosynthetic process	4 out of 5765 genes, 0.1%	136 out of 15223 genes, 0.9%	1
detection of biotic stimulus	4 out of 5765 genes, 0.1%	44 out of 15223 genes, 0.3%	1
very long-chain fatty acid metabolic process	4 out of 5765 genes, 0.1%	32 out of 15223 genes, 0.2%	1
glycerolipid metabolic process	4 out of 5765 genes, 0.1%	228 out of 15223 genes, 1.5%	1
carbohydrate transport	4 out of 5765 genes, 0.1%	64 out of 15223 genes, 0.4%	1
response to nitrate	4 out of 5765 genes, 0.1%	64 out of 15223 genes, 0.4%	1
anthocyanin-containing compound metabolic process	4 out of 5765 genes, 0.1%	25 out of 15223 genes, 0.2%	1
para-aminobenzoic acid metabolic process	4 out of 5765 genes, 0.1%	25 out of 15223 genes, 0.2%	1
aspartate family amino acid catabolic process	4 out of 5765 genes, 0.1%	11 out of 15223 genes, 0.1%	1
regulation of abscisic acid biosynthetic process	4 out of 5765 genes, 0.1%	11 out of 15223 genes, 0.1%	1
guanosine-containing compound biosynthetic process	4 out of 5765 genes, 0.1%	11 out of 15223 genes, 0.1%	1
specification of symmetry	4 out of 5765 genes, 0.1%	79 out of 15223 genes, 0.5%	1
response to hypoxia	4 out of 5765 genes, 0.1%	42 out of 15223 genes, 0.3%	1
brassinosteroid mediated signaling pathway	4 out of 5765 genes, 0.1%	42 out of 15223 genes, 0.3%	1
cellular response to brassinosteroid stimulus	4 out of 5765 genes, 0.1%	42 out of 15223 genes, 0.3%	1
nucleotide-sugar biosynthetic process	4 out of 5765 genes, 0.1%	18 out of 15223 genes, 0.1%	1
cytochrome complex assembly	4 out of 5765 genes, 0.1%	18 out of 15223 genes, 0.1%	1
iron ion transport	4 out of 5765 genes, 0.1%	47 out of 15223 genes, 0.3%	1
ATP biosynthetic process	4 out of 5765 genes, 0.1%	87 out of 15223 genes, 0.6%	1
auxin polar transport	4 out of 5765 genes, 0.1%	87 out of 15223 genes, 0.6%	1
biological regulation	4 out of 5765 genes, 0.1%	4416 out of 15223 genes, 29.0%	1
amino acid transmembrane transport	4 out of 5765 genes, 0.1%	23 out of 15223 genes, 0.2%	1
pollen exine formation	4 out of 5765 genes, 0.1%	23 out of 15223 genes, 0.2%	1
leaf vascular tissue pattern formation	4 out of 5765 genes, 0.1%	40 out of 15223 genes, 0.3%	1
detection of brassinosteroid stimulus	4 out of 5765 genes, 0.1%	9 out of 15223 genes, 0.1%	1
detection of bacterium	4 out of 5765 genes, 0.1%	9 out of 15223 genes, 0.1%	1
mucilage metabolic process involved seed coat development	4 out of 5765 genes, 0.1%	9 out of 15223 genes, 0.1%	1
cellular response to iron ion starvation	4 out of 5765 genes, 0.1%	16 out of 15223 genes, 0.1%	1
phosphorylated carbohydrate dephosphorylation	4 out of 5765 genes, 0.1%	16 out of 15223 genes, 0.1%	1
inositol phosphate dephosphorylation	4 out of 5765 genes, 0.1%	16 out of 15223 genes, 0.1%	1
nucleotide phosphorylation	4 out of 5765 genes, 0.1%	16 out of 15223 genes, 0.1%	1
inositol phosphate catabolic process	4 out of 5765 genes, 0.1%	16 out of 15223 genes, 0.1%	1
regulation of protein localization	4 out of 5765 genes, 0.1%	28 out of 15223 genes, 0.2%	1
positive regulation of cellular metabolic process	4 out of 5765 genes, 0.1%	382 out of 15223 genes, 2.5%	1
lignin biosynthetic process	4 out of 5765 genes, 0.1%	33 out of 15223 genes, 0.2%	1
actin filament-based movement	4 out of 5765 genes, 0.1%	33 out of 15223 genes, 0.2%	1
glycerophospholipid metabolic process	4 out of 5765 genes, 0.1%	215 out of 15223 genes, 1.4%	1
organophosphate metabolic process	4 out of 5765 genes, 0.1%	1149 out of 15223 genes, 7.5%	1
DNA duplex unwinding	4 out of 5765 genes, 0.1%	21 out of 15223 genes, 0.1%	1
cellular response to blue light	4 out of 5765 genes, 0.1%	21 out of 15223 genes, 0.1%	1
neutral amino acid transport	4 out of 5765 genes, 0.1%	43 out of 15223 genes, 0.3%	1
DNA packaging	4 out of 5765 genes, 0.1%	83 out of 15223 genes, 0.5%	1
auxin biosynthetic process	4 out of 5765 genes, 0.1%	48 out of 15223 genes, 0.3%	1
nuclear division	4 out of 5765 genes, 0.1%	73 out of 15223 genes, 0.5%	1
positive regulation of metabolic process	4 out of 5765 genes, 0.1%	383 out of 15223 genes, 2.5%	1
regulation of actin polymerization or depolymerization	4 out of 5765 genes, 0.1%	106 out of 15223 genes, 0.7%	1
regulation of actin filament length	4 out of 5765 genes, 0.1%	106 out of 15223 genes, 0.7%	1
regulation of actin filament polymerization	4 out of 5765 genes, 0.1%	106 out of 15223 genes, 0.7%	1
positive regulation of biosynthetic process	4 out of 5765 genes, 0.1%	311 out of 15223 genes, 2.0%	1
positive regulation of cellular biosynthetic process	4 out of 5765 genes, 0.1%	311 out of 15223 genes, 2.0%	1
lipoate metabolic process	4 out of 5765 genes, 0.1%	26 out of 15223 genes, 0.2%	1
pollen wall assembly	4 out of 5765 genes, 0.1%	26 out of 15223 genes, 0.2%	1
cellular component assembly involved in morphogenesis	4 out of 5765 genes, 0.1%	26 out of 15223 genes, 0.2%	1
oligosaccharide catabolic process	4 out of 5765 genes, 0.1%	7 out of 15223 genes, 0.0%	1
epidermal cell fate specification	4 out of 5765 genes, 0.1%	7 out of 15223 genes, 0.0%	1
vitamin E biosynthetic process	4 out of 5765 genes, 0.1%	7 out of 15223 genes, 0.0%	1
secondary shoot formation	4 out of 5765 genes, 0.1%	7 out of 15223 genes, 0.0%	1
shoot formation	4 out of 5765 genes, 0.1%	7 out of 15223 genes, 0.0%	1
guanosine tetraphosphate metabolic process	4 out of 5765 genes, 0.1%	7 out of 15223 genes, 0.0%	1
removal of superoxide radicals	4 out of 5765 genes, 0.1%	7 out of 15223 genes, 0.0%	1
cyanide metabolic process	4 out of 5765 genes, 0.1%	7 out of 15223 genes, 0.0%	1
ribonucleoside bisphosphate metabolic process	4 out of 5765 genes, 0.1%	7 out of 15223 genes, 0.0%	1
purine nucleoside bisphosphate metabolic process	4 out of 5765 genes, 0.1%	7 out of 15223 genes, 0.0%	1
vitamin E metabolic process	4 out of 5765 genes, 0.1%	7 out of 15223 genes, 0.0%	1
negative regulation of lipid metabolic process	4 out of 5765 genes, 0.1%	7 out of 15223 genes, 0.0%	1
disaccharide catabolic process	4 out of 5765 genes, 0.1%	7 out of 15223 genes, 0.0%	1
specification of organ number	4 out of 5765 genes, 0.1%	7 out of 15223 genes, 0.0%	1
negative regulation of lipid biosynthetic process	4 out of 5765 genes, 0.1%	7 out of 15223 genes, 0.0%	1
regulation of vesicle-mediated transport	4 out of 5765 genes, 0.1%	7 out of 15223 genes, 0.0%	1
cellular response to oxygen radical	4 out of 5765 genes, 0.1%	7 out of 15223 genes, 0.0%	1
cellular response to superoxide	4 out of 5765 genes, 0.1%	7 out of 15223 genes, 0.0%	1
integument development	4 out of 5765 genes, 0.1%	7 out of 15223 genes, 0.0%	1
thiamine metabolic process	4 out of 5765 genes, 0.1%	14 out of 15223 genes, 0.1%	1
coumarin metabolic process	4 out of 5765 genes, 0.1%	14 out of 15223 genes, 0.1%	1
coumarin biosynthetic process	4 out of 5765 genes, 0.1%	14 out of 15223 genes, 0.1%	1
maintenance of inflorescence meristem identity	4 out of 5765 genes, 0.1%	14 out of 15223 genes, 0.1%	1
lateral root primordium development	4 out of 5765 genes, 0.1%	14 out of 15223 genes, 0.1%	1
thiamine-containing compound metabolic process	4 out of 5765 genes, 0.1%	14 out of 15223 genes, 0.1%	1
thiamine-containing compound biosynthetic process	4 out of 5765 genes, 0.1%	14 out of 15223 genes, 0.1%	1
glycerophospholipid biosynthetic process	4 out of 5765 genes, 0.1%	129 out of 15223 genes, 0.8%	1
cellular component organization	4 out of 5765 genes, 0.1%	2810 out of 15223 genes, 18.5%	1
monocarboxylic acid biosynthetic process	4 out of 5765 genes, 0.1%	86 out of 15223 genes, 0.6%	1
regulation of nucleobase-containing compound metabolic process	4 out of 5765 genes, 0.1%	1468 out of 15223 genes, 9.6%	1
cellular response to reactive oxygen species	4 out of 5765 genes, 0.1%	71 out of 15223 genes, 0.5%	1
purine nucleotide metabolic process	4 out of 5765 genes, 0.1%	493 out of 15223 genes, 3.2%	1
nucleotide metabolic process	4 out of 5765 genes, 0.1%	912 out of 15223 genes, 6.0%	1
activation of protein kinase activity	4 out of 5765 genes, 0.1%	46 out of 15223 genes, 0.3%	1
pentose metabolic process	4 out of 5765 genes, 0.1%	56 out of 15223 genes, 0.4%	1
glycogen metabolic process	4 out of 5765 genes, 0.1%	19 out of 15223 genes, 0.1%	1
glycogen biosynthetic process	4 out of 5765 genes, 0.1%	19 out of 15223 genes, 0.1%	1
energy reserve metabolic process	4 out of 5765 genes, 0.1%	19 out of 15223 genes, 0.1%	1
zinc ion transport	4 out of 5765 genes, 0.1%	19 out of 15223 genes, 0.1%	1
nucleoside bisphosphate metabolic process	4 out of 5765 genes, 0.1%	19 out of 15223 genes, 0.1%	1
calcium ion homeostasis	4 out of 5765 genes, 0.1%	19 out of 15223 genes, 0.1%	1
cellular macromolecular complex assembly	4 out of 5765 genes, 0.1%	452 out of 15223 genes, 3.0%	1
trichome morphogenesis	4 out of 5765 genes, 0.1%	168 out of 15223 genes, 1.1%	1
nucleoside phosphate metabolic process	4 out of 5765 genes, 0.1%	926 out of 15223 genes, 6.1%	1
DNA-dependent DNA replication	4 out of 5765 genes, 0.1%	176 out of 15223 genes, 1.2%	1
D-xylose metabolic process	4 out of 5765 genes, 0.1%	29 out of 15223 genes, 0.2%	1
response to bacterium	4 out of 5765 genes, 0.1%	466 out of 15223 genes, 3.1%	1
positive regulation of protein modification process	4 out of 5765 genes, 0.1%	54 out of 15223 genes, 0.4%	1
sucrose biosynthetic process	4 out of 5765 genes, 0.1%	12 out of 15223 genes, 0.1%	1
thiamine biosynthetic process	4 out of 5765 genes, 0.1%	12 out of 15223 genes, 0.1%	1
cellular response to cold	4 out of 5765 genes, 0.1%	12 out of 15223 genes, 0.1%	1
steroid hormone mediated signaling pathway	4 out of 5765 genes, 0.1%	44 out of 15223 genes, 0.3%	1
response to steroid hormone stimulus	4 out of 5765 genes, 0.1%	44 out of 15223 genes, 0.3%	1
cellular response to steroid hormone stimulus	4 out of 5765 genes, 0.1%	44 out of 15223 genes, 0.3%	1
glyoxylate cycle	4 out of 5765 genes, 0.1%	5 out of 15223 genes, 0.0%	1
mitochondrial electron transport, cytochrome c to oxygen	4 out of 5765 genes, 0.1%	5 out of 15223 genes, 0.0%	1
glycyl-tRNA aminoacylation	4 out of 5765 genes, 0.1%	5 out of 15223 genes, 0.0%	1
regulation of mitosis	4 out of 5765 genes, 0.1%	5 out of 15223 genes, 0.0%	1
mitotic cell cycle checkpoint	4 out of 5765 genes, 0.1%	5 out of 15223 genes, 0.0%	1
cell-matrix adhesion	4 out of 5765 genes, 0.1%	5 out of 15223 genes, 0.0%	1
deoxyribonucleoside triphosphate biosynthetic process	4 out of 5765 genes, 0.1%	5 out of 15223 genes, 0.0%	1
zygote asymmetric cytokinesis in embryo sac	4 out of 5765 genes, 0.1%	5 out of 15223 genes, 0.0%	1
zygote asymmetric cell division	4 out of 5765 genes, 0.1%	5 out of 15223 genes, 0.0%	1
transpiration	4 out of 5765 genes, 0.1%	5 out of 15223 genes, 0.0%	1
NADH dehydrogenase complex assembly	4 out of 5765 genes, 0.1%	5 out of 15223 genes, 0.0%	1
regulation of isopentenyl diphosphate biosynthetic process, mevalonate-independent pathway	4 out of 5765 genes, 0.1%	5 out of 15223 genes, 0.0%	1
suberin biosynthetic process	4 out of 5765 genes, 0.1%	5 out of 15223 genes, 0.0%	1
triglyceride biosynthetic process	4 out of 5765 genes, 0.1%	5 out of 15223 genes, 0.0%	1
regulation of mitotic metaphase/anaphase transition	4 out of 5765 genes, 0.1%	5 out of 15223 genes, 0.0%	1
response to deep water	4 out of 5765 genes, 0.1%	5 out of 15223 genes, 0.0%	1
cell-substrate adhesion	4 out of 5765 genes, 0.1%	5 out of 15223 genes, 0.0%	1
lipid particle organization	4 out of 5765 genes, 0.1%	5 out of 15223 genes, 0.0%	1
L-arginine import	4 out of 5765 genes, 0.1%	5 out of 15223 genes, 0.0%	1
L-amino acid import	4 out of 5765 genes, 0.1%	5 out of 15223 genes, 0.0%	1
NAD transport	4 out of 5765 genes, 0.1%	5 out of 15223 genes, 0.0%	1
adenosine metabolic process	4 out of 5765 genes, 0.1%	5 out of 15223 genes, 0.0%	1
alcohol catabolic process	4 out of 5765 genes, 0.1%	5 out of 15223 genes, 0.0%	1
polyol catabolic process	4 out of 5765 genes, 0.1%	5 out of 15223 genes, 0.0%	1
tetrahydrofolate biosynthetic process	4 out of 5765 genes, 0.1%	5 out of 15223 genes, 0.0%	1
isoprenoid transport	4 out of 5765 genes, 0.1%	5 out of 15223 genes, 0.0%	1
terpenoid transport	4 out of 5765 genes, 0.1%	5 out of 15223 genes, 0.0%	1
vesicle localization	4 out of 5765 genes, 0.1%	5 out of 15223 genes, 0.0%	1
establishment of vesicle localization	4 out of 5765 genes, 0.1%	5 out of 15223 genes, 0.0%	1
copper ion export	4 out of 5765 genes, 0.1%	5 out of 15223 genes, 0.0%	1
regulation of phospholipid biosynthetic process	4 out of 5765 genes, 0.1%	5 out of 15223 genes, 0.0%	1
abscisic acid transport	4 out of 5765 genes, 0.1%	5 out of 15223 genes, 0.0%	1
arginine import	4 out of 5765 genes, 0.1%	5 out of 15223 genes, 0.0%	1
post-embryonic root development	4 out of 5765 genes, 0.1%	128 out of 15223 genes, 0.8%	1
DNA conformation change	4 out of 5765 genes, 0.1%	123 out of 15223 genes, 0.8%	1
alditol metabolic process	4 out of 5765 genes, 0.1%	17 out of 15223 genes, 0.1%	1
pollen sperm cell differentiation	4 out of 5765 genes, 0.1%	17 out of 15223 genes, 0.1%	1
flavone metabolic process	4 out of 5765 genes, 0.1%	17 out of 15223 genes, 0.1%	1
flavone biosynthetic process	4 out of 5765 genes, 0.1%	17 out of 15223 genes, 0.1%	1
flavonol metabolic process	4 out of 5765 genes, 0.1%	17 out of 15223 genes, 0.1%	1
flavonol biosynthetic process	4 out of 5765 genes, 0.1%	17 out of 15223 genes, 0.1%	1
chromatin silencing	4 out of 5765 genes, 0.1%	208 out of 15223 genes, 1.4%	1
positive regulation of protein phosphorylation	4 out of 5765 genes, 0.1%	52 out of 15223 genes, 0.3%	1
positive regulation of phosphorus metabolic process	39 out of 5765 genes, 0.7%	52 out of 15223 genes, 0.3%	1
positive regulation of kinase activity	39 out of 5765 genes, 0.7%	52 out of 15223 genes, 0.3%	1
positive regulation of phosphorylation	39 out of 5765 genes, 0.7%	52 out of 15223 genes, 0.3%	1
positive regulation of protein kinase activity	39 out of 5765 genes, 0.7%	52 out of 15223 genes, 0.3%	1
positive regulation of phosphate metabolic process	39 out of 5765 genes, 0.7%	52 out of 15223 genes, 0.3%	1
signaling	39 out of 5765 genes, 0.7%	1351 out of 15223 genes, 8.9%	1
positive regulation of macromolecule biosynthetic process	39 out of 5765 genes, 0.7%	273 out of 15223 genes, 1.8%	1
negative regulation of gene expression, epigenetic	38 out of 5765 genes, 0.7%	211 out of 15223 genes, 1.4%	1
inflorescence development	38 out of 5765 genes, 0.7%	27 out of 15223 genes, 0.2%	1
positive regulation of macromolecule metabolic process	38 out of 5765 genes, 0.7%	338 out of 15223 genes, 2.2%	1
methionine metabolic process	38 out of 5765 genes, 0.7%	93 out of 15223 genes, 0.6%	1
cellular protein complex assembly	38 out of 5765 genes, 0.7%	367 out of 15223 genes, 2.4%	1
cellular response to hydrogen peroxide	38 out of 5765 genes, 0.7%	65 out of 15223 genes, 0.4%	1
single organism signaling	38 out of 5765 genes, 0.7%	1350 out of 15223 genes, 8.9%	1
cell wall polysaccharide metabolic process	38 out of 5765 genes, 0.7%	178 out of 15223 genes, 1.2%	1
embryonic axis specification	376 out of 5765 genes, 6.5%	10 out of 15223 genes, 0.1%	1
cellular amide metabolic process	372 out of 5765 genes, 6.5%	10 out of 15223 genes, 0.1%	1
regulation of protein transport	371 out of 5765 genes, 6.4%	10 out of 15223 genes, 0.1%	1
regulation of establishment of protein localization	37 out of 5765 genes, 0.6%	10 out of 15223 genes, 0.1%	1
regulation of gene expression, epigenetic	37 out of 5765 genes, 0.6%	409 out of 15223 genes, 2.7%	1
cellular macromolecular complex subunit organization	37 out of 5765 genes, 0.6%	469 out of 15223 genes, 3.1%	1
jasmonic acid biosynthetic process	37 out of 5765 genes, 0.6%	55 out of 15223 genes, 0.4%	1
leaf development	37 out of 5765 genes, 0.6%	313 out of 15223 genes, 2.1%	1
regulation of nitrogen compound metabolic process	37 out of 5765 genes, 0.6%	1503 out of 15223 genes, 9.9%	1
maltose biosynthetic process	37 out of 5765 genes, 0.6%	3 out of 15223 genes, 0.0%	1
G1/S transition of mitotic cell cycle	37 out of 5765 genes, 0.6%	3 out of 15223 genes, 0.0%	1
tRNA wobble uridine modification	368 out of 5765 genes, 6.4%	3 out of 15223 genes, 0.0%	1
regulation of organ formation	367 out of 5765 genes, 6.4%	3 out of 15223 genes, 0.0%	1
inflammatory response	360 out of 5765 genes, 6.2%	3 out of 15223 genes, 0.0%	1
mitotic cell cycle spindle assembly checkpoint	36 out of 5765 genes, 0.6%	3 out of 15223 genes, 0.0%	1
behavior	36 out of 5765 genes, 0.6%	3 out of 15223 genes, 0.0%	1
positive regulation of abscisic acid biosynthetic process	36 out of 5765 genes, 0.6%	3 out of 15223 genes, 0.0%	1
detoxification of copper ion	36 out of 5765 genes, 0.6%	3 out of 15223 genes, 0.0%	1
negative regulation of anion channel activity	36 out of 5765 genes, 0.6%	3 out of 15223 genes, 0.0%	1
regulation of anion channel activity by blue light	36 out of 5765 genes, 0.6%	3 out of 15223 genes, 0.0%	1
negative regulation of anion channel activity by blue light	36 out of 5765 genes, 0.6%	3 out of 15223 genes, 0.0%	1
guard cell development	36 out of 5765 genes, 0.6%	3 out of 15223 genes, 0.0%	1
guard cell morphogenesis	36 out of 5765 genes, 0.6%	3 out of 15223 genes, 0.0%	1
nickel cation transport	36 out of 5765 genes, 0.6%	3 out of 15223 genes, 0.0%	1
cytoplasmic transport	36 out of 5765 genes, 0.6%	3 out of 15223 genes, 0.0%	1
antibiotic metabolic process	36 out of 5765 genes, 0.6%	3 out of 15223 genes, 0.0%	1
drug metabolic process	36 out of 5765 genes, 0.6%	3 out of 15223 genes, 0.0%	1
choline metabolic process	36 out of 5765 genes, 0.6%	3 out of 15223 genes, 0.0%	1
actin filament depolymerization	36 out of 5765 genes, 0.6%	3 out of 15223 genes, 0.0%	1
microtubule polymerization or depolymerization	359 out of 5765 genes, 6.2%	3 out of 15223 genes, 0.0%	1
positive regulation of anthocyanin metabolic process	355 out of 5765 genes, 6.2%	3 out of 15223 genes, 0.0%	1
spindle checkpoint	354 out of 5765 genes, 6.1%	3 out of 15223 genes, 0.0%	1
negative regulation of transporter activity	350 out of 5765 genes, 6.1%	3 out of 15223 genes, 0.0%	1
negative regulation of ion transmembrane transporter activity	35 out of 5765 genes, 0.6%	3 out of 15223 genes, 0.0%	1
negative regulation of DNA endoreduplication	35 out of 5765 genes, 0.6%	3 out of 15223 genes, 0.0%	1
histone-serine phosphorylation	35 out of 5765 genes, 0.6%	3 out of 15223 genes, 0.0%	1
cellular response to decreased oxygen levels	35 out of 5765 genes, 0.6%	3 out of 15223 genes, 0.0%	1
regulation of membrane potential	35 out of 5765 genes, 0.6%	3 out of 15223 genes, 0.0%	1
choline biosynthetic process	35 out of 5765 genes, 0.6%	3 out of 15223 genes, 0.0%	1
histone H3-K18 acetylation	35 out of 5765 genes, 0.6%	3 out of 15223 genes, 0.0%	1
histone H3-K23 acetylation	35 out of 5765 genes, 0.6%	3 out of 15223 genes, 0.0%	1
histone H3-S10 phosphorylation	35 out of 5765 genes, 0.6%	3 out of 15223 genes, 0.0%	1
histone H3-K14 acetylation	349 out of 5765 genes, 6.1%	3 out of 15223 genes, 0.0%	1
cell-cell signaling involved in cell fate commitment	347 out of 5765 genes, 6.0%	3 out of 15223 genes, 0.0%	1
positive regulation of isoprenoid metabolic process	347 out of 5765 genes, 6.0%	3 out of 15223 genes, 0.0%	1
positive regulation of lipid metabolic process	340 out of 5765 genes, 5.9%	3 out of 15223 genes, 0.0%	1
negative regulation of mitosis	34 out of 5765 genes, 0.6%	3 out of 15223 genes, 0.0%	1
negative regulation of mitotic metaphase/anaphase transition	34 out of 5765 genes, 0.6%	3 out of 15223 genes, 0.0%	1
pyrimidine ribonucleoside catabolic process	34 out of 5765 genes, 0.6%	3 out of 15223 genes, 0.0%	1
pyrimidine nucleoside catabolic process	34 out of 5765 genes, 0.6%	3 out of 15223 genes, 0.0%	1
microtubule polymerization	34 out of 5765 genes, 0.6%	3 out of 15223 genes, 0.0%	1
positive regulation of lipid biosynthetic process	337 out of 5765 genes, 5.8%	3 out of 15223 genes, 0.0%	1
cellular transition metal ion homeostasis	335 out of 5765 genes, 5.8%	3 out of 15223 genes, 0.0%	1
carpel formation	335 out of 5765 genes, 5.8%	3 out of 15223 genes, 0.0%	1
regulation of peptidyl-tyrosine phosphorylation	335 out of 5765 genes, 5.8%	3 out of 15223 genes, 0.0%	1
negative regulation of peptidyl-tyrosine phosphorylation	334 out of 5765 genes, 5.8%	3 out of 15223 genes, 0.0%	1
regulation of binding	333 out of 5765 genes, 5.8%	3 out of 15223 genes, 0.0%	1
regulation of DNA binding	330 out of 5765 genes, 5.7%	3 out of 15223 genes, 0.0%	1
protein depolymerization	33 out of 5765 genes, 0.6%	3 out of 15223 genes, 0.0%	1
protein homotetramerization	33 out of 5765 genes, 0.6%	3 out of 15223 genes, 0.0%	1
actin crosslink formation	33 out of 5765 genes, 0.6%	3 out of 15223 genes, 0.0%	1
positive regulation of cell division	33 out of 5765 genes, 0.6%	3 out of 15223 genes, 0.0%	1
negative regulation of nuclear division	33 out of 5765 genes, 0.6%	3 out of 15223 genes, 0.0%	1
transition metal ion homeostasis	33 out of 5765 genes, 0.6%	3 out of 15223 genes, 0.0%	1
protein trimerization	33 out of 5765 genes, 0.6%	3 out of 15223 genes, 0.0%	1
L-asparagine biosynthetic process	33 out of 5765 genes, 0.6%	3 out of 15223 genes, 0.0%	1
L-asparagine metabolic process	33 out of 5765 genes, 0.6%	3 out of 15223 genes, 0.0%	1
spindle assembly checkpoint	33 out of 5765 genes, 0.6%	3 out of 15223 genes, 0.0%	1
mitotic cell cycle spindle checkpoint	33 out of 5765 genes, 0.6%	3 out of 15223 genes, 0.0%	1
cellular response to oxygen levels	33 out of 5765 genes, 0.6%	3 out of 15223 genes, 0.0%	1
methylammonium transmembrane transport	33 out of 5765 genes, 0.6%	3 out of 15223 genes, 0.0%	1
cellular response to boron-containing substance levels	33 out of 5765 genes, 0.6%	3 out of 15223 genes, 0.0%	1
sporopollenin biosynthetic process	33 out of 5765 genes, 0.6%	3 out of 15223 genes, 0.0%	1
multicellular structure septum development	33 out of 5765 genes, 0.6%	3 out of 15223 genes, 0.0%	1
regulation of trichome morphogenesis	325 out of 5765 genes, 5.6%	3 out of 15223 genes, 0.0%	1
negative regulation of DNA-dependent DNA replication	322 out of 5765 genes, 5.6%	3 out of 15223 genes, 0.0%	1
positive regulation of reactive oxygen species metabolic process	32 out of 5765 genes, 0.6%	3 out of 15223 genes, 0.0%	1
chromatin assembly	32 out of 5765 genes, 0.6%	73 out of 15223 genes, 0.5%	1
fat-soluble vitamin metabolic process	32 out of 5765 genes, 0.6%	15 out of 15223 genes, 0.1%	1
cellular calcium ion homeostasis	32 out of 5765 genes, 0.6%	15 out of 15223 genes, 0.1%	1
sulfate transport	32 out of 5765 genes, 0.6%	15 out of 15223 genes, 0.1%	1
photosynthetic electron transport in photosystem II	32 out of 5765 genes, 0.6%	15 out of 15223 genes, 0.1%	1
fat-soluble vitamin biosynthetic process	32 out of 5765 genes, 0.6%	15 out of 15223 genes, 0.1%	1
regulation of timing of transition from vegetative to reproductive phase	32 out of 5765 genes, 0.6%	15 out of 15223 genes, 0.1%	1
regulation of lipid metabolic process	32 out of 5765 genes, 0.6%	40 out of 15223 genes, 0.3%	1
abscission	32 out of 5765 genes, 0.6%	20 out of 15223 genes, 0.1%	1
alcohol biosynthetic process	317 out of 5765 genes, 5.5%	25 out of 15223 genes, 0.2%	1
hydrogen peroxide catabolic process	31 out of 5765 genes, 0.5%	63 out of 15223 genes, 0.4%	1
positive regulation of actin filament polymerization	31 out of 5765 genes, 0.5%	99 out of 15223 genes, 0.7%	1
actin nucleation	31 out of 5765 genes, 0.5%	99 out of 15223 genes, 0.7%	1
signal transduction	31 out of 5765 genes, 0.5%	1286 out of 15223 genes, 8.4%	1
proline transport	31 out of 5765 genes, 0.5%	33 out of 15223 genes, 0.2%	1
iron ion homeostasis	31 out of 5765 genes, 0.5%	33 out of 15223 genes, 0.2%	1
mitochondrial electron transport, ubiquinol to cytochrome c	31 out of 5765 genes, 0.5%	8 out of 15223 genes, 0.1%	1
cellularization	31 out of 5765 genes, 0.5%	8 out of 15223 genes, 0.1%	1
response to nutrient	31 out of 5765 genes, 0.5%	8 out of 15223 genes, 0.1%	1
chromosome condensation	31 out of 5765 genes, 0.5%	8 out of 15223 genes, 0.1%	1
endocytic recycling	31 out of 5765 genes, 0.5%	8 out of 15223 genes, 0.1%	1
regulation of meiosis	31 out of 5765 genes, 0.5%	8 out of 15223 genes, 0.1%	1
regulation of sulfur metabolic process	31 out of 5765 genes, 0.5%	8 out of 15223 genes, 0.1%	1
protein import into chloroplast thylakoid membrane	31 out of 5765 genes, 0.5%	8 out of 15223 genes, 0.1%	1
inflorescence morphogenesis	31 out of 5765 genes, 0.5%	8 out of 15223 genes, 0.1%	1
mucilage biosynthetic process involved in seed coat development	309 out of 5765 genes, 5.4%	8 out of 15223 genes, 0.1%	1
actin filament severing	3087 out of 5765 genes, 53.5%	8 out of 15223 genes, 0.1%	1
regulation of meiotic cell cycle	3080 out of 5765 genes, 53.4%	8 out of 15223 genes, 0.1%	1
nucleobase-containing small molecule metabolic process	300 out of 5765 genes, 5.2%	967 out of 15223 genes, 6.4%	1
defense response to bacterium, incompatible interaction	30 out of 5765 genes, 0.5%	28 out of 15223 genes, 0.2%	1
anion transport	30 out of 5765 genes, 0.5%	175 out of 15223 genes, 1.1%	1
gene silencing	30 out of 5765 genes, 0.5%	373 out of 15223 genes, 2.5%	1
lateral root development	30 out of 5765 genes, 0.5%	118 out of 15223 genes, 0.8%	1
methionine biosynthetic process	30 out of 5765 genes, 0.5%	87 out of 15223 genes, 0.6%	1
response to molecule of fungal origin	30 out of 5765 genes, 0.5%	13 out of 15223 genes, 0.1%	1
regulation of chlorophyll biosynthetic process	30 out of 5765 genes, 0.5%	13 out of 15223 genes, 0.1%	1
regulation of cellular localization	30 out of 5765 genes, 0.5%	13 out of 15223 genes, 0.1%	1
regulation of tetrapyrrole biosynthetic process	30 out of 5765 genes, 0.5%	13 out of 15223 genes, 0.1%	1
radial pattern formation	30 out of 5765 genes, 0.5%	18 out of 15223 genes, 0.1%	1
response to copper ion	30 out of 5765 genes, 0.5%	18 out of 15223 genes, 0.1%	1
regulation of timing of meristematic phase transition	30 out of 5765 genes, 0.5%	18 out of 15223 genes, 0.1%	1
root cap development	3 out of 5765 genes, 0.1%	18 out of 15223 genes, 0.1%	1
protein methylation	3 out of 5765 genes, 0.1%	261 out of 15223 genes, 1.7%	1
protein alkylation	3 out of 5765 genes, 0.1%	261 out of 15223 genes, 1.7%	1
purine-containing compound metabolic process	3 out of 5765 genes, 0.1%	538 out of 15223 genes, 3.5%	1
histone methylation	3 out of 5765 genes, 0.1%	251 out of 15223 genes, 1.6%	1
cell cycle cytokinesis	3 out of 5765 genes, 0.1%	199 out of 15223 genes, 1.3%	1
secretion	3 out of 5765 genes, 0.1%	90 out of 15223 genes, 0.6%	1
cell division	3 out of 5765 genes, 0.1%	387 out of 15223 genes, 2.5%	1
regulation of transferase activity	3 out of 5765 genes, 0.1%	103 out of 15223 genes, 0.7%	1
macromolecular complex assembly	3 out of 5765 genes, 0.1%	484 out of 15223 genes, 3.2%	1
cellular amino acid metabolic process	3 out of 5765 genes, 0.1%	673 out of 15223 genes, 4.4%	1
cellular component organization or biogenesis at cellular level	3 out of 5765 genes, 0.1%	2577 out of 15223 genes, 16.9%	1
jasmonic acid metabolic process	3 out of 5765 genes, 0.1%	62 out of 15223 genes, 0.4%	1
regulation of biological quality	3 out of 5765 genes, 0.1%	910 out of 15223 genes, 6.0%	1
GTP metabolic process	3 out of 5765 genes, 0.1%	127 out of 15223 genes, 0.8%	1
polyol metabolic process	3 out of 5765 genes, 0.1%	21 out of 15223 genes, 0.1%	1
phosphatidylcholine metabolic process	3 out of 5765 genes, 0.1%	21 out of 15223 genes, 0.1%	1
regulation of lipid biosynthetic process	3 out of 5765 genes, 0.1%	21 out of 15223 genes, 0.1%	1
protein peptidyl-prolyl isomerization	3 out of 5765 genes, 0.1%	57 out of 15223 genes, 0.4%	1
cell fate commitment	3 out of 5765 genes, 0.1%	39 out of 15223 genes, 0.3%	1
petal development	3 out of 5765 genes, 0.1%	39 out of 15223 genes, 0.3%	1
corolla development	3 out of 5765 genes, 0.1%	39 out of 15223 genes, 0.3%	1
vitamin metabolic process	3 out of 5765 genes, 0.1%	96 out of 15223 genes, 0.6%	1
system development	3 out of 5765 genes, 0.1%	2182 out of 15223 genes, 14.3%	1
male meiosis	3 out of 5765 genes, 0.1%	16 out of 15223 genes, 0.1%	1
regulation of biological process	3 out of 5765 genes, 0.1%	4085 out of 15223 genes, 26.8%	1
triglyceride metabolic process	3 out of 5765 genes, 0.1%	11 out of 15223 genes, 0.1%	1
arsenite transport	3 out of 5765 genes, 0.1%	11 out of 15223 genes, 0.1%	1
prenol metabolic process	3 out of 5765 genes, 0.1%	11 out of 15223 genes, 0.1%	1
prenol biosynthetic process	3 out of 5765 genes, 0.1%	11 out of 15223 genes, 0.1%	1
polyprenol metabolic process	3 out of 5765 genes, 0.1%	11 out of 15223 genes, 0.1%	1
polyprenol biosynthetic process	3 out of 5765 genes, 0.1%	11 out of 15223 genes, 0.1%	1
dolichol metabolic process	3 out of 5765 genes, 0.1%	11 out of 15223 genes, 0.1%	1
dolichol biosynthetic process	3 out of 5765 genes, 0.1%	11 out of 15223 genes, 0.1%	1
threonyl-tRNA aminoacylation	3 out of 5765 genes, 0.1%	6 out of 15223 genes, 0.0%	1
asparagine biosynthetic process	3 out of 5765 genes, 0.1%	6 out of 15223 genes, 0.0%	1
glutamine biosynthetic process	3 out of 5765 genes, 0.1%	6 out of 15223 genes, 0.0%	1
tyrosine metabolic process	3 out of 5765 genes, 0.1%	6 out of 15223 genes, 0.0%	1
tyrosine biosynthetic process	3 out of 5765 genes, 0.1%	6 out of 15223 genes, 0.0%	1
nitrogen fixation	3 out of 5765 genes, 0.1%	6 out of 15223 genes, 0.0%	1
megasporogenesis	3 out of 5765 genes, 0.1%	6 out of 15223 genes, 0.0%	1
chloroplast-nucleus signaling pathway	3 out of 5765 genes, 0.1%	6 out of 15223 genes, 0.0%	1
DNA methylation on cytosine within a CG sequence	3 out of 5765 genes, 0.1%	6 out of 15223 genes, 0.0%	1
protein glutathionylation	3 out of 5765 genes, 0.1%	6 out of 15223 genes, 0.0%	1
polyol transport	3 out of 5765 genes, 0.1%	6 out of 15223 genes, 0.0%	1
L-amino acid transport	3 out of 5765 genes, 0.1%	6 out of 15223 genes, 0.0%	1
arginine transport	3 out of 5765 genes, 0.1%	6 out of 15223 genes, 0.0%	1
organic hydroxy compound transport	3 out of 5765 genes, 0.1%	6 out of 15223 genes, 0.0%	1
peptidyl-lysine methylation	3 out of 5765 genes, 0.1%	6 out of 15223 genes, 0.0%	1
lipid glycosylation	3 out of 5765 genes, 0.1%	6 out of 15223 genes, 0.0%	1
regulation of response to external stimulus	3 out of 5765 genes, 0.1%	6 out of 15223 genes, 0.0%	1
positive regulation of response to external stimulus	3 out of 5765 genes, 0.1%	6 out of 15223 genes, 0.0%	1
regulation of response to extracellular stimulus	3 out of 5765 genes, 0.1%	6 out of 15223 genes, 0.0%	1
positive regulation of response to extracellular stimulus	3 out of 5765 genes, 0.1%	6 out of 15223 genes, 0.0%	1
regulation of response to nutrient levels	3 out of 5765 genes, 0.1%	6 out of 15223 genes, 0.0%	1
positive regulation of response to nutrient levels	3 out of 5765 genes, 0.1%	6 out of 15223 genes, 0.0%	1
ribosomal small subunit biogenesis	3 out of 5765 genes, 0.1%	6 out of 15223 genes, 0.0%	1
positive regulation of cellular response to phosphate starvation	3 out of 5765 genes, 0.1%	6 out of 15223 genes, 0.0%	1
regulation of seed development	3 out of 5765 genes, 0.1%	6 out of 15223 genes, 0.0%	1
positive regulation of cell cycle process	3 out of 5765 genes, 0.1%	6 out of 15223 genes, 0.0%	1
regulation of seed maturation	3 out of 5765 genes, 0.1%	6 out of 15223 genes, 0.0%	1
guanosine-containing compound metabolic process	3 out of 5765 genes, 0.1%	146 out of 15223 genes, 1.0%	1
positive regulation of flavonoid biosynthetic process	3 out of 5765 genes, 0.1%	29 out of 15223 genes, 0.2%	1
positive regulation of secondary metabolite biosynthetic process	3 out of 5765 genes, 0.1%	29 out of 15223 genes, 0.2%	1
trichome differentiation	3 out of 5765 genes, 0.1%	180 out of 15223 genes, 1.2%	1
multi-organism reproductive process	3 out of 5765 genes, 0.1%	298 out of 15223 genes, 2.0%	1
response to molecule of bacterial origin	3 out of 5765 genes, 0.1%	42 out of 15223 genes, 0.3%	1
nucleoside catabolic process	3 out of 5765 genes, 0.1%	128 out of 15223 genes, 0.8%	1
ribonucleoside catabolic process	3 out of 5765 genes, 0.1%	128 out of 15223 genes, 0.8%	1
long-chain fatty acid metabolic process	3 out of 5765 genes, 0.1%	24 out of 15223 genes, 0.2%	1
cellular component disassembly	3 out of 5765 genes, 0.1%	24 out of 15223 genes, 0.2%	1
DNA geometric change	3 out of 5765 genes, 0.1%	24 out of 15223 genes, 0.2%	1
sepal morphogenesis	3 out of 5765 genes, 0.1%	24 out of 15223 genes, 0.2%	1
sepal formation	3 out of 5765 genes, 0.1%	24 out of 15223 genes, 0.2%	1
cell wall pectin metabolic process	3 out of 5765 genes, 0.1%	24 out of 15223 genes, 0.2%	1
response to hexose stimulus	3 out of 5765 genes, 0.1%	123 out of 15223 genes, 0.8%	1
response to monosaccharide stimulus	3 out of 5765 genes, 0.1%	123 out of 15223 genes, 0.8%	1
response to light stimulus	3 out of 5765 genes, 0.1%	927 out of 15223 genes, 6.1%	1
blue light signaling pathway	3 out of 5765 genes, 0.1%	19 out of 15223 genes, 0.1%	1
intracellular receptor mediated signaling pathway	3 out of 5765 genes, 0.1%	19 out of 15223 genes, 0.1%	1
inositol trisphosphate metabolic process	3 out of 5765 genes, 0.1%	19 out of 15223 genes, 0.1%	1
embryonic morphogenesis	3 out of 5765 genes, 0.1%	19 out of 15223 genes, 0.1%	1
cytokinesis by cell plate formation	3 out of 5765 genes, 0.1%	194 out of 15223 genes, 1.3%	1
regulation of cell division	3 out of 5765 genes, 0.1%	45 out of 15223 genes, 0.3%	1
purine nucleoside catabolic process	3 out of 5765 genes, 0.1%	126 out of 15223 genes, 0.8%	1
protein complex assembly	3 out of 5765 genes, 0.1%	399 out of 15223 genes, 2.6%	1
protein complex biogenesis	3 out of 5765 genes, 0.1%	399 out of 15223 genes, 2.6%	1
positive regulation of multicellular organismal process	3 out of 5765 genes, 0.1%	14 out of 15223 genes, 0.1%	1
calcium ion transmembrane transport	3 out of 5765 genes, 0.1%	14 out of 15223 genes, 0.1%	1
regulation of cell cycle	3 out of 5765 genes, 0.1%	205 out of 15223 genes, 1.3%	1
regulation of cell cycle process	3 out of 5765 genes, 0.1%	108 out of 15223 genes, 0.7%	1
energy derivation by oxidation of organic compounds	3 out of 5765 genes, 0.1%	108 out of 15223 genes, 0.7%	1
salicylic acid metabolic process	3 out of 5765 genes, 0.1%	74 out of 15223 genes, 0.5%	1
flower morphogenesis	3 out of 5765 genes, 0.1%	35 out of 15223 genes, 0.2%	1
regulation of DNA metabolic process	3 out of 5765 genes, 0.1%	132 out of 15223 genes, 0.9%	1
macromolecular complex subunit organization	3 out of 5765 genes, 0.1%	503 out of 15223 genes, 3.3%	1
cellular iron ion homeostasis	3 out of 5765 genes, 0.1%	22 out of 15223 genes, 0.1%	1
cell cycle checkpoint	3 out of 5765 genes, 0.1%	9 out of 15223 genes, 0.1%	1
D-ribose metabolic process	3 out of 5765 genes, 0.1%	9 out of 15223 genes, 0.1%	1
phosphatidylcholine biosynthetic process	3 out of 5765 genes, 0.1%	9 out of 15223 genes, 0.1%	1
nodulation	3 out of 5765 genes, 0.1%	9 out of 15223 genes, 0.1%	1
guard cell differentiation	3 out of 5765 genes, 0.1%	9 out of 15223 genes, 0.1%	1
plastoquinone biosynthetic process	3 out of 5765 genes, 0.1%	9 out of 15223 genes, 0.1%	1
carotene biosynthetic process	3 out of 5765 genes, 0.1%	9 out of 15223 genes, 0.1%	1
clathrin coat assembly	3 out of 5765 genes, 0.1%	9 out of 15223 genes, 0.1%	1
diterpene phytoalexin biosynthetic process	3 out of 5765 genes, 0.1%	9 out of 15223 genes, 0.1%	1
regulation of cell development	3 out of 5765 genes, 0.1%	9 out of 15223 genes, 0.1%	1
regulation of cell cycle arrest	3 out of 5765 genes, 0.1%	9 out of 15223 genes, 0.1%	1
root hair cell development	3 out of 5765 genes, 0.1%	9 out of 15223 genes, 0.1%	1
regulation of leaf development	3 out of 5765 genes, 0.1%	9 out of 15223 genes, 0.1%	1
purine ribonucleotide biosynthetic process	3 out of 5765 genes, 0.1%	119 out of 15223 genes, 0.8%	1
developmental process	3 out of 5765 genes, 0.1%	3099 out of 15223 genes, 20.4%	1
salicylic acid biosynthetic process	3 out of 5765 genes, 0.1%	72 out of 15223 genes, 0.5%	1
response to nematode	3 out of 5765 genes, 0.1%	122 out of 15223 genes, 0.8%	1
defense response to virus	3 out of 5765 genes, 0.1%	151 out of 15223 genes, 1.0%	1
lipid phosphorylation	3 out of 5765 genes, 0.1%	59 out of 15223 genes, 0.4%	1
phosphatidylinositol phosphorylation	3 out of 5765 genes, 0.1%	59 out of 15223 genes, 0.4%	1
purine ribonucleoside catabolic process	3 out of 5765 genes, 0.1%	125 out of 15223 genes, 0.8%	1
assembly of actomyosin apparatus involved in cell cycle cytokinesis	3 out of 5765 genes, 0.1%	4 out of 15223 genes, 0.0%	1
phragmoplast assembly	3 out of 5765 genes, 0.1%	4 out of 15223 genes, 0.0%	1
tRNA wobble base modification	3 out of 5765 genes, 0.1%	4 out of 15223 genes, 0.0%	1
fucose metabolic process	3 out of 5765 genes, 0.1%	4 out of 15223 genes, 0.0%	1
uronic acid metabolic process	3 out of 5765 genes, 0.1%	4 out of 15223 genes, 0.0%	1
biotin metabolic process	3 out of 5765 genes, 0.1%	4 out of 15223 genes, 0.0%	1
xenobiotic metabolic process	3 out of 5765 genes, 0.1%	4 out of 15223 genes, 0.0%	1
intracellular sequestering of iron ion	3 out of 5765 genes, 0.1%	4 out of 15223 genes, 0.0%	1
actin polymerization or depolymerization	3 out of 5765 genes, 0.1%	4 out of 15223 genes, 0.0%	1
biotin biosynthetic process	3 out of 5765 genes, 0.1%	4 out of 15223 genes, 0.0%	1
pyrimidine deoxyribonucleotide metabolic process	3 out of 5765 genes, 0.1%	4 out of 15223 genes, 0.0%	1
pyrimidine deoxyribonucleotide biosynthetic process	3 out of 5765 genes, 0.1%	4 out of 15223 genes, 0.0%	1
deoxyribonucleotide metabolic process	3 out of 5765 genes, 0.1%	4 out of 15223 genes, 0.0%	1
deoxyribonucleotide biosynthetic process	3 out of 5765 genes, 0.1%	4 out of 15223 genes, 0.0%	1
2'-deoxyribonucleotide biosynthetic process	3 out of 5765 genes, 0.1%	4 out of 15223 genes, 0.0%	1
response to humidity	3 out of 5765 genes, 0.1%	4 out of 15223 genes, 0.0%	1
2'-deoxyribonucleotide metabolic process	3 out of 5765 genes, 0.1%	4 out of 15223 genes, 0.0%	1
putrescine metabolic process	3 out of 5765 genes, 0.1%	4 out of 15223 genes, 0.0%	1
putrescine biosynthetic process	3 out of 5765 genes, 0.1%	4 out of 15223 genes, 0.0%	1
fruit dehiscence	3 out of 5765 genes, 0.1%	4 out of 15223 genes, 0.0%	1
regulation of ethylene biosynthetic process	3 out of 5765 genes, 0.1%	4 out of 15223 genes, 0.0%	1
pollen tube reception	3 out of 5765 genes, 0.1%	4 out of 15223 genes, 0.0%	1
lead ion transport	3 out of 5765 genes, 0.1%	4 out of 15223 genes, 0.0%	1
glycerol transport	3 out of 5765 genes, 0.1%	4 out of 15223 genes, 0.0%	1
myo-inositol transport	3 out of 5765 genes, 0.1%	4 out of 15223 genes, 0.0%	1
carotene catabolic process	3 out of 5765 genes, 0.1%	4 out of 15223 genes, 0.0%	1
peptidyl-lysine trimethylation	3 out of 5765 genes, 0.1%	4 out of 15223 genes, 0.0%	1
dTDP-rhamnose biosynthetic process	3 out of 5765 genes, 0.1%	4 out of 15223 genes, 0.0%	1
alditol catabolic process	3 out of 5765 genes, 0.1%	4 out of 15223 genes, 0.0%	1
glycerol catabolic process	3 out of 5765 genes, 0.1%	4 out of 15223 genes, 0.0%	1
glucuronate metabolic process	3 out of 5765 genes, 0.1%	4 out of 15223 genes, 0.0%	1
cellular phosphate ion homeostasis	3 out of 5765 genes, 0.1%	4 out of 15223 genes, 0.0%	1
actomyosin structure organization	3 out of 5765 genes, 0.1%	4 out of 15223 genes, 0.0%	1
regulation of sulfur amino acid metabolic process	3 out of 5765 genes, 0.1%	4 out of 15223 genes, 0.0%	1
oligopeptide transmembrane transport	3 out of 5765 genes, 0.1%	4 out of 15223 genes, 0.0%	1
fucose biosynthetic process	3 out of 5765 genes, 0.1%	4 out of 15223 genes, 0.0%	1
positive regulation of cell differentiation	3 out of 5765 genes, 0.1%	4 out of 15223 genes, 0.0%	1
regulation of epidermal cell differentiation	3 out of 5765 genes, 0.1%	4 out of 15223 genes, 0.0%	1
regulation of epidermis development	3 out of 5765 genes, 0.1%	4 out of 15223 genes, 0.0%	1
polyol biosynthetic process	3 out of 5765 genes, 0.1%	4 out of 15223 genes, 0.0%	1
terpene catabolic process	3 out of 5765 genes, 0.1%	4 out of 15223 genes, 0.0%	1
dTDP-rhamnose metabolic process	3 out of 5765 genes, 0.1%	4 out of 15223 genes, 0.0%	1
UDP-glucuronate metabolic process	3 out of 5765 genes, 0.1%	4 out of 15223 genes, 0.0%	1
FAD metabolic process	3 out of 5765 genes, 0.1%	4 out of 15223 genes, 0.0%	1
negative regulation of developmental growth	3 out of 5765 genes, 0.1%	4 out of 15223 genes, 0.0%	1
intraspecies interaction between organisms	3 out of 5765 genes, 0.1%	4 out of 15223 genes, 0.0%	1
cellular response to gravity	3 out of 5765 genes, 0.1%	4 out of 15223 genes, 0.0%	1
cellular response to xenobiotic stimulus	3 out of 5765 genes, 0.1%	4 out of 15223 genes, 0.0%	1
flavin adenine dinucleotide metabolic process	3 out of 5765 genes, 0.1%	4 out of 15223 genes, 0.0%	1
cellular trivalent inorganic anion homeostasis	3 out of 5765 genes, 0.1%	4 out of 15223 genes, 0.0%	1
regulation of cell aging	3 out of 5765 genes, 0.1%	4 out of 15223 genes, 0.0%	1
regulation of olefin metabolic process	3 out of 5765 genes, 0.1%	4 out of 15223 genes, 0.0%	1
regulation of olefin biosynthetic process	3 out of 5765 genes, 0.1%	4 out of 15223 genes, 0.0%	1
positive regulation of chromosome organization	3 out of 5765 genes, 0.1%	4 out of 15223 genes, 0.0%	1
regulation of cyclin-dependent protein kinase activity	3 out of 5765 genes, 0.1%	25 out of 15223 genes, 0.2%	1
glutathione metabolic process	3 out of 5765 genes, 0.1%	25 out of 15223 genes, 0.2%	1
response to absence of light	3 out of 5765 genes, 0.1%	25 out of 15223 genes, 0.2%	1
sepal development	3 out of 5765 genes, 0.1%	25 out of 15223 genes, 0.2%	1
flower calyx development	3 out of 5765 genes, 0.1%	25 out of 15223 genes, 0.2%	1
cellular divalent inorganic cation homeostasis	3 out of 5765 genes, 0.1%	25 out of 15223 genes, 0.2%	1
cellular response to radiation	3 out of 5765 genes, 0.1%	54 out of 15223 genes, 0.4%	1
cellular response to light stimulus	3 out of 5765 genes, 0.1%	54 out of 15223 genes, 0.4%	1
ion transport	3 out of 5765 genes, 0.1%	703 out of 15223 genes, 4.6%	1
hemicellulose metabolic process	3 out of 5765 genes, 0.1%	149 out of 15223 genes, 1.0%	1
negative regulation of biosynthetic process	3 out of 5765 genes, 0.1%	310 out of 15223 genes, 2.0%	1
regulation of intracellular protein kinase cascade	3 out of 5765 genes, 0.1%	62 out of 15223 genes, 0.4%	1
regulation of cellular amino acid metabolic process	3 out of 5765 genes, 0.1%	12 out of 15223 genes, 0.1%	1
coenzyme A metabolic process	3 out of 5765 genes, 0.1%	12 out of 15223 genes, 0.1%	1
regulation of cellular amine metabolic process	3 out of 5765 genes, 0.1%	12 out of 15223 genes, 0.1%	1
regulation of long-day photoperiodism, flowering	3 out of 5765 genes, 0.1%	12 out of 15223 genes, 0.1%	1
sodium ion transport	3 out of 5765 genes, 0.1%	49 out of 15223 genes, 0.3%	1
GTP catabolic process	3 out of 5765 genes, 0.1%	123 out of 15223 genes, 0.8%	1
guanosine-containing compound catabolic process	3 out of 5765 genes, 0.1%	123 out of 15223 genes, 0.8%	1
cellular homeostasis	3 out of 5765 genes, 0.1%	263 out of 15223 genes, 1.7%	1
transcription, DNA-dependent	3 out of 5765 genes, 0.1%	337 out of 15223 genes, 2.2%	1
negative regulation of cellular biosynthetic process	3 out of 5765 genes, 0.1%	308 out of 15223 genes, 2.0%	1
M phase of mitotic cell cycle	3 out of 5765 genes, 0.1%	57 out of 15223 genes, 0.4%	1
vegetative phase change	3 out of 5765 genes, 0.1%	57 out of 15223 genes, 0.4%	1
glucuronoxylan biosynthetic process	3 out of 5765 genes, 0.1%	20 out of 15223 genes, 0.1%	1
mitochondrial ATP synthesis coupled electron transport	3 out of 5765 genes, 0.1%	20 out of 15223 genes, 0.1%	1
glutamine metabolic process	3 out of 5765 genes, 0.1%	28 out of 15223 genes, 0.2%	1
one-carbon metabolic process	3 out of 5765 genes, 0.1%	28 out of 15223 genes, 0.2%	1
lateral root formation	3 out of 5765 genes, 0.1%	28 out of 15223 genes, 0.2%	1
respiratory electron transport chain	3 out of 5765 genes, 0.1%	28 out of 15223 genes, 0.2%	1
response to arsenic-containing substance	3 out of 5765 genes, 0.1%	28 out of 15223 genes, 0.2%	1
petal formation	3 out of 5765 genes, 0.1%	28 out of 15223 genes, 0.2%	1
metabolic process	3 out of 5765 genes, 0.1%	10877 out of 15223 genes, 71.5%	1
defense response to bacterium	3 out of 5765 genes, 0.1%	356 out of 15223 genes, 2.3%	1
protein complex subunit organization	3 out of 5765 genes, 0.1%	417 out of 15223 genes, 2.7%	1
lipid transport	3 out of 5765 genes, 0.1%	105 out of 15223 genes, 0.7%	1
regulation of MAPK cascade	3 out of 5765 genes, 0.1%	60 out of 15223 genes, 0.4%	1
programmed cell death	3 out of 5765 genes, 0.1%	113 out of 15223 genes, 0.7%	1
organic substance transport	3 out of 5765 genes, 0.1%	386 out of 15223 genes, 2.5%	1
glycerol metabolic process	3 out of 5765 genes, 0.1%	15 out of 15223 genes, 0.1%	1
regulation of meristem structural organization	3 out of 5765 genes, 0.1%	15 out of 15223 genes, 0.1%	1
iron ion transmembrane transport	293 out of 5765 genes, 5.1%	15 out of 15223 genes, 0.1%	1
cofactor transport	29 out of 5765 genes, 0.5%	15 out of 15223 genes, 0.1%	1
regulation of response to biotic stimulus	29 out of 5765 genes, 0.5%	47 out of 15223 genes, 0.3%	1
response to manganese ion	29 out of 5765 genes, 0.5%	7 out of 15223 genes, 0.0%	1
negative regulation of peptidase activity	29 out of 5765 genes, 0.5%	7 out of 15223 genes, 0.0%	1
L-glutamate transport	29 out of 5765 genes, 0.5%	7 out of 15223 genes, 0.0%	1
glycine biosynthetic process from serine	29 out of 5765 genes, 0.5%	7 out of 15223 genes, 0.0%	1
arabinose metabolic process	29 out of 5765 genes, 0.5%	7 out of 15223 genes, 0.0%	1
cellular manganese ion homeostasis	29 out of 5765 genes, 0.5%	7 out of 15223 genes, 0.0%	1
regulation of multicellular organism growth	29 out of 5765 genes, 0.5%	7 out of 15223 genes, 0.0%	1
phylloquinone biosynthetic process	29 out of 5765 genes, 0.5%	7 out of 15223 genes, 0.0%	1
phylloquinone metabolic process	29 out of 5765 genes, 0.5%	7 out of 15223 genes, 0.0%	1
double-strand break repair via synthesis-dependent strand annealing	29 out of 5765 genes, 0.5%	7 out of 15223 genes, 0.0%	1
L-arabinose metabolic process	29 out of 5765 genes, 0.5%	7 out of 15223 genes, 0.0%	1
neutral lipid biosynthetic process	29 out of 5765 genes, 0.5%	7 out of 15223 genes, 0.0%	1
acylglycerol biosynthetic process	29 out of 5765 genes, 0.5%	7 out of 15223 genes, 0.0%	1
regulation of peptidase activity	28 out of 5765 genes, 0.5%	7 out of 15223 genes, 0.0%	1
regulation of translation	28 out of 5765 genes, 0.5%	103 out of 15223 genes, 0.7%	1
multicellular organismal development	28 out of 5765 genes, 0.5%	2894 out of 15223 genes, 19.0%	1
nucleoside metabolic process	28 out of 5765 genes, 0.5%	204 out of 15223 genes, 1.3%	1
organic cyclic compound biosynthetic process	28 out of 5765 genes, 0.5%	972 out of 15223 genes, 6.4%	1
peptide transport	28 out of 5765 genes, 0.5%	106 out of 15223 genes, 0.7%	1
nitrogen compound transport	28 out of 5765 genes, 0.5%	26 out of 15223 genes, 0.2%	1
transmembrane transport	28 out of 5765 genes, 0.5%	777 out of 15223 genes, 5.1%	1
cysteine biosynthetic process from serine	28 out of 5765 genes, 0.5%	18 out of 15223 genes, 0.1%	1
purine nucleoside biosynthetic process	28 out of 5765 genes, 0.5%	18 out of 15223 genes, 0.1%	1
purine ribonucleoside biosynthetic process	278 out of 5765 genes, 4.8%	18 out of 15223 genes, 0.1%	1
response to radiation	278 out of 5765 genes, 4.8%	976 out of 15223 genes, 6.4%	1
metal ion homeostasis	272 out of 5765 genes, 4.7%	69 out of 15223 genes, 0.5%	1
aspartate family amino acid metabolic process	27 out of 5765 genes, 0.5%	125 out of 15223 genes, 0.8%	1
RNA biosynthetic process	27 out of 5765 genes, 0.5%	343 out of 15223 genes, 2.3%	1
cellular response to chemical stimulus	27 out of 5765 genes, 0.5%	921 out of 15223 genes, 6.1%	1
response to aluminum ion	27 out of 5765 genes, 0.5%	10 out of 15223 genes, 0.1%	1
regulation of protein complex disassembly	27 out of 5765 genes, 0.5%	10 out of 15223 genes, 0.1%	1
dicarboxylic acid biosynthetic process	27 out of 5765 genes, 0.5%	10 out of 15223 genes, 0.1%	1
regulation of gene silencing	27 out of 5765 genes, 0.5%	10 out of 15223 genes, 0.1%	1
defense response to fungus	27 out of 5765 genes, 0.5%	221 out of 15223 genes, 1.5%	1
positive regulation of GTPase activity	27 out of 5765 genes, 0.5%	29 out of 15223 genes, 0.2%	1
petal morphogenesis	267 out of 5765 genes, 4.6%	29 out of 15223 genes, 0.2%	1
regulation of response to red or far red light	267 out of 5765 genes, 4.6%	29 out of 15223 genes, 0.2%	1
oligopeptide transport	267 out of 5765 genes, 4.6%	104 out of 15223 genes, 0.7%	1
negative regulation of macromolecule biosynthetic process	265 out of 5765 genes, 4.6%	301 out of 15223 genes, 2.0%	1
negative regulation of cellular macromolecule biosynthetic process	263 out of 5765 genes, 4.6%	301 out of 15223 genes, 2.0%	1
systemic acquired resistance, salicylic acid mediated signaling pathway	26 out of 5765 genes, 0.5%	80 out of 15223 genes, 0.5%	1
peptidyl-proline modification	26 out of 5765 genes, 0.5%	64 out of 15223 genes, 0.4%	1
response to wounding	26 out of 5765 genes, 0.5%	248 out of 15223 genes, 1.6%	1
detection of hormone stimulus	26 out of 5765 genes, 0.5%	21 out of 15223 genes, 0.1%	1
detection of endogenous stimulus	26 out of 5765 genes, 0.5%	21 out of 15223 genes, 0.1%	1
sodium ion transmembrane transport	26 out of 5765 genes, 0.5%	21 out of 15223 genes, 0.1%	1
regulation of chlorophyll metabolic process	26 out of 5765 genes, 0.5%	21 out of 15223 genes, 0.1%	1
regulation of tetrapyrrole metabolic process	26 out of 5765 genes, 0.5%	21 out of 15223 genes, 0.1%	1
secretion by cell	26 out of 5765 genes, 0.5%	83 out of 15223 genes, 0.5%	1
regulation of shoot development	26 out of 5765 genes, 0.5%	32 out of 15223 genes, 0.2%	1
response to virus	26 out of 5765 genes, 0.5%	190 out of 15223 genes, 1.2%	1
MAPK cascade	26 out of 5765 genes, 0.5%	134 out of 15223 genes, 0.9%	1
neutral lipid metabolic process	26 out of 5765 genes, 0.5%	13 out of 15223 genes, 0.1%	1
acylglycerol metabolic process	26 out of 5765 genes, 0.5%	13 out of 15223 genes, 0.1%	1
jasmonic acid and ethylene-dependent systemic resistance	26 out of 5765 genes, 0.5%	13 out of 15223 genes, 0.1%	1
diterpene phytoalexin metabolic process	26 out of 5765 genes, 0.5%	13 out of 15223 genes, 0.1%	1
(1->3)-beta-D-glucan metabolic process	26 out of 5765 genes, 0.5%	24 out of 15223 genes, 0.2%	1
(1->3)-beta-D-glucan biosynthetic process	26 out of 5765 genes, 0.5%	24 out of 15223 genes, 0.2%	1
regulation of cofactor metabolic process	26 out of 5765 genes, 0.5%	24 out of 15223 genes, 0.2%	1
beta-glucan metabolic process	26 out of 5765 genes, 0.5%	24 out of 15223 genes, 0.2%	1
beta-glucan biosynthetic process	26 out of 5765 genes, 0.5%	24 out of 15223 genes, 0.2%	1
glycerol ether metabolic process	26 out of 5765 genes, 0.5%	43 out of 15223 genes, 0.3%	1
defense response to fungus, incompatible interaction	259 out of 5765 genes, 4.5%	43 out of 15223 genes, 0.3%	1
ether metabolic process	259 out of 5765 genes, 4.5%	43 out of 15223 genes, 0.3%	1
auxin metabolic process	259 out of 5765 genes, 4.5%	70 out of 15223 genes, 0.5%	1
response to ozone	257 out of 5765 genes, 4.5%	35 out of 15223 genes, 0.2%	1
response to organic substance	254 out of 5765 genes, 4.4%	1937 out of 15223 genes, 12.7%	1
purine nucleoside metabolic process	254 out of 5765 genes, 4.4%	180 out of 15223 genes, 1.2%	1
cellular respiration	250 out of 5765 genes, 4.3%	89 out of 15223 genes, 0.6%	1
single-organism metabolic process	25 out of 5765 genes, 0.4%	6063 out of 15223 genes, 39.8%	1
regulation of gene expression by genetic imprinting	25 out of 5765 genes, 0.4%	16 out of 15223 genes, 0.1%	1
shikimate metabolic process	25 out of 5765 genes, 0.4%	16 out of 15223 genes, 0.1%	1
terpene biosynthetic process	25 out of 5765 genes, 0.4%	16 out of 15223 genes, 0.1%	1
genetic imprinting	25 out of 5765 genes, 0.4%	16 out of 15223 genes, 0.1%	1
cell communication	25 out of 5765 genes, 0.4%	1583 out of 15223 genes, 10.4%	1
male gamete generation	25 out of 5765 genes, 0.4%	27 out of 15223 genes, 0.2%	1
cellular metal ion homeostasis	25 out of 5765 genes, 0.4%	65 out of 15223 genes, 0.4%	1
negative regulation of gene expression	25 out of 5765 genes, 0.4%	450 out of 15223 genes, 3.0%	1
regulation of kinase activity	25 out of 5765 genes, 0.4%	95 out of 15223 genes, 0.6%	1
regulation of protein kinase activity	25 out of 5765 genes, 0.4%	95 out of 15223 genes, 0.6%	1
heme biosynthetic process	25 out of 5765 genes, 0.4%	30 out of 15223 genes, 0.2%	1
glutamine family amino acid biosynthetic process	25 out of 5765 genes, 0.4%	30 out of 15223 genes, 0.2%	1
plant-type hypersensitive response	247 out of 5765 genes, 4.3%	30 out of 15223 genes, 0.2%	1
negative regulation of nucleobase-containing compound metabolic process	246 out of 5765 genes, 4.3%	296 out of 15223 genes, 1.9%	1
negative regulation of nitrogen compound metabolic process	244 out of 5765 genes, 4.2%	296 out of 15223 genes, 1.9%	1
purine nucleobase metabolic process	242 out of 5765 genes, 4.2%	19 out of 15223 genes, 0.1%	1
triterpenoid metabolic process	24 out of 5765 genes, 0.4%	19 out of 15223 genes, 0.1%	1
dicarboxylic acid transport	24 out of 5765 genes, 0.4%	19 out of 15223 genes, 0.1%	1
triterpenoid biosynthetic process	24 out of 5765 genes, 0.4%	19 out of 15223 genes, 0.1%	1
allantoin metabolic process	24 out of 5765 genes, 0.4%	5 out of 15223 genes, 0.0%	1
sphingosine metabolic process	24 out of 5765 genes, 0.4%	5 out of 15223 genes, 0.0%	1
regulation of cell shape	24 out of 5765 genes, 0.4%	5 out of 15223 genes, 0.0%	1
anaerobic respiration	24 out of 5765 genes, 0.4%	5 out of 15223 genes, 0.0%	1
response to herbicide	24 out of 5765 genes, 0.4%	5 out of 15223 genes, 0.0%	1
regulation of asymmetric cell division	24 out of 5765 genes, 0.4%	5 out of 15223 genes, 0.0%	1
proanthocyanidin biosynthetic process	24 out of 5765 genes, 0.4%	5 out of 15223 genes, 0.0%	1
regulation of vegetative meristem growth	24 out of 5765 genes, 0.4%	5 out of 15223 genes, 0.0%	1
microsporocyte differentiation	24 out of 5765 genes, 0.4%	5 out of 15223 genes, 0.0%	1
methylammonium transport	24 out of 5765 genes, 0.4%	5 out of 15223 genes, 0.0%	1
folic acid transport	24 out of 5765 genes, 0.4%	5 out of 15223 genes, 0.0%	1
cellular anion homeostasis	24 out of 5765 genes, 0.4%	5 out of 15223 genes, 0.0%	1
regulation of protein sumoylation	24 out of 5765 genes, 0.4%	5 out of 15223 genes, 0.0%	1
negative regulation of protein sumoylation	24 out of 5765 genes, 0.4%	5 out of 15223 genes, 0.0%	1
pre-miRNA export from nucleus	237 out of 5765 genes, 4.1%	5 out of 15223 genes, 0.0%	1
regulation of symbiosis, encompassing mutualism through parasitism	236 out of 5765 genes, 4.1%	5 out of 15223 genes, 0.0%	1
sphingosine biosynthetic process	235 out of 5765 genes, 4.1%	5 out of 15223 genes, 0.0%	1
indeterminate inflorescence morphogenesis	235 out of 5765 genes, 4.1%	5 out of 15223 genes, 0.0%	1
root hair initiation	234 out of 5765 genes, 4.1%	5 out of 15223 genes, 0.0%	1
sequestering of calcium ion	234 out of 5765 genes, 4.1%	5 out of 15223 genes, 0.0%	1
protein tetramerization	233 out of 5765 genes, 4.0%	5 out of 15223 genes, 0.0%	1
response to nitrosative stress	230 out of 5765 genes, 4.0%	5 out of 15223 genes, 0.0%	1
detoxification of nitrogen compound	230 out of 5765 genes, 4.0%	5 out of 15223 genes, 0.0%	1
cellular response to disaccharide stimulus	23 out of 5765 genes, 0.4%	5 out of 15223 genes, 0.0%	1
cellular response to sucrose stimulus	23 out of 5765 genes, 0.4%	5 out of 15223 genes, 0.0%	1
secondary growth	23 out of 5765 genes, 0.4%	5 out of 15223 genes, 0.0%	1
selenate transport	23 out of 5765 genes, 0.4%	5 out of 15223 genes, 0.0%	1
RNA-directed DNA methylation	23 out of 5765 genes, 0.4%	5 out of 15223 genes, 0.0%	1
xylan metabolic process	23 out of 5765 genes, 0.4%	141 out of 15223 genes, 0.9%	1
negative regulation of transcription, DNA-dependent	23 out of 5765 genes, 0.4%	283 out of 15223 genes, 1.9%	1
negative regulation of RNA metabolic process	23 out of 5765 genes, 0.4%	283 out of 15223 genes, 1.9%	1
cell wall polysaccharide biosynthetic process	23 out of 5765 genes, 0.4%	125 out of 15223 genes, 0.8%	1
divalent inorganic cation homeostasis	23 out of 5765 genes, 0.4%	33 out of 15223 genes, 0.2%	1
regulation of cellular process	23 out of 5765 genes, 0.4%	3457 out of 15223 genes, 22.7%	1
carboxylic acid transport	23 out of 5765 genes, 0.4%	187 out of 15223 genes, 1.2%	1
purine ribonucleoside metabolic process	23 out of 5765 genes, 0.4%	179 out of 15223 genes, 1.2%	1
histone modification	23 out of 5765 genes, 0.4%	353 out of 15223 genes, 2.3%	1
endocytosis	23 out of 5765 genes, 0.4%	44 out of 15223 genes, 0.3%	1
second-messenger-mediated signaling	2289 out of 5765 genes, 39.7%	44 out of 15223 genes, 0.3%	1
positive regulation of reproductive process	228 out of 5765 genes, 4.0%	44 out of 15223 genes, 0.3%	1
regulation of protein phosphorylation	228 out of 5765 genes, 4.0%	101 out of 15223 genes, 0.7%	1
cuticle hydrocarbon biosynthetic process	225 out of 5765 genes, 3.9%	8 out of 15223 genes, 0.1%	1
glutathione catabolic process	224 out of 5765 genes, 3.9%	8 out of 15223 genes, 0.1%	1
plasma membrane organization	222 out of 5765 genes, 3.9%	8 out of 15223 genes, 0.1%	1
chorismate biosynthetic process	222 out of 5765 genes, 3.9%	8 out of 15223 genes, 0.1%	1
developmental programmed cell death	222 out of 5765 genes, 3.9%	8 out of 15223 genes, 0.1%	1
regulation of cell morphogenesis involved in differentiation	221 out of 5765 genes, 3.8%	8 out of 15223 genes, 0.1%	1
coenzyme A biosynthetic process	220 out of 5765 genes, 3.8%	8 out of 15223 genes, 0.1%	1
fatty acid elongation	220 out of 5765 genes, 3.8%	8 out of 15223 genes, 0.1%	1
regulation of protein stability	22 out of 5765 genes, 0.4%	8 out of 15223 genes, 0.1%	1
shikimate biosynthetic process	22 out of 5765 genes, 0.4%	8 out of 15223 genes, 0.1%	1
vitamin K biosynthetic process	22 out of 5765 genes, 0.4%	8 out of 15223 genes, 0.1%	1
vitamin K metabolic process	22 out of 5765 genes, 0.4%	8 out of 15223 genes, 0.1%	1
peptide catabolic process	22 out of 5765 genes, 0.4%	8 out of 15223 genes, 0.1%	1
protein stabilization	22 out of 5765 genes, 0.4%	8 out of 15223 genes, 0.1%	1
negative regulation of hydrolase activity	22 out of 5765 genes, 0.4%	8 out of 15223 genes, 0.1%	1
chaperone-mediated protein folding	22 out of 5765 genes, 0.4%	8 out of 15223 genes, 0.1%	1
malate transmembrane transport	22 out of 5765 genes, 0.4%	8 out of 15223 genes, 0.1%	1
ion transmembrane transport	22 out of 5765 genes, 0.4%	214 out of 15223 genes, 1.4%	1
amino acid transport	22 out of 5765 genes, 0.4%	166 out of 15223 genes, 1.1%	1
phyllome development	22 out of 5765 genes, 0.4%	359 out of 15223 genes, 2.4%	1
DNA-dependent transcription, elongation	22 out of 5765 genes, 0.4%	36 out of 15223 genes, 0.2%	1
L-serine metabolic process	22 out of 5765 genes, 0.4%	36 out of 15223 genes, 0.2%	1
calcium-mediated signaling	22 out of 5765 genes, 0.4%	36 out of 15223 genes, 0.2%	1
defense response to insect	22 out of 5765 genes, 0.4%	25 out of 15223 genes, 0.2%	1
microgametogenesis	22 out of 5765 genes, 0.4%	25 out of 15223 genes, 0.2%	1
ribonucleoside metabolic process	22 out of 5765 genes, 0.4%	185 out of 15223 genes, 1.2%	1
sulfate assimilation	22 out of 5765 genes, 0.4%	11 out of 15223 genes, 0.1%	1
acetyl-CoA biosynthetic process	22 out of 5765 genes, 0.4%	11 out of 15223 genes, 0.1%	1
vesicle coating	22 out of 5765 genes, 0.4%	11 out of 15223 genes, 0.1%	1
entrainment of circadian clock	22 out of 5765 genes, 0.4%	11 out of 15223 genes, 0.1%	1
regulation of root meristem growth	22 out of 5765 genes, 0.4%	11 out of 15223 genes, 0.1%	1
negative regulation of DNA metabolic process	22 out of 5765 genes, 0.4%	11 out of 15223 genes, 0.1%	1
sequestering of metal ion	22 out of 5765 genes, 0.4%	11 out of 15223 genes, 0.1%	1
zinc ion transmembrane transport	22 out of 5765 genes, 0.4%	11 out of 15223 genes, 0.1%	1
response to chitin	22 out of 5765 genes, 0.4%	142 out of 15223 genes, 0.9%	1
protein targeting to chloroplast	22 out of 5765 genes, 0.4%	69 out of 15223 genes, 0.5%	1
establishment of protein localization to chloroplast	219 out of 5765 genes, 3.8%	69 out of 15223 genes, 0.5%	1
protein localization to chloroplast	218 out of 5765 genes, 3.8%	69 out of 15223 genes, 0.5%	1
cell wall macromolecule biosynthetic process	217 out of 5765 genes, 3.8%	126 out of 15223 genes, 0.8%	1
cellular component macromolecule biosynthetic process	216 out of 5765 genes, 3.7%	126 out of 15223 genes, 0.8%	1
organic acid transport	214 out of 5765 genes, 3.7%	188 out of 15223 genes, 1.2%	1
base-excision repair	214 out of 5765 genes, 3.7%	14 out of 15223 genes, 0.1%	1
glutamine family amino acid catabolic process	214 out of 5765 genes, 3.7%	14 out of 15223 genes, 0.1%	1
proximal/distal pattern formation	212 out of 5765 genes, 3.7%	14 out of 15223 genes, 0.1%	1
malate transport	212 out of 5765 genes, 3.7%	14 out of 15223 genes, 0.1%	1
cellular potassium ion homeostasis	210 out of 5765 genes, 3.6%	14 out of 15223 genes, 0.1%	1
potassium ion homeostasis	21 out of 5765 genes, 0.4%	14 out of 15223 genes, 0.1%	1
anion homeostasis	21 out of 5765 genes, 0.4%	14 out of 15223 genes, 0.1%	1
nitrogen cycle metabolic process	21 out of 5765 genes, 0.4%	14 out of 15223 genes, 0.1%	1
regulation of photoperiodism, flowering	21 out of 5765 genes, 0.4%	14 out of 15223 genes, 0.1%	1
chromatin silencing by small RNA	21 out of 5765 genes, 0.4%	83 out of 15223 genes, 0.5%	1
nitrate transport	21 out of 5765 genes, 0.4%	64 out of 15223 genes, 0.4%	1
transition metal ion transport	21 out of 5765 genes, 0.4%	132 out of 15223 genes, 0.9%	1
positive regulation of cellular protein metabolic process	21 out of 5765 genes, 0.4%	75 out of 15223 genes, 0.5%	1
positive regulation of protein metabolic process	21 out of 5765 genes, 0.4%	75 out of 15223 genes, 0.5%	1
indoleacetic acid metabolic process	21 out of 5765 genes, 0.4%	31 out of 15223 genes, 0.2%	1
heme metabolic process	21 out of 5765 genes, 0.4%	31 out of 15223 genes, 0.2%	1
malate metabolic process	21 out of 5765 genes, 0.4%	17 out of 15223 genes, 0.1%	1
glutamate receptor signaling pathway	21 out of 5765 genes, 0.4%	17 out of 15223 genes, 0.1%	1
purine nucleobase biosynthetic process	21 out of 5765 genes, 0.4%	17 out of 15223 genes, 0.1%	1
ionotropic glutamate receptor signaling pathway	21 out of 5765 genes, 0.4%	17 out of 15223 genes, 0.1%	1
aspartate family amino acid biosynthetic process	21 out of 5765 genes, 0.4%	108 out of 15223 genes, 0.7%	1
positive regulation of hydrolase activity	21 out of 5765 genes, 0.4%	34 out of 15223 genes, 0.2%	1
tryptophan catabolic process	21 out of 5765 genes, 0.4%	20 out of 15223 genes, 0.1%	1
nucleoside biosynthetic process	21 out of 5765 genes, 0.4%	20 out of 15223 genes, 0.1%	1
specification of floral organ identity	21 out of 5765 genes, 0.4%	20 out of 15223 genes, 0.1%	1
copper ion transmembrane transport	21 out of 5765 genes, 0.4%	20 out of 15223 genes, 0.1%	1
ribonucleoside biosynthetic process	21 out of 5765 genes, 0.4%	20 out of 15223 genes, 0.1%	1
indolalkylamine catabolic process	21 out of 5765 genes, 0.4%	20 out of 15223 genes, 0.1%	1
primary root development	21 out of 5765 genes, 0.4%	20 out of 15223 genes, 0.1%	1
calcium ion transport	2091 out of 5765 genes, 36.3%	70 out of 15223 genes, 0.5%	1
methylation-dependent chromatin silencing	209 out of 5765 genes, 3.6%	92 out of 15223 genes, 0.6%	1
oxidative phosphorylation	209 out of 5765 genes, 3.6%	23 out of 15223 genes, 0.2%	1
specification of organ identity	208 out of 5765 genes, 3.6%	23 out of 15223 genes, 0.2%	1
ATP synthesis coupled electron transport	208 out of 5765 genes, 3.6%	23 out of 15223 genes, 0.2%	1
circadian rhythm	208 out of 5765 genes, 3.6%	62 out of 15223 genes, 0.4%	1
rhythmic process	208 out of 5765 genes, 3.6%	62 out of 15223 genes, 0.4%	1
response to zinc ion	207 out of 5765 genes, 3.6%	73 out of 15223 genes, 0.5%	1
regulation of photomorphogenesis	207 out of 5765 genes, 3.6%	26 out of 15223 genes, 0.2%	1
pollen maturation	206 out of 5765 genes, 3.6%	26 out of 15223 genes, 0.2%	1
Golgi localization	206 out of 5765 genes, 3.6%	26 out of 15223 genes, 0.2%	1
mitochondrion localization	205 out of 5765 genes, 3.6%	26 out of 15223 genes, 0.2%	1
peroxisome localization	205 out of 5765 genes, 3.6%	26 out of 15223 genes, 0.2%	1
cation transport	205 out of 5765 genes, 3.6%	564 out of 15223 genes, 3.7%	1
negative regulation of metabolic process	204 out of 5765 genes, 3.5%	540 out of 15223 genes, 3.5%	1
indoleacetic acid biosynthetic process	203 out of 5765 genes, 3.5%	29 out of 15223 genes, 0.2%	1
intracellular protein kinase cascade	203 out of 5765 genes, 3.5%	142 out of 15223 genes, 0.9%	1
cellular response to organic substance	203 out of 5765 genes, 3.5%	835 out of 15223 genes, 5.5%	1
cellular response to salicylic acid stimulus	2027 out of 5765 genes, 35.2%	123 out of 15223 genes, 0.8%	1
regulation of ARF protein signal transduction	201 out of 5765 genes, 3.5%	32 out of 15223 genes, 0.2%	1
quinone cofactor biosynthetic process	20 out of 5765 genes, 0.3%	32 out of 15223 genes, 0.2%	1
regulation of multi-organism process	20 out of 5765 genes, 0.3%	60 out of 15223 genes, 0.4%	1
pollen germination	20 out of 5765 genes, 0.3%	85 out of 15223 genes, 0.6%	1
regulation of cellular ketone metabolic process	20 out of 5765 genes, 0.3%	49 out of 15223 genes, 0.3%	1
protein ADP-ribosylation	20 out of 5765 genes, 0.3%	9 out of 15223 genes, 0.1%	1
glycine biosynthetic process	20 out of 5765 genes, 0.3%	9 out of 15223 genes, 0.1%	1
regulation of intracellular transport	20 out of 5765 genes, 0.3%	9 out of 15223 genes, 0.1%	1
cellular response to heat	20 out of 5765 genes, 0.3%	9 out of 15223 genes, 0.1%	1
cellular modified amino acid catabolic process	20 out of 5765 genes, 0.3%	9 out of 15223 genes, 0.1%	1
carpel morphogenesis	20 out of 5765 genes, 0.3%	9 out of 15223 genes, 0.1%	1
phosphate ion homeostasis	20 out of 5765 genes, 0.3%	9 out of 15223 genes, 0.1%	1
trivalent inorganic anion homeostasis	20 out of 5765 genes, 0.3%	9 out of 15223 genes, 0.1%	1
organelle fission	20 out of 5765 genes, 0.3%	118 out of 15223 genes, 0.8%	1
response to stimulus	20 out of 5765 genes, 0.3%	5566 out of 15223 genes, 36.6%	1
positive regulation of seed germination	20 out of 5765 genes, 0.3%	12 out of 15223 genes, 0.1%	1
negative regulation of cell cycle process	20 out of 5765 genes, 0.3%	12 out of 15223 genes, 0.1%	1
cadmium ion transport	20 out of 5765 genes, 0.3%	12 out of 15223 genes, 0.1%	1
amine transport	20 out of 5765 genes, 0.3%	12 out of 15223 genes, 0.1%	1
chorismate metabolic process	20 out of 5765 genes, 0.3%	12 out of 15223 genes, 0.1%	1
arginine metabolic process	20 out of 5765 genes, 0.3%	15 out of 15223 genes, 0.1%	1
C4-dicarboxylate transport	20 out of 5765 genes, 0.3%	15 out of 15223 genes, 0.1%	1
negative regulation of macromolecule metabolic process	20 out of 5765 genes, 0.3%	502 out of 15223 genes, 3.3%	1
response to salicylic acid stimulus	20 out of 5765 genes, 0.3%	200 out of 15223 genes, 1.3%	1
rRNA modification	20 out of 5765 genes, 0.3%	6 out of 15223 genes, 0.0%	1
acetate metabolic process	20 out of 5765 genes, 0.3%	6 out of 15223 genes, 0.0%	1
AMP biosynthetic process	20 out of 5765 genes, 0.3%	6 out of 15223 genes, 0.0%	1
GMP biosynthetic process	20 out of 5765 genes, 0.3%	6 out of 15223 genes, 0.0%	1
pyrimidine nucleoside metabolic process	20 out of 5765 genes, 0.3%	6 out of 15223 genes, 0.0%	1
phagocytosis	2 out of 5765 genes, 0.0%	6 out of 15223 genes, 0.0%	1
embryo sac cellularization	2 out of 5765 genes, 0.0%	6 out of 15223 genes, 0.0%	1
endomembrane system organization	2 out of 5765 genes, 0.0%	6 out of 15223 genes, 0.0%	1
regulation of metal ion transport	2 out of 5765 genes, 0.0%	6 out of 15223 genes, 0.0%	1
regulation of histone modification	2 out of 5765 genes, 0.0%	6 out of 15223 genes, 0.0%	1
rRNA methylation	2 out of 5765 genes, 0.0%	6 out of 15223 genes, 0.0%	1
positive regulation of intracellular transport	2 out of 5765 genes, 0.0%	6 out of 15223 genes, 0.0%	1
regulation of intracellular protein transport	2 out of 5765 genes, 0.0%	6 out of 15223 genes, 0.0%	1
very long-chain fatty acid biosynthetic process	2 out of 5765 genes, 0.0%	6 out of 15223 genes, 0.0%	1
AMP metabolic process	2 out of 5765 genes, 0.0%	6 out of 15223 genes, 0.0%	1
GMP metabolic process	2 out of 5765 genes, 0.0%	6 out of 15223 genes, 0.0%	1
pyrimidine ribonucleoside metabolic process	2 out of 5765 genes, 0.0%	6 out of 15223 genes, 0.0%	1
regulation of nucleocytoplasmic transport	2 out of 5765 genes, 0.0%	6 out of 15223 genes, 0.0%	1
positive regulation of nucleocytoplasmic transport	2 out of 5765 genes, 0.0%	6 out of 15223 genes, 0.0%	1
regulation of protein export from nucleus	2 out of 5765 genes, 0.0%	6 out of 15223 genes, 0.0%	1
positive regulation of protein export from nucleus	2 out of 5765 genes, 0.0%	6 out of 15223 genes, 0.0%	1
photosystem I assembly	2 out of 5765 genes, 0.0%	6 out of 15223 genes, 0.0%	1
positive regulation of protein transport	2 out of 5765 genes, 0.0%	6 out of 15223 genes, 0.0%	1
response to ammonium ion	2 out of 5765 genes, 0.0%	6 out of 15223 genes, 0.0%	1
positive regulation of intracellular protein transport	2 out of 5765 genes, 0.0%	6 out of 15223 genes, 0.0%	1
stomatal closure	2 out of 5765 genes, 0.0%	6 out of 15223 genes, 0.0%	1
aromatic compound biosynthetic process	2 out of 5765 genes, 0.0%	813 out of 15223 genes, 5.3%	1
folic acid-containing compound metabolic process	2 out of 5765 genes, 0.0%	18 out of 15223 genes, 0.1%	1
regulation of ARF GTPase activity	2 out of 5765 genes, 0.0%	18 out of 15223 genes, 0.1%	1
cellular macromolecular complex disassembly	2 out of 5765 genes, 0.0%	18 out of 15223 genes, 0.1%	1
cellular protein complex disassembly	2 out of 5765 genes, 0.0%	18 out of 15223 genes, 0.1%	1
cellular component disassembly at cellular level	2 out of 5765 genes, 0.0%	18 out of 15223 genes, 0.1%	1
G-protein coupled receptor signaling pathway	2 out of 5765 genes, 0.0%	41 out of 15223 genes, 0.3%	1
negative regulation of cellular metabolic process	2 out of 5765 genes, 0.0%	371 out of 15223 genes, 2.4%	1
basipetal auxin transport	2 out of 5765 genes, 0.0%	24 out of 15223 genes, 0.2%	1
hydrogen transport	2 out of 5765 genes, 0.0%	83 out of 15223 genes, 0.5%	1
proton transport	2 out of 5765 genes, 0.0%	83 out of 15223 genes, 0.5%	1
positive regulation of organelle organization	2 out of 5765 genes, 0.0%	152 out of 15223 genes, 1.0%	1
vitamin biosynthetic process	2 out of 5765 genes, 0.0%	75 out of 15223 genes, 0.5%	1
multi-organism process	2 out of 5765 genes, 0.0%	1422 out of 15223 genes, 9.3%	1
purine nucleotide biosynthetic process	2 out of 5765 genes, 0.0%	144 out of 15223 genes, 0.9%	1
regulation of GTP catabolic process	2 out of 5765 genes, 0.0%	53 out of 15223 genes, 0.3%	1
regulation of GTPase activity	2 out of 5765 genes, 0.0%	53 out of 15223 genes, 0.3%	1
glucuronoxylan metabolic process	2 out of 5765 genes, 0.0%	117 out of 15223 genes, 0.8%	1
response to high light intensity	2 out of 5765 genes, 0.0%	150 out of 15223 genes, 1.0%	1
response to other organism	2 out of 5765 genes, 0.0%	1093 out of 15223 genes, 7.2%	1
regulation of nucleoside metabolic process	2 out of 5765 genes, 0.0%	56 out of 15223 genes, 0.4%	1
stomatal movement	2 out of 5765 genes, 0.0%	56 out of 15223 genes, 0.4%	1
tricarboxylic acid cycle	2 out of 5765 genes, 0.0%	39 out of 15223 genes, 0.3%	1
coenzyme catabolic process	2 out of 5765 genes, 0.0%	39 out of 15223 genes, 0.3%	1
acetyl-CoA catabolic process	2 out of 5765 genes, 0.0%	39 out of 15223 genes, 0.3%	1
covalent chromatin modification	2 out of 5765 genes, 0.0%	406 out of 15223 genes, 2.7%	1
aerobic respiration	2 out of 5765 genes, 0.0%	59 out of 15223 genes, 0.4%	1
callose deposition in cell wall	2 out of 5765 genes, 0.0%	59 out of 15223 genes, 0.4%	1
mitosis	2 out of 5765 genes, 0.0%	42 out of 15223 genes, 0.3%	1
cell wall thickening	2 out of 5765 genes, 0.0%	62 out of 15223 genes, 0.4%	1
manganese ion transport	2 out of 5765 genes, 0.0%	16 out of 15223 genes, 0.1%	1
protein secretion	2 out of 5765 genes, 0.0%	16 out of 15223 genes, 0.1%	1
floral organ abscission	2 out of 5765 genes, 0.0%	16 out of 15223 genes, 0.1%	1
glycoside catabolic process	2 out of 5765 genes, 0.0%	16 out of 15223 genes, 0.1%	1
root hair cell tip growth	2 out of 5765 genes, 0.0%	16 out of 15223 genes, 0.1%	1
copper ion homeostasis	2 out of 5765 genes, 0.0%	16 out of 15223 genes, 0.1%	1
regulation of phosphorylation	2 out of 5765 genes, 0.0%	107 out of 15223 genes, 0.7%	1
purine-containing compound biosynthetic process	2 out of 5765 genes, 0.0%	154 out of 15223 genes, 1.0%	1
Group II intron splicing	2 out of 5765 genes, 0.0%	13 out of 15223 genes, 0.1%	1
superoxide metabolic process	2 out of 5765 genes, 0.0%	13 out of 15223 genes, 0.1%	1
folic acid-containing compound biosynthetic process	2 out of 5765 genes, 0.0%	13 out of 15223 genes, 0.1%	1
L-ascorbic acid metabolic process	2 out of 5765 genes, 0.0%	13 out of 15223 genes, 0.1%	1
L-ascorbic acid biosynthetic process	2 out of 5765 genes, 0.0%	13 out of 15223 genes, 0.1%	1
chiasma assembly	2 out of 5765 genes, 0.0%	13 out of 15223 genes, 0.1%	1
salicylic acid mediated signaling pathway	2 out of 5765 genes, 0.0%	121 out of 15223 genes, 0.8%	1
negative regulation of phosphorus metabolic process	2 out of 5765 genes, 0.0%	28 out of 15223 genes, 0.2%	1
ethanolamine-containing compound metabolic process	2 out of 5765 genes, 0.0%	28 out of 15223 genes, 0.2%	1
negative regulation of phosphate metabolic process	2 out of 5765 genes, 0.0%	28 out of 15223 genes, 0.2%	1
arginine biosynthetic process	2 out of 5765 genes, 0.0%	10 out of 15223 genes, 0.1%	1
cellular copper ion homeostasis	2 out of 5765 genes, 0.0%	10 out of 15223 genes, 0.1%	1
cellular zinc ion homeostasis	2 out of 5765 genes, 0.0%	10 out of 15223 genes, 0.1%	1
miRNA metabolic process	2 out of 5765 genes, 0.0%	10 out of 15223 genes, 0.1%	1
magnesium ion transport	2 out of 5765 genes, 0.0%	10 out of 15223 genes, 0.1%	1
manganese ion homeostasis	2 out of 5765 genes, 0.0%	10 out of 15223 genes, 0.1%	1
host programmed cell death induced by symbiont	2 out of 5765 genes, 0.0%	34 out of 15223 genes, 0.2%	1
tryptophan metabolic process	2 out of 5765 genes, 0.0%	37 out of 15223 genes, 0.2%	1
indolalkylamine metabolic process	2 out of 5765 genes, 0.0%	37 out of 15223 genes, 0.2%	1
xylan biosynthetic process	2 out of 5765 genes, 0.0%	116 out of 15223 genes, 0.8%	1
meristem initiation	2 out of 5765 genes, 0.0%	152 out of 15223 genes, 1.0%	1
response to light intensity	2 out of 5765 genes, 0.0%	188 out of 15223 genes, 1.2%	1
de novo' protein folding	2 out of 5765 genes, 0.0%	7 out of 15223 genes, 0.0%	1
valine metabolic process	2 out of 5765 genes, 0.0%	7 out of 15223 genes, 0.0%	1
pentose-phosphate shunt, oxidative branch	2 out of 5765 genes, 0.0%	7 out of 15223 genes, 0.0%	1
embryonic root morphogenesis	2 out of 5765 genes, 0.0%	7 out of 15223 genes, 0.0%	1
suspensor development	2 out of 5765 genes, 0.0%	7 out of 15223 genes, 0.0%	1
positive regulation of circadian rhythm	2 out of 5765 genes, 0.0%	7 out of 15223 genes, 0.0%	1
histone H3 acetylation	2 out of 5765 genes, 0.0%	7 out of 15223 genes, 0.0%	1
positive regulation of transport	2 out of 5765 genes, 0.0%	7 out of 15223 genes, 0.0%	1
positive regulation of DNA metabolic process	2 out of 5765 genes, 0.0%	7 out of 15223 genes, 0.0%	1
de novo' posttranslational protein folding	2 out of 5765 genes, 0.0%	7 out of 15223 genes, 0.0%	1
chaperone mediated protein folding requiring cofactor	2 out of 5765 genes, 0.0%	7 out of 15223 genes, 0.0%	1
diterpene phytoalexin precursor biosynthetic process pathway	2 out of 5765 genes, 0.0%	7 out of 15223 genes, 0.0%	1
defense response, incompatible interaction	2 out of 5765 genes, 0.0%	268 out of 15223 genes, 1.8%	1
cellular response to starvation	2 out of 5765 genes, 0.0%	172 out of 15223 genes, 1.1%	1
homeostatic process	2 out of 5765 genes, 0.0%	380 out of 15223 genes, 2.5%	1
regulation of cell growth	2 out of 5765 genes, 0.0%	72 out of 15223 genes, 0.5%	1
peptidyl-tyrosine dephosphorylation	2 out of 5765 genes, 0.0%	26 out of 15223 genes, 0.2%	1
chloroplast fission	2 out of 5765 genes, 0.0%	23 out of 15223 genes, 0.2%	1
regulation of development, heterochronic	2 out of 5765 genes, 0.0%	29 out of 15223 genes, 0.2%	1
regulation of anion transport	2 out of 5765 genes, 0.0%	29 out of 15223 genes, 0.2%	1
cellular response to sulfate starvation	2 out of 5765 genes, 0.0%	20 out of 15223 genes, 0.1%	1
organic anion transport	2 out of 5765 genes, 0.0%	20 out of 15223 genes, 0.1%	1
macromolecular complex disassembly	2 out of 5765 genes, 0.0%	20 out of 15223 genes, 0.1%	1
protein complex disassembly	2 out of 5765 genes, 0.0%	20 out of 15223 genes, 0.1%	1
cell adhesion	2 out of 5765 genes, 0.0%	98 out of 15223 genes, 0.6%	1
biological adhesion	2 out of 5765 genes, 0.0%	98 out of 15223 genes, 0.6%	1
amine catabolic process	2 out of 5765 genes, 0.0%	38 out of 15223 genes, 0.2%	1
positive regulation of cell communication	2 out of 5765 genes, 0.0%	38 out of 15223 genes, 0.2%	1
cellular biogenic amine catabolic process	2 out of 5765 genes, 0.0%	38 out of 15223 genes, 0.2%	1
recognition of pollen	2 out of 5765 genes, 0.0%	38 out of 15223 genes, 0.2%	1
ubiquinone biosynthetic process	2 out of 5765 genes, 0.0%	17 out of 15223 genes, 0.1%	1
membrane budding	2 out of 5765 genes, 0.0%	17 out of 15223 genes, 0.1%	1
phototropism	2 out of 5765 genes, 0.0%	17 out of 15223 genes, 0.1%	1
induced systemic resistance	2 out of 5765 genes, 0.0%	17 out of 15223 genes, 0.1%	1
protein homooligomerization	2 out of 5765 genes, 0.0%	17 out of 15223 genes, 0.1%	1
pollen-pistil interaction	2 out of 5765 genes, 0.0%	41 out of 15223 genes, 0.3%	1
positive regulation of flower development	2 out of 5765 genes, 0.0%	41 out of 15223 genes, 0.3%	1
regulation of programmed cell death	2 out of 5765 genes, 0.0%	193 out of 15223 genes, 1.3%	1
detection of stimulus	2 out of 5765 genes, 0.0%	104 out of 15223 genes, 0.7%	1
pollen development	2 out of 5765 genes, 0.0%	251 out of 15223 genes, 1.6%	1
tryptophan biosynthetic process	2 out of 5765 genes, 0.0%	14 out of 15223 genes, 0.1%	1
GPI anchor biosynthetic process	2 out of 5765 genes, 0.0%	14 out of 15223 genes, 0.1%	1
acropetal auxin transport	2 out of 5765 genes, 0.0%	14 out of 15223 genes, 0.1%	1
pentacyclic triterpenoid metabolic process	2 out of 5765 genes, 0.0%	14 out of 15223 genes, 0.1%	1
pentacyclic triterpenoid biosynthetic process	2 out of 5765 genes, 0.0%	14 out of 15223 genes, 0.1%	1
indolalkylamine biosynthetic process	2 out of 5765 genes, 0.0%	14 out of 15223 genes, 0.1%	1
cell-cell signaling	2 out of 5765 genes, 0.0%	76 out of 15223 genes, 0.5%	1
regulation of stomatal movement	2 out of 5765 genes, 0.0%	76 out of 15223 genes, 0.5%	1
regulation of nucleotide catabolic process	2 out of 5765 genes, 0.0%	59 out of 15223 genes, 0.4%	1
regulation of purine nucleotide catabolic process	2 out of 5765 genes, 0.0%	59 out of 15223 genes, 0.4%	1
cellular potassium ion transport	2 out of 5765 genes, 0.0%	59 out of 15223 genes, 0.4%	1
potassium ion transmembrane transport	2 out of 5765 genes, 0.0%	59 out of 15223 genes, 0.4%	1
regulation of purine nucleotide metabolic process	2 out of 5765 genes, 0.0%	59 out of 15223 genes, 0.4%	1
protein deacetylation	2 out of 5765 genes, 0.0%	11 out of 15223 genes, 0.1%	1
L-serine biosynthetic process	2 out of 5765 genes, 0.0%	11 out of 15223 genes, 0.1%	1
cell plate formation involved in plant-type cell wall biogenesis	2 out of 5765 genes, 0.0%	11 out of 15223 genes, 0.1%	1
regulation of chlorophyll catabolic process	2 out of 5765 genes, 0.0%	11 out of 15223 genes, 0.1%	1
response to mannitol stimulus	2 out of 5765 genes, 0.0%	11 out of 15223 genes, 0.1%	1
histone deacetylation	2 out of 5765 genes, 0.0%	11 out of 15223 genes, 0.1%	1
nuclear-transcribed mRNA catabolic process, deadenylation-independent decay	2 out of 5765 genes, 0.0%	11 out of 15223 genes, 0.1%	1
deadenylation-independent decapping of nuclear-transcribed mRNA	2 out of 5765 genes, 0.0%	11 out of 15223 genes, 0.1%	1
chloroplast RNA processing	2 out of 5765 genes, 0.0%	11 out of 15223 genes, 0.1%	1
protein deacylation	2 out of 5765 genes, 0.0%	11 out of 15223 genes, 0.1%	1
regulation of tetrapyrrole catabolic process	2 out of 5765 genes, 0.0%	11 out of 15223 genes, 0.1%	1
embryonic meristem development	2 out of 5765 genes, 0.0%	82 out of 15223 genes, 0.5%	1
response to biotic stimulus	2 out of 5765 genes, 0.0%	1114 out of 15223 genes, 7.3%	1
aging	2 out of 5765 genes, 0.0%	102 out of 15223 genes, 0.7%	1
hyperosmotic response	2 out of 5765 genes, 0.0%	147 out of 15223 genes, 1.0%	1
single-multicellular organism process	2 out of 5765 genes, 0.0%	3064 out of 15223 genes, 20.1%	1
response to cold	2 out of 5765 genes, 0.0%	567 out of 15223 genes, 3.7%	1
cell recognition	2 out of 5765 genes, 0.0%	39 out of 15223 genes, 0.3%	1
maintenance of location in cell	2 out of 5765 genes, 0.0%	27 out of 15223 genes, 0.2%	1
regulation of anatomical structure morphogenesis	2 out of 5765 genes, 0.0%	94 out of 15223 genes, 0.6%	1
red or far-red light signaling pathway	2 out of 5765 genes, 0.0%	24 out of 15223 genes, 0.2%	1
nucleobase biosynthetic process	2 out of 5765 genes, 0.0%	24 out of 15223 genes, 0.2%	1
cellular response to red or far red light	2 out of 5765 genes, 0.0%	24 out of 15223 genes, 0.2%	1
abscisic acid mediated signaling pathway	2 out of 5765 genes, 0.0%	97 out of 15223 genes, 0.6%	1
cellular response to abscisic acid stimulus	2 out of 5765 genes, 0.0%	114 out of 15223 genes, 0.7%	1
immune effector process	2 out of 5765 genes, 0.0%	198 out of 15223 genes, 1.3%	1
endosperm development	2 out of 5765 genes, 0.0%	21 out of 15223 genes, 0.1%	1
regulation of anion channel activity	2 out of 5765 genes, 0.0%	21 out of 15223 genes, 0.1%	1
regulation of transmembrane transporter activity	2 out of 5765 genes, 0.0%	21 out of 15223 genes, 0.1%	1
regulation of transporter activity	2 out of 5765 genes, 0.0%	21 out of 15223 genes, 0.1%	1
regulation of ion transmembrane transporter activity	2 out of 5765 genes, 0.0%	21 out of 15223 genes, 0.1%	1
regulation of DNA endoreduplication	2 out of 5765 genes, 0.0%	21 out of 15223 genes, 0.1%	1
regulation of DNA-dependent DNA replication	2 out of 5765 genes, 0.0%	21 out of 15223 genes, 0.1%	1
ribonucleotide metabolic process	2 out of 5765 genes, 0.0%	571 out of 15223 genes, 3.8%	1
threonine biosynthetic process	2 out of 5765 genes, 0.0%	8 out of 15223 genes, 0.1%	1
shade avoidance	2 out of 5765 genes, 0.0%	8 out of 15223 genes, 0.1%	1
nitrate metabolic process	2 out of 5765 genes, 0.0%	8 out of 15223 genes, 0.1%	1
nitrate assimilation	2 out of 5765 genes, 0.0%	8 out of 15223 genes, 0.1%	1
regulation of apoptotic process	2 out of 5765 genes, 0.0%	8 out of 15223 genes, 0.1%	1
vitamin transport	2 out of 5765 genes, 0.0%	8 out of 15223 genes, 0.1%	1
water-soluble vitamin metabolic process	2 out of 5765 genes, 0.0%	60 out of 15223 genes, 0.4%	1
water-soluble vitamin biosynthetic process	2 out of 5765 genes, 0.0%	60 out of 15223 genes, 0.4%	1
immune system process	2 out of 5765 genes, 0.0%	536 out of 15223 genes, 3.5%	1
polyamine catabolic process	2 out of 5765 genes, 0.0%	18 out of 15223 genes, 0.1%	1
multicellular organismal process	2 out of 5765 genes, 0.0%	3073 out of 15223 genes, 20.2%	1
glutamine family amino acid metabolic process	2 out of 5765 genes, 0.0%	66 out of 15223 genes, 0.4%	1
regulation of cell death	2 out of 5765 genes, 0.0%	196 out of 15223 genes, 1.3%	1
positive regulation of cellular component organization	2 out of 5765 genes, 0.0%	160 out of 15223 genes, 1.1%	1
cellular response to abiotic stimulus	2 out of 5765 genes, 0.0%	115 out of 15223 genes, 0.8%	1
translational termination	2 out of 5765 genes, 0.0%	15 out of 15223 genes, 0.1%	1
protein kinase C-activating G-protein coupled receptor signaling pathway	2 out of 5765 genes, 0.0%	15 out of 15223 genes, 0.1%	1
pyrimidine nucleoside monophosphate metabolic process	2 out of 5765 genes, 0.0%	15 out of 15223 genes, 0.1%	1
pyrimidine nucleoside monophosphate biosynthetic process	2 out of 5765 genes, 0.0%	15 out of 15223 genes, 0.1%	1
negative regulation of cell cycle	2 out of 5765 genes, 0.0%	15 out of 15223 genes, 0.1%	1
phytoalexin biosynthetic process	2 out of 5765 genes, 0.0%	15 out of 15223 genes, 0.1%	1
Golgi organization	2 out of 5765 genes, 0.0%	101 out of 15223 genes, 0.7%	1
phosphatidylinositol metabolic process	2 out of 5765 genes, 0.0%	138 out of 15223 genes, 0.9%	1
DNA-dependent transcription, initiation	2 out of 5765 genes, 0.0%	43 out of 15223 genes, 0.3%	1
regulation of protein serine/threonine kinase activity	2 out of 5765 genes, 0.0%	43 out of 15223 genes, 0.3%	1
quinone cofactor metabolic process	2 out of 5765 genes, 0.0%	37 out of 15223 genes, 0.2%	1
cellular response to nutrient levels	2 out of 5765 genes, 0.0%	183 out of 15223 genes, 1.2%	1
maintenance of location	2 out of 5765 genes, 0.0%	34 out of 15223 genes, 0.2%	1
positive regulation of cellular process	2 out of 5765 genes, 0.0%	628 out of 15223 genes, 4.1%	1
response to fungus	2 out of 5765 genes, 0.0%	308 out of 15223 genes, 2.0%	1
positive regulation of signal transduction	2 out of 5765 genes, 0.0%	31 out of 15223 genes, 0.2%	1
positive regulation of signaling	2 out of 5765 genes, 0.0%	31 out of 15223 genes, 0.2%	1
sphingoid metabolic process	2 out of 5765 genes, 0.0%	31 out of 15223 genes, 0.2%	1
sphingoid biosynthetic process	2 out of 5765 genes, 0.0%	31 out of 15223 genes, 0.2%	1
positive regulation of post-embryonic development	2 out of 5765 genes, 0.0%	55 out of 15223 genes, 0.4%	1
cell death	2 out of 5765 genes, 0.0%	147 out of 15223 genes, 1.0%	1
death	2 out of 5765 genes, 0.0%	147 out of 15223 genes, 1.0%	1
UMP biosynthetic process	2 out of 5765 genes, 0.0%	12 out of 15223 genes, 0.1%	1
chemotaxis	2 out of 5765 genes, 0.0%	12 out of 15223 genes, 0.1%	1
pyrimidine ribonucleoside monophosphate metabolic process	2 out of 5765 genes, 0.0%	12 out of 15223 genes, 0.1%	1
pyrimidine ribonucleoside monophosphate biosynthetic process	2 out of 5765 genes, 0.0%	12 out of 15223 genes, 0.1%	1
detection of ethylene stimulus	2 out of 5765 genes, 0.0%	12 out of 15223 genes, 0.1%	1
pollen tube guidance	2 out of 5765 genes, 0.0%	12 out of 15223 genes, 0.1%	1
positive regulation of cell death	2 out of 5765 genes, 0.0%	12 out of 15223 genes, 0.1%	1
negative regulation of translation	2 out of 5765 genes, 0.0%	12 out of 15223 genes, 0.1%	1
taxis	2 out of 5765 genes, 0.0%	12 out of 15223 genes, 0.1%	1
positive regulation of programmed cell death	2 out of 5765 genes, 0.0%	12 out of 15223 genes, 0.1%	1
purine-containing compound salvage	2 out of 5765 genes, 0.0%	12 out of 15223 genes, 0.1%	1
UMP metabolic process	2 out of 5765 genes, 0.0%	12 out of 15223 genes, 0.1%	1
positive chemotaxis	2 out of 5765 genes, 0.0%	12 out of 15223 genes, 0.1%	1
positive regulation of Ras GTPase activity	2 out of 5765 genes, 0.0%	25 out of 15223 genes, 0.2%	1
protein oligomerization	2 out of 5765 genes, 0.0%	25 out of 15223 genes, 0.2%	1
cellular hormone metabolic process	2 out of 5765 genes, 0.0%	70 out of 15223 genes, 0.5%	1
photorespiration	2 out of 5765 genes, 0.0%	119 out of 15223 genes, 0.8%	1
cellular response to external stimulus	2 out of 5765 genes, 0.0%	212 out of 15223 genes, 1.4%	1
cytokinin biosynthetic process	2 out of 5765 genes, 0.0%	22 out of 15223 genes, 0.1%	1
innate immune response	2 out of 5765 genes, 0.0%	428 out of 15223 genes, 2.8%	1
GPI anchor metabolic process	2 out of 5765 genes, 0.0%	19 out of 15223 genes, 0.1%	1
vesicle organization	2 out of 5765 genes, 0.0%	19 out of 15223 genes, 0.1%	1
phytoalexin metabolic process	2 out of 5765 genes, 0.0%	19 out of 15223 genes, 0.1%	1
detection of external stimulus	2 out of 5765 genes, 0.0%	38 out of 15223 genes, 0.2%	1
glycolysis	2 out of 5765 genes, 0.0%	174 out of 15223 genes, 1.1%	1
negative regulation of protein modification process	2 out of 5765 genes, 0.0%	32 out of 15223 genes, 0.2%	1
immune response	2 out of 5765 genes, 0.0%	438 out of 15223 genes, 2.9%	1
regulation of plant-type hypersensitive response	2 out of 5765 genes, 0.0%	146 out of 15223 genes, 1.0%	1
UDP-glucose metabolic process	2 out of 5765 genes, 0.0%	9 out of 15223 genes, 0.1%	1
pyridoxine metabolic process	2 out of 5765 genes, 0.0%	9 out of 15223 genes, 0.1%	1
pyridoxine biosynthetic process	2 out of 5765 genes, 0.0%	9 out of 15223 genes, 0.1%	1
negative regulation of seed germination	2 out of 5765 genes, 0.0%	9 out of 15223 genes, 0.1%	1
monocarboxylic acid transport	2 out of 5765 genes, 0.0%	9 out of 15223 genes, 0.1%	1
long-day photoperiodism	2 out of 5765 genes, 0.0%	9 out of 15223 genes, 0.1%	1
long-day photoperiodism, flowering	2 out of 5765 genes, 0.0%	9 out of 15223 genes, 0.1%	1
negative regulation of multicellular organismal process	2 out of 5765 genes, 0.0%	9 out of 15223 genes, 0.1%	1
pyrimidine-containing compound catabolic process	2 out of 5765 genes, 0.0%	9 out of 15223 genes, 0.1%	1
cellular response to extracellular stimulus	2 out of 5765 genes, 0.0%	211 out of 15223 genes, 1.4%	1
nucleobase metabolic process	2 out of 5765 genes, 0.0%	29 out of 15223 genes, 0.2%	1
indole-containing compound catabolic process	2 out of 5765 genes, 0.0%	29 out of 15223 genes, 0.2%	1
single-organism process	2 out of 5765 genes, 0.0%	4046 out of 15223 genes, 26.6%	1
response to jasmonic acid stimulus	2 out of 5765 genes, 0.0%	245 out of 15223 genes, 1.6%	1
plastid fission	2 out of 5765 genes, 0.0%	26 out of 15223 genes, 0.2%	1
protein targeting to membrane	2 out of 5765 genes, 0.0%	175 out of 15223 genes, 1.1%	1
vesicle docking involved in exocytosis	2 out of 5765 genes, 0.0%	23 out of 15223 genes, 0.2%	1
regulation of transmembrane transport	2 out of 5765 genes, 0.0%	23 out of 15223 genes, 0.2%	1
regulation of ion transmembrane transport	2 out of 5765 genes, 0.0%	23 out of 15223 genes, 0.2%	1
genetic transfer	2 out of 5765 genes, 0.0%	51 out of 15223 genes, 0.3%	1
DNA mediated transformation	2 out of 5765 genes, 0.0%	51 out of 15223 genes, 0.3%	1
regulation of Ras protein signal transduction	2 out of 5765 genes, 0.0%	63 out of 15223 genes, 0.4%	1
regulation of small GTPase mediated signal transduction	2 out of 5765 genes, 0.0%	63 out of 15223 genes, 0.4%	1
indole-containing compound biosynthetic process	2 out of 5765 genes, 0.0%	48 out of 15223 genes, 0.3%	1
regulation of nucleotide metabolic process	2 out of 5765 genes, 0.0%	66 out of 15223 genes, 0.4%	1
indole-containing compound metabolic process	2 out of 5765 genes, 0.0%	66 out of 15223 genes, 0.4%	1
threonine metabolic process	2 out of 5765 genes, 0.0%	13 out of 15223 genes, 0.1%	1
regulation of hydrolase activity	2 out of 5765 genes, 0.0%	75 out of 15223 genes, 0.5%	1
M phase	2 out of 5765 genes, 0.0%	288 out of 15223 genes, 1.9%	1
response to abiotic stimulus	2 out of 5765 genes, 0.0%	2474 out of 15223 genes, 16.3%	1
detection of chemical stimulus	2 out of 5765 genes, 0.0%	39 out of 15223 genes, 0.3%	1
cytokinin metabolic process	2 out of 5765 genes, 0.0%	39 out of 15223 genes, 0.3%	1
plant-type ovary development	2 out of 5765 genes, 0.0%	119 out of 15223 genes, 0.8%	1
flavin-containing compound metabolic process	2 out of 5765 genes, 0.0%	20 out of 15223 genes, 0.1%	1
sulfur compound catabolic process	2 out of 5765 genes, 0.0%	20 out of 15223 genes, 0.1%	1
virus induced gene silencing	2 out of 5765 genes, 0.0%	93 out of 15223 genes, 0.6%	1
modulation by symbiont of RNA levels in host	2 out of 5765 genes, 0.0%	93 out of 15223 genes, 0.6%	1
modulation of RNA levels in other organism involved in symbiotic interaction	2 out of 5765 genes, 0.0%	93 out of 15223 genes, 0.6%	1
response to starvation	2 out of 5765 genes, 0.0%	182 out of 15223 genes, 1.2%	1
basic amino acid transport	2 out of 5765 genes, 0.0%	33 out of 15223 genes, 0.2%	1
response to nutrient levels	2 out of 5765 genes, 0.0%	199 out of 15223 genes, 1.3%	1
chromatin modification	2 out of 5765 genes, 0.0%	436 out of 15223 genes, 2.9%	1
negative regulation of abscisic acid mediated signaling pathway	2 out of 5765 genes, 0.0%	30 out of 15223 genes, 0.2%	1
positive regulation of developmental process	2 out of 5765 genes, 0.0%	64 out of 15223 genes, 0.4%	1
ovule development	2 out of 5765 genes, 0.0%	117 out of 15223 genes, 0.8%	1
cell plate assembly	2 out of 5765 genes, 0.0%	17 out of 15223 genes, 0.1%	1
cotranslational protein targeting to membrane	2 out of 5765 genes, 0.0%	17 out of 15223 genes, 0.1%	1
SRP-dependent cotranslational protein targeting to membrane	2 out of 5765 genes, 0.0%	17 out of 15223 genes, 0.1%	1
defense response signaling pathway, resistance gene-dependent	2 out of 5765 genes, 0.0%	17 out of 15223 genes, 0.1%	1
glutamate metabolic process	2 out of 5765 genes, 0.0%	27 out of 15223 genes, 0.2%	1
response to symbiotic fungus	2 out of 5765 genes, 0.0%	27 out of 15223 genes, 0.2%	1
pteridine-containing compound biosynthetic process	2 out of 5765 genes, 0.0%	27 out of 15223 genes, 0.2%	1
regulation of Ras GTPase activity	2 out of 5765 genes, 0.0%	49 out of 15223 genes, 0.3%	1
cytokinetic process	2 out of 5765 genes, 0.0%	24 out of 15223 genes, 0.2%	1
positive regulation of Rab GTPase activity	2 out of 5765 genes, 0.0%	24 out of 15223 genes, 0.2%	1
regulation of root development	2 out of 5765 genes, 0.0%	24 out of 15223 genes, 0.2%	1
adenine salvage	2 out of 5765 genes, 0.0%	10 out of 15223 genes, 0.1%	1
adenine metabolic process	2 out of 5765 genes, 0.0%	10 out of 15223 genes, 0.1%	1
adenine biosynthetic process	2 out of 5765 genes, 0.0%	10 out of 15223 genes, 0.1%	1
response to extracellular stimulus	2 out of 5765 genes, 0.0%	229 out of 15223 genes, 1.5%	1
copper ion transport	2 out of 5765 genes, 0.0%	34 out of 15223 genes, 0.2%	1
response to toxin	2 out of 5765 genes, 0.0%	34 out of 15223 genes, 0.2%	1
ammonium transport	2 out of 5765 genes, 0.0%	34 out of 15223 genes, 0.2%	1
pteridine-containing compound metabolic process	2 out of 5765 genes, 0.0%	34 out of 15223 genes, 0.2%	1
response to glucose stimulus	2 out of 5765 genes, 0.0%	71 out of 15223 genes, 0.5%	1
galactolipid metabolic process	2 out of 5765 genes, 0.0%	68 out of 15223 genes, 0.4%	1
carpel development	2 out of 5765 genes, 0.0%	153 out of 15223 genes, 1.0%	1
response to superoxide	2 out of 5765 genes, 0.0%	21 out of 15223 genes, 0.1%	1
response to oxygen radical	2 out of 5765 genes, 0.0%	21 out of 15223 genes, 0.1%	1
polysaccharide localization	2 out of 5765 genes, 0.0%	89 out of 15223 genes, 0.6%	1
callose localization	2 out of 5765 genes, 0.0%	89 out of 15223 genes, 0.6%	1
isocitrate metabolic process	2 out of 5765 genes, 0.0%	14 out of 15223 genes, 0.1%	1
Mo-molybdopterin cofactor biosynthetic process	2 out of 5765 genes, 0.0%	14 out of 15223 genes, 0.1%	1
detection of light stimulus	2 out of 5765 genes, 0.0%	14 out of 15223 genes, 0.1%	1
peroxisome fission	2 out of 5765 genes, 0.0%	14 out of 15223 genes, 0.1%	1
molybdopterin cofactor biosynthetic process	2 out of 5765 genes, 0.0%	14 out of 15223 genes, 0.1%	1
negative regulation of MAP kinase activity	2 out of 5765 genes, 0.0%	14 out of 15223 genes, 0.1%	1
zinc ion homeostasis	2 out of 5765 genes, 0.0%	14 out of 15223 genes, 0.1%	1
tRNA modification	2 out of 5765 genes, 0.0%	31 out of 15223 genes, 0.2%	1
protein transmembrane transport	199 out of 5765 genes, 3.5%	31 out of 15223 genes, 0.2%	1
modification of morphology or physiology of other organism	199 out of 5765 genes, 3.5%	101 out of 15223 genes, 0.7%	1
response to ethylene stimulus	199 out of 5765 genes, 3.5%	185 out of 15223 genes, 1.2%	1
response to gamma radiation	199 out of 5765 genes, 3.5%	44 out of 15223 genes, 0.3%	1
negative regulation of cellular protein metabolic process	199 out of 5765 genes, 3.5%	44 out of 15223 genes, 0.3%	1
negative regulation of protein metabolic process	196 out of 5765 genes, 3.4%	44 out of 15223 genes, 0.3%	1
response to symbiont	194 out of 5765 genes, 3.4%	28 out of 15223 genes, 0.2%	1
defense response by cell wall thickening	192 out of 5765 genes, 3.3%	28 out of 15223 genes, 0.2%	1
defense response by callose deposition in cell wall	191 out of 5765 genes, 3.3%	28 out of 15223 genes, 0.2%	1
cellular response to stimulus	191 out of 5765 genes, 3.3%	2065 out of 15223 genes, 13.6%	1
cellular response to phosphate starvation	191 out of 5765 genes, 3.3%	125 out of 15223 genes, 0.8%	1
cellular response to osmotic stress	19 out of 5765 genes, 0.3%	18 out of 15223 genes, 0.1%	1
potassium ion transport	19 out of 5765 genes, 0.3%	87 out of 15223 genes, 0.6%	1
aldehyde catabolic process	19 out of 5765 genes, 0.3%	87 out of 15223 genes, 0.6%	1
hyperosmotic salinity response	19 out of 5765 genes, 0.3%	93 out of 15223 genes, 0.6%	1
modification of morphology or physiology of other organism involved in symbiotic interaction	19 out of 5765 genes, 0.3%	99 out of 15223 genes, 0.7%	1
negative regulation of protein phosphorylation	19 out of 5765 genes, 0.3%	25 out of 15223 genes, 0.2%	1
response to xenobiotic stimulus	19 out of 5765 genes, 0.3%	25 out of 15223 genes, 0.2%	1
membrane docking	19 out of 5765 genes, 0.3%	25 out of 15223 genes, 0.2%	1
negative regulation of phosphorylation	19 out of 5765 genes, 0.3%	25 out of 15223 genes, 0.2%	1
vesicle docking	19 out of 5765 genes, 0.3%	25 out of 15223 genes, 0.2%	1
gynoecium development	19 out of 5765 genes, 0.3%	166 out of 15223 genes, 1.1%	1
regulation of cell proliferation	19 out of 5765 genes, 0.3%	105 out of 15223 genes, 0.7%	1
double-strand break repair via homologous recombination	19 out of 5765 genes, 0.3%	54 out of 15223 genes, 0.4%	1
recombinational repair	19 out of 5765 genes, 0.3%	54 out of 15223 genes, 0.4%	1
response to insect	19 out of 5765 genes, 0.3%	48 out of 15223 genes, 0.3%	1
regulation of cellular response to stress	19 out of 5765 genes, 0.3%	164 out of 15223 genes, 1.1%	1
ubiquinone metabolic process	19 out of 5765 genes, 0.3%	22 out of 15223 genes, 0.1%	1
cellular response to ethylene stimulus	19 out of 5765 genes, 0.3%	45 out of 15223 genes, 0.3%	1
detection of calcium ion	19 out of 5765 genes, 0.3%	11 out of 15223 genes, 0.1%	1
vitamin B6 metabolic process	19 out of 5765 genes, 0.3%	11 out of 15223 genes, 0.1%	1
vitamin B6 biosynthetic process	19 out of 5765 genes, 0.3%	11 out of 15223 genes, 0.1%	1
purine nucleobase salvage	19 out of 5765 genes, 0.3%	11 out of 15223 genes, 0.1%	1
positive regulation of cell cycle	19 out of 5765 genes, 0.3%	11 out of 15223 genes, 0.1%	1
response to chemical stimulus	19 out of 5765 genes, 0.3%	2869 out of 15223 genes, 18.8%	1
chromatin assembly or disassembly	19 out of 5765 genes, 0.3%	106 out of 15223 genes, 0.7%	1
exocytosis	19 out of 5765 genes, 0.3%	42 out of 15223 genes, 0.3%	1
ethylene mediated signaling pathway	19 out of 5765 genes, 0.3%	42 out of 15223 genes, 0.3%	1
sphingolipid biosynthetic process	19 out of 5765 genes, 0.3%	42 out of 15223 genes, 0.3%	1
production of ta-siRNAs involved in RNA interference	19 out of 5765 genes, 0.3%	109 out of 15223 genes, 0.7%	1
response to red or far red light	189 out of 5765 genes, 3.3%	335 out of 15223 genes, 2.2%	1
plant-type cell wall cellulose metabolic process	188 out of 5765 genes, 3.3%	15 out of 15223 genes, 0.1%	1
jasmonic acid mediated signaling pathway	187 out of 5765 genes, 3.2%	118 out of 15223 genes, 0.8%	1
cellular response to jasmonic acid stimulus	186 out of 5765 genes, 3.2%	118 out of 15223 genes, 0.8%	1
coenzyme biosynthetic process	185 out of 5765 genes, 3.2%	133 out of 15223 genes, 0.9%	1
positive regulation of abscisic acid mediated signaling pathway	184 out of 5765 genes, 3.2%	26 out of 15223 genes, 0.2%	1
DNA topological change	184 out of 5765 genes, 3.2%	19 out of 15223 genes, 0.1%	1
auxin homeostasis	184 out of 5765 genes, 3.2%	19 out of 15223 genes, 0.1%	1
protein targeting to ER	183 out of 5765 genes, 3.2%	19 out of 15223 genes, 0.1%	1
response to calcium ion	183 out of 5765 genes, 3.2%	19 out of 15223 genes, 0.1%	1
establishment of protein localization to endoplasmic reticulum	183 out of 5765 genes, 3.2%	19 out of 15223 genes, 0.1%	1
heat acclimation	183 out of 5765 genes, 3.2%	49 out of 15223 genes, 0.3%	1
modification by symbiont of host morphology or physiology	183 out of 5765 genes, 3.2%	98 out of 15223 genes, 0.6%	1
RNA splicing, via endonucleolytic cleavage and ligation	183 out of 5765 genes, 3.2%	101 out of 15223 genes, 0.7%	1
peptide metabolic process	182 out of 5765 genes, 3.2%	46 out of 15223 genes, 0.3%	1
regulation of seed germination	181 out of 5765 genes, 3.1%	46 out of 15223 genes, 0.3%	1
regulation of seedling development	181 out of 5765 genes, 3.1%	46 out of 15223 genes, 0.3%	1
intracellular signal transduction	18 out of 5765 genes, 0.3%	374 out of 15223 genes, 2.5%	1
amino acid import	18 out of 5765 genes, 0.3%	62 out of 15223 genes, 0.4%	1
monovalent inorganic cation transport	18 out of 5765 genes, 0.3%	244 out of 15223 genes, 1.6%	1
detection of abiotic stimulus	18 out of 5765 genes, 0.3%	23 out of 15223 genes, 0.2%	1
lithium ion transport	18 out of 5765 genes, 0.3%	23 out of 15223 genes, 0.2%	1
response to osmotic stress	18 out of 5765 genes, 0.3%	763 out of 15223 genes, 5.0%	1
regulation of Rab GTPase activity	18 out of 5765 genes, 0.3%	30 out of 15223 genes, 0.2%	1
regulation of Rab protein signal transduction	18 out of 5765 genes, 0.3%	30 out of 15223 genes, 0.2%	1
small GTPase mediated signal transduction	18 out of 5765 genes, 0.3%	93 out of 15223 genes, 0.6%	1
regulation of cellular catabolic process	18 out of 5765 genes, 0.3%	87 out of 15223 genes, 0.6%	1
organelle organization	18 out of 5765 genes, 0.3%	1829 out of 15223 genes, 12.0%	1
response to hydrogen peroxide	18 out of 5765 genes, 0.3%	202 out of 15223 genes, 1.3%	1
negative regulation of cell differentiation	18 out of 5765 genes, 0.3%	75 out of 15223 genes, 0.5%	1
phototransduction	18 out of 5765 genes, 0.3%	12 out of 15223 genes, 0.1%	1
red, far-red light phototransduction	18 out of 5765 genes, 0.3%	12 out of 15223 genes, 0.1%	1
induced systemic resistance, jasmonic acid mediated signaling pathway	18 out of 5765 genes, 0.3%	12 out of 15223 genes, 0.1%	1
poly(A)+ mRNA export from nucleus	18 out of 5765 genes, 0.3%	12 out of 15223 genes, 0.1%	1
movement in host	18 out of 5765 genes, 0.3%	12 out of 15223 genes, 0.1%	1
spread of virus in multicellular host	18 out of 5765 genes, 0.3%	12 out of 15223 genes, 0.1%	1
spread of virus in host, cell to cell	18 out of 5765 genes, 0.3%	12 out of 15223 genes, 0.1%	1
movement in other organism involved in symbiotic interaction	18 out of 5765 genes, 0.3%	12 out of 15223 genes, 0.1%	1
movement in host environment	1794 out of 5765 genes, 31.1%	12 out of 15223 genes, 0.1%	1
movement in environment of other organism involved in symbiotic interaction	179 out of 5765 genes, 3.1%	12 out of 15223 genes, 0.1%	1
cellular response to inorganic substance	179 out of 5765 genes, 3.1%	12 out of 15223 genes, 0.1%	1
energy coupled proton transmembrane transport, against electrochemical gradient	178 out of 5765 genes, 3.1%	37 out of 15223 genes, 0.2%	1
ATP hydrolysis coupled proton transport	178 out of 5765 genes, 3.1%	37 out of 15223 genes, 0.2%	1
riboflavin metabolic process	177 out of 5765 genes, 3.1%	16 out of 15223 genes, 0.1%	1
riboflavin biosynthetic process	177 out of 5765 genes, 3.1%	16 out of 15223 genes, 0.1%	1
Mo-molybdopterin cofactor metabolic process	177 out of 5765 genes, 3.1%	16 out of 15223 genes, 0.1%	1
flavin-containing compound biosynthetic process	177 out of 5765 genes, 3.1%	16 out of 15223 genes, 0.1%	1
molybdopterin cofactor metabolic process	176 out of 5765 genes, 3.1%	16 out of 15223 genes, 0.1%	1
prosthetic group metabolic process	176 out of 5765 genes, 3.1%	16 out of 15223 genes, 0.1%	1
posttranscriptional regulation of gene expression	176 out of 5765 genes, 3.1%	328 out of 15223 genes, 2.2%	1
somatic cell DNA recombination	174 out of 5765 genes, 3.0%	27 out of 15223 genes, 0.2%	1
phosphatidylinositol biosynthetic process	173 out of 5765 genes, 3.0%	66 out of 15223 genes, 0.4%	1
galactolipid biosynthetic process	173 out of 5765 genes, 3.0%	66 out of 15223 genes, 0.4%	1
regulation of cell morphogenesis	173 out of 5765 genes, 3.0%	66 out of 15223 genes, 0.4%	1
positive regulation of translation	173 out of 5765 genes, 3.0%	20 out of 15223 genes, 0.1%	1
regulation of unidimensional cell growth	173 out of 5765 genes, 3.0%	60 out of 15223 genes, 0.4%	1
cell redox homeostasis	173 out of 5765 genes, 3.0%	112 out of 15223 genes, 0.7%	1
chromatin organization	172 out of 5765 genes, 3.0%	540 out of 15223 genes, 3.5%	1
locomotion	171 out of 5765 genes, 3.0%	24 out of 15223 genes, 0.2%	1
cellular modified amino acid metabolic process	171 out of 5765 genes, 3.0%	67 out of 15223 genes, 0.4%	1
dicarboxylic acid metabolic process	171 out of 5765 genes, 3.0%	67 out of 15223 genes, 0.4%	1
cellular metabolic compound salvage	171 out of 5765 genes, 3.0%	143 out of 15223 genes, 0.9%	1
defense response	170 out of 5765 genes, 2.9%	960 out of 15223 genes, 6.3%	1
regulation of translational fidelity	17 out of 5765 genes, 0.3%	17 out of 15223 genes, 0.1%	1
stomatal lineage progression	17 out of 5765 genes, 0.3%	17 out of 15223 genes, 0.1%	1
ribonucleoprotein complex assembly	17 out of 5765 genes, 0.3%	17 out of 15223 genes, 0.1%	1
ribonucleoprotein complex subunit organization	17 out of 5765 genes, 0.3%	17 out of 15223 genes, 0.1%	1
glycolipid biosynthetic process	17 out of 5765 genes, 0.3%	77 out of 15223 genes, 0.5%	1
positive regulation of biological process	17 out of 5765 genes, 0.3%	740 out of 15223 genes, 4.9%	1
regulation of salicylic acid metabolic process	17 out of 5765 genes, 0.3%	13 out of 15223 genes, 0.1%	1
regulation of DNA-dependent transcription, elongation	17 out of 5765 genes, 0.3%	13 out of 15223 genes, 0.1%	1
maintenance of protein location in cell	17 out of 5765 genes, 0.3%	21 out of 15223 genes, 0.1%	1
maintenance of protein location	17 out of 5765 genes, 0.3%	21 out of 15223 genes, 0.1%	1
cellular amine metabolic process	17 out of 5765 genes, 0.3%	108 out of 15223 genes, 0.7%	1
nucleotide-excision repair	17 out of 5765 genes, 0.3%	25 out of 15223 genes, 0.2%	1
maintenance of meristem identity	17 out of 5765 genes, 0.3%	62 out of 15223 genes, 0.4%	1
macromolecule biosynthetic process	17 out of 5765 genes, 0.3%	1798 out of 15223 genes, 11.8%	1
interspecies interaction between organisms	1694 out of 5765 genes, 29.4%	133 out of 15223 genes, 0.9%	1
negative regulation of defense response	168 out of 5765 genes, 2.9%	124 out of 15223 genes, 0.8%	1
response to abscisic acid stimulus	164 out of 5765 genes, 2.8%	489 out of 15223 genes, 3.2%	1
gene silencing by RNA	164 out of 5765 genes, 2.8%	285 out of 15223 genes, 1.9%	1
response to heat	163 out of 5765 genes, 2.8%	268 out of 15223 genes, 1.8%	1
response to ionizing radiation	163 out of 5765 genes, 2.8%	56 out of 15223 genes, 0.4%	1
fertilization	163 out of 5765 genes, 2.8%	29 out of 15223 genes, 0.2%	1
signal transduction by phosphorylation	160 out of 5765 genes, 2.8%	29 out of 15223 genes, 0.2%	1
intracellular protein transmembrane transport	160 out of 5765 genes, 2.8%	29 out of 15223 genes, 0.2%	1
regulation of organelle organization	16 out of 5765 genes, 0.3%	225 out of 15223 genes, 1.5%	1
amine biosynthetic process	16 out of 5765 genes, 0.3%	43 out of 15223 genes, 0.3%	1
cellular biogenic amine biosynthetic process	16 out of 5765 genes, 0.3%	43 out of 15223 genes, 0.3%	1
carbohydrate derivative transport	16 out of 5765 genes, 0.3%	43 out of 15223 genes, 0.3%	1
[truncated: 422 more rows]

## Sheet: Terms for CK-VS-F_C
Gene Ontology term	Cluster frequency	Genome frequency of use	Corrected P-value
membrane-bounded vesicle	92 out of 6810 genes, 1.4%	3381 out of 17952 genes, 18.8%	7.2e-57
vesicle	9 out of 6810 genes, 0.1%	3384 out of 17952 genes, 18.9%	8.57e-57
cytoplasmic membrane-bounded vesicle	9 out of 6810 genes, 0.1%	3373 out of 17952 genes, 18.8%	1.96e-56
cytoplasmic vesicle	9 out of 6810 genes, 0.1%	3373 out of 17952 genes, 18.8%	1.96e-56
thylakoid	9 out of 6810 genes, 0.1%	544 out of 17952 genes, 3.0%	1.28e-37
thylakoid part	9 out of 6810 genes, 0.1%	387 out of 17952 genes, 2.2%	4.67e-31
chloroplast thylakoid	9 out of 6810 genes, 0.1%	412 out of 17952 genes, 2.3%	2.06e-29
plastid thylakoid	9 out of 6810 genes, 0.1%	412 out of 17952 genes, 2.3%	2.06e-29
photosynthetic membrane	89 out of 6810 genes, 1.3%	355 out of 17952 genes, 2.0%	2.45e-29
plastid thylakoid membrane	89 out of 6810 genes, 1.3%	323 out of 17952 genes, 1.8%	8.41e-29
chloroplast thylakoid membrane	85 out of 6810 genes, 1.2%	322 out of 17952 genes, 1.8%	1.57e-28
thylakoid membrane	839 out of 6810 genes, 12.3%	337 out of 17952 genes, 1.9%	5.91e-28
organelle subcompartment	82 out of 6810 genes, 1.2%	420 out of 17952 genes, 2.3%	8.11e-28
extracellular region	81 out of 6810 genes, 1.2%	825 out of 17952 genes, 4.6%	7.17e-25
chloroplast part	8 out of 6810 genes, 0.1%	1448 out of 17952 genes, 8.1%	1.72e-17
plastid part	8 out of 6810 genes, 0.1%	1483 out of 17952 genes, 8.3%	1.28e-16
microtubule	8 out of 6810 genes, 0.1%	137 out of 17952 genes, 0.8%	1.17e-15
plastid stroma	8 out of 6810 genes, 0.1%	822 out of 17952 genes, 4.6%	6.34e-13
apoplast	8 out of 6810 genes, 0.1%	424 out of 17952 genes, 2.4%	9.85e-13
chloroplast stroma	78 out of 6810 genes, 1.1%	800 out of 17952 genes, 4.5%	2.35e-12
plant-type cell wall	724 out of 6810 genes, 10.6%	298 out of 17952 genes, 1.7%	1.27e-11
photosystem	713 out of 6810 genes, 10.5%	66 out of 17952 genes, 0.4%	1.55e-11
plastoglobule	70 out of 6810 genes, 1.0%	79 out of 17952 genes, 0.4%	2.4e-09
microtubule cytoskeleton	7 out of 6810 genes, 0.1%	199 out of 17952 genes, 1.1%	2.4e-09
cytoskeleton	7 out of 6810 genes, 0.1%	258 out of 17952 genes, 1.4%	5.83e-08
anchored to membrane	7 out of 6810 genes, 0.1%	95 out of 17952 genes, 0.5%	1.62e-07
cytoskeletal part	7 out of 6810 genes, 0.1%	227 out of 17952 genes, 1.3%	8.66e-07
anchored to plasma membrane	7 out of 6810 genes, 0.1%	67 out of 17952 genes, 0.4%	1.89e-06
cytoplasmic part	7 out of 6810 genes, 0.1%	12820 out of 17952 genes, 71.4%	4.65e-06
thylakoid lumen	7 out of 6810 genes, 0.1%	74 out of 17952 genes, 0.4%	6.22e-06
photosystem II	7 out of 6810 genes, 0.1%	44 out of 17952 genes, 0.2%	7.76e-06
chloroplast thylakoid lumen	7 out of 6810 genes, 0.1%	46 out of 17952 genes, 0.3%	1.06e-05
plastid thylakoid lumen	7 out of 6810 genes, 0.1%	46 out of 17952 genes, 0.3%	1.06e-05
cortical microtubule	7 out of 6810 genes, 0.1%	26 out of 17952 genes, 0.1%	5.25e-05
cell wall	7 out of 6810 genes, 0.1%	755 out of 17952 genes, 4.2%	7.06e-05
photosystem I	7 out of 6810 genes, 0.1%	28 out of 17952 genes, 0.2%	9.96e-05
external encapsulating structure	7 out of 6810 genes, 0.1%	779 out of 17952 genes, 4.3%	0.0001
intrinsic to plasma membrane	69 out of 6810 genes, 1.0%	108 out of 17952 genes, 0.6%	0.00012
cytoplasmic microtubule	67 out of 6810 genes, 1.0%	27 out of 17952 genes, 0.2%	0.00022
cortical cytoskeleton	67 out of 6810 genes, 1.0%	32 out of 17952 genes, 0.2%	0.00025
cortical microtubule cytoskeleton	67 out of 6810 genes, 1.0%	31 out of 17952 genes, 0.2%	0.00054
cortical microtubule, transverse to long axis	664 out of 6810 genes, 9.8%	20 out of 17952 genes, 0.1%	0.00078
chloroplast envelope	66 out of 6810 genes, 1.0%	738 out of 17952 genes, 4.1%	0.00136
apical part of cell	65 out of 6810 genes, 1.0%	19 out of 17952 genes, 0.1%	0.00186
pollen wall	6420 out of 6810 genes, 94.3%	12 out of 17952 genes, 0.1%	0.00338
exine	6420 out of 6810 genes, 94.3%	12 out of 17952 genes, 0.1%	0.00338
extracellular matrix part	630 out of 6810 genes, 9.3%	12 out of 17952 genes, 0.1%	0.00338
plastid envelope	6001 out of 6810 genes, 88.1%	770 out of 17952 genes, 4.3%	0.00425
chloroplast	60 out of 6810 genes, 0.9%	3152 out of 17952 genes, 17.6%	0.02567
plasma membrane part	6 out of 6810 genes, 0.1%	216 out of 17952 genes, 1.2%	0.04217
oxygen evolving complex	6 out of 6810 genes, 0.1%	20 out of 17952 genes, 0.1%	0.05839
NAD(P)H dehydrogenase complex (plastoquinone)	6 out of 6810 genes, 0.1%	12 out of 17952 genes, 0.1%	0.07004
extracellular matrix	6 out of 6810 genes, 0.1%	26 out of 17952 genes, 0.1%	0.11201
DNA polymerase III complex	6 out of 6810 genes, 0.1%	11 out of 17952 genes, 0.1%	0.17014
cytoplasm	6 out of 6810 genes, 0.1%	13638 out of 17952 genes, 76.0%	0.19682
plastid	6 out of 6810 genes, 0.1%	5163 out of 17952 genes, 28.8%	0.34776
apical plasma membrane	6 out of 6810 genes, 0.1%	10 out of 17952 genes, 0.1%	0.41021
chloroplast stromal thylakoid	6 out of 6810 genes, 0.1%	7 out of 17952 genes, 0.0%	0.43325
photosystem I reaction center	6 out of 6810 genes, 0.1%	7 out of 17952 genes, 0.0%	0.43325
SCAR complex	6 out of 6810 genes, 0.1%	7 out of 17952 genes, 0.0%	0.43325
intrinsic to membrane	6 out of 6810 genes, 0.1%	1605 out of 17952 genes, 8.9%	0.64318
DNA polymerase complex	6 out of 6810 genes, 0.1%	14 out of 17952 genes, 0.1%	0.91034
glycine cleavage complex	6 out of 6810 genes, 0.1%	6 out of 17952 genes, 0.0%	1
preprophase band	6 out of 6810 genes, 0.1%	24 out of 17952 genes, 0.1%	1
plant extracellular matrix	6 out of 6810 genes, 0.1%	5 out of 17952 genes, 0.0%	1
endoplasmic reticulum exit site	6 out of 6810 genes, 0.1%	5 out of 17952 genes, 0.0%	1
cell cortex	598 out of 6810 genes, 8.8%	79 out of 17952 genes, 0.4%	1
membrane	5933 out of 6810 genes, 87.1%	6718 out of 17952 genes, 37.4%	1
cell periphery	58 out of 6810 genes, 0.9%	3835 out of 17952 genes, 21.4%	1
spindle microtubule	5590 out of 6810 genes, 82.1%	16 out of 17952 genes, 0.1%	1
integral to Golgi membrane	5589 out of 6810 genes, 82.1%	16 out of 17952 genes, 0.1%	1
intrinsic to Golgi membrane	55 out of 6810 genes, 0.8%	16 out of 17952 genes, 0.1%	1
secondary cell wall	5492 out of 6810 genes, 80.6%	7 out of 17952 genes, 0.0%	1
membrane part	5491 out of 6810 genes, 80.6%	2093 out of 17952 genes, 11.7%	1
organelle	5265 out of 6810 genes, 77.3%	14598 out of 17952 genes, 81.3%	1
auxin efflux carrier complex	52 out of 6810 genes, 0.8%	4 out of 17952 genes, 0.0%	1
chloroplast photosystem II	52 out of 6810 genes, 0.8%	4 out of 17952 genes, 0.0%	1
sexine	5027 out of 6810 genes, 73.8%	4 out of 17952 genes, 0.0%	1
columella	50 out of 6810 genes, 0.7%	4 out of 17952 genes, 0.0%	1
intracellular organelle	5 out of 6810 genes, 0.1%	14597 out of 17952 genes, 81.3%	1
lytic vacuole	5 out of 6810 genes, 0.1%	15 out of 17952 genes, 0.1%	1
cell cortex part	5 out of 6810 genes, 0.1%	73 out of 17952 genes, 0.4%	1
phragmoplast	5 out of 6810 genes, 0.1%	83 out of 17952 genes, 0.5%	1
basal plasma membrane	5 out of 6810 genes, 0.1%	8 out of 17952 genes, 0.0%	1
basolateral plasma membrane	5 out of 6810 genes, 0.1%	8 out of 17952 genes, 0.0%	1
central vacuole	5 out of 6810 genes, 0.1%	8 out of 17952 genes, 0.0%	1
basal part of cell	5 out of 6810 genes, 0.1%	8 out of 17952 genes, 0.0%	1
stromule	5 out of 6810 genes, 0.1%	67 out of 17952 genes, 0.4%	1
nucleosome	5 out of 6810 genes, 0.1%	56 out of 17952 genes, 0.3%	1
integral to membrane	5 out of 6810 genes, 0.1%	1496 out of 17952 genes, 8.3%	1
citrate lyase complex	5 out of 6810 genes, 0.1%	3 out of 17952 genes, 0.0%	1
cytoplasmic stress granule	5 out of 6810 genes, 0.1%	3 out of 17952 genes, 0.0%	1
chloroplast photosystem I	5 out of 6810 genes, 0.1%	3 out of 17952 genes, 0.0%	1
proton-transporting ATP synthase complex	5 out of 6810 genes, 0.1%	39 out of 17952 genes, 0.2%	1
cytoplasmic chromosome	5 out of 6810 genes, 0.1%	19 out of 17952 genes, 0.1%	1
plastid chromosome	5 out of 6810 genes, 0.1%	19 out of 17952 genes, 0.1%	1
plastid nucleoid	5 out of 6810 genes, 0.1%	28 out of 17952 genes, 0.2%	1
plastid large ribosomal subunit	5 out of 6810 genes, 0.1%	5 out of 17952 genes, 0.0%	1
organellar large ribosomal subunit	5 out of 6810 genes, 0.1%	5 out of 17952 genes, 0.0%	1
cell wall part	49 out of 6810 genes, 0.7%	5 out of 17952 genes, 0.0%	1
protein-DNA complex	47 out of 6810 genes, 0.7%	63 out of 17952 genes, 0.4%	1
proton-transporting ATP synthase complex, coupling factor F(o)	467 out of 6810 genes, 6.9%	11 out of 17952 genes, 0.1%	1
glycerol-3-phosphate dehydrogenase complex	467 out of 6810 genes, 6.9%	7 out of 17952 genes, 0.0%	1
lateral plasma membrane	463 out of 6810 genes, 6.8%	7 out of 17952 genes, 0.0%	1
spindle	46 out of 6810 genes, 0.7%	78 out of 17952 genes, 0.4%	1
membrane-bounded organelle	440 out of 6810 genes, 6.5%	14391 out of 17952 genes, 80.2%	1
intracellular membrane-bounded organelle	434 out of 6810 genes, 6.4%	14390 out of 17952 genes, 80.2%	1
mitochondrial proton-transporting ATP synthase, catalytic core	43 out of 6810 genes, 0.6%	14 out of 17952 genes, 0.1%	1
proton-transporting ATP synthase, catalytic core	421 out of 6810 genes, 6.2%	14 out of 17952 genes, 0.1%	1
extracellular region part	41 out of 6810 genes, 0.6%	12 out of 17952 genes, 0.1%	1
plastid ribosome	41 out of 6810 genes, 0.6%	10 out of 17952 genes, 0.1%	1
site of polarized growth	409 out of 6810 genes, 6.0%	10 out of 17952 genes, 0.1%	1
tubulin complex	40 out of 6810 genes, 0.6%	8 out of 17952 genes, 0.0%	1
thylakoid light-harvesting complex	4 out of 6810 genes, 0.1%	2 out of 17952 genes, 0.0%	1
cytochrome b6f complex	4 out of 6810 genes, 0.1%	2 out of 17952 genes, 0.0%	1
PSII associated light-harvesting complex II	4 out of 6810 genes, 0.1%	2 out of 17952 genes, 0.0%	1
chloroplast ribulose bisphosphate carboxylase complex	4 out of 6810 genes, 0.1%	2 out of 17952 genes, 0.0%	1
photosystem II antenna complex	4 out of 6810 genes, 0.1%	2 out of 17952 genes, 0.0%	1
integral to thylakoid membrane	4 out of 6810 genes, 0.1%	2 out of 17952 genes, 0.0%	1
TAT protein transport complex	4 out of 6810 genes, 0.1%	2 out of 17952 genes, 0.0%	1
filiform apparatus	4 out of 6810 genes, 0.1%	2 out of 17952 genes, 0.0%	1
ribulose bisphosphate carboxylase complex	4 out of 6810 genes, 0.1%	2 out of 17952 genes, 0.0%	1
receptor complex	4 out of 6810 genes, 0.1%	6 out of 17952 genes, 0.0%	1
chromocenter	4 out of 6810 genes, 0.1%	4 out of 17952 genes, 0.0%	1
chorion	4 out of 6810 genes, 0.1%	4 out of 17952 genes, 0.0%	1
micropyle	4 out of 6810 genes, 0.1%	4 out of 17952 genes, 0.0%	1
signal recognition particle, chloroplast targeting	4 out of 6810 genes, 0.1%	4 out of 17952 genes, 0.0%	1
proton-transporting ATP synthase complex, catalytic core F(1)	4 out of 6810 genes, 0.1%	24 out of 17952 genes, 0.1%	1
organelle envelope	4 out of 6810 genes, 0.1%	1105 out of 17952 genes, 6.2%	1
nucleoid	4 out of 6810 genes, 0.1%	44 out of 17952 genes, 0.2%	1
envelope	4 out of 6810 genes, 0.1%	1123 out of 17952 genes, 6.3%	1
microtubule organizing center	4 out of 6810 genes, 0.1%	9 out of 17952 genes, 0.1%	1
mitochondrial proton-transporting ATP synthase complex, catalytic core F(1)	4 out of 6810 genes, 0.1%	16 out of 17952 genes, 0.1%	1
extracellular organelle	4 out of 6810 genes, 0.1%	7 out of 17952 genes, 0.0%	1
extracellular membrane-bounded organelle	4 out of 6810 genes, 0.1%	7 out of 17952 genes, 0.0%	1
extracellular vesicular exosome	39 out of 6810 genes, 0.6%	7 out of 17952 genes, 0.0%	1
integral to plasma membrane	373 out of 6810 genes, 5.5%	41 out of 17952 genes, 0.2%	1
chromatin	37 out of 6810 genes, 0.5%	84 out of 17952 genes, 0.5%	1
external encapsulating structure part	368 out of 6810 genes, 5.4%	29 out of 17952 genes, 0.2%	1
extracellular space	368 out of 6810 genes, 5.4%	5 out of 17952 genes, 0.0%	1
longitudinal side of cell surface	363 out of 6810 genes, 5.3%	5 out of 17952 genes, 0.0%	1
proton-transporting two-sector ATPase complex, catalytic domain	36 out of 6810 genes, 0.5%	34 out of 17952 genes, 0.2%	1
mitochondrial proton-transporting ATP synthase complex	36 out of 6810 genes, 0.5%	27 out of 17952 genes, 0.2%	1
trans-Golgi network	36 out of 6810 genes, 0.5%	224 out of 17952 genes, 1.2%	1
light-harvesting complex	36 out of 6810 genes, 0.5%	10 out of 17952 genes, 0.1%	1
kinetochore	357 out of 6810 genes, 5.2%	3 out of 17952 genes, 0.0%	1
nuclear origin of replication recognition complex	354 out of 6810 genes, 5.2%	3 out of 17952 genes, 0.0%	1
etioplast	35 out of 6810 genes, 0.5%	3 out of 17952 genes, 0.0%	1
starch grain	35 out of 6810 genes, 0.5%	3 out of 17952 genes, 0.0%	1
Casparian strip	349 out of 6810 genes, 5.1%	3 out of 17952 genes, 0.0%	1
pollen tube	34 out of 6810 genes, 0.5%	20 out of 17952 genes, 0.1%	1
chloroplast inner membrane	339 out of 6810 genes, 5.0%	56 out of 17952 genes, 0.3%	1
amyloplast	33 out of 6810 genes, 0.5%	13 out of 17952 genes, 0.1%	1
cell plate	325 out of 6810 genes, 4.8%	44 out of 17952 genes, 0.2%	1
mitochondrial respiratory chain complex IV	32 out of 6810 genes, 0.5%	6 out of 17952 genes, 0.0%	1
glyoxysome	30 out of 6810 genes, 0.4%	6 out of 17952 genes, 0.0%	1
magnesium chelatase complex	30 out of 6810 genes, 0.4%	6 out of 17952 genes, 0.0%	1
respiratory chain complex IV	3 out of 6810 genes, 0.0%	6 out of 17952 genes, 0.0%	1
plastid inner membrane	3 out of 6810 genes, 0.0%	60 out of 17952 genes, 0.3%	1
chromosomal part	3 out of 6810 genes, 0.0%	133 out of 17952 genes, 0.7%	1
endosome	3 out of 6810 genes, 0.0%	285 out of 17952 genes, 1.6%	1
extrinsic to membrane	3 out of 6810 genes, 0.0%	82 out of 17952 genes, 0.5%	1
storage vacuole	3 out of 6810 genes, 0.0%	9 out of 17952 genes, 0.1%	1
protein storage vacuole	3 out of 6810 genes, 0.0%	9 out of 17952 genes, 0.1%	1
cell surface	3 out of 6810 genes, 0.0%	22 out of 17952 genes, 0.1%	1
ribonucleoside-diphosphate reductase complex	3 out of 6810 genes, 0.0%	4 out of 17952 genes, 0.0%	1
cohesin complex	3 out of 6810 genes, 0.0%	4 out of 17952 genes, 0.0%	1
integrin complex	3 out of 6810 genes, 0.0%	4 out of 17952 genes, 0.0%	1
PcG protein complex	3 out of 6810 genes, 0.0%	4 out of 17952 genes, 0.0%	1
Tic complex	3 out of 6810 genes, 0.0%	4 out of 17952 genes, 0.0%	1
mitochondrial proton-transporting ATP synthase complex, coupling factor F(o)	3 out of 6810 genes, 0.0%	7 out of 17952 genes, 0.0%	1
endopeptidase Clp complex	3 out of 6810 genes, 0.0%	7 out of 17952 genes, 0.0%	1
chloroplastic endopeptidase Clp complex	3 out of 6810 genes, 0.0%	7 out of 17952 genes, 0.0%	1
small-subunit processome	3 out of 6810 genes, 0.0%	7 out of 17952 genes, 0.0%	1
growing cell tip	3 out of 6810 genes, 0.0%	7 out of 17952 genes, 0.0%	1
pollen tube tip	3 out of 6810 genes, 0.0%	7 out of 17952 genes, 0.0%	1
1,3-beta-D-glucan synthase complex	3 out of 6810 genes, 0.0%	24 out of 17952 genes, 0.1%	1
myosin complex	3 out of 6810 genes, 0.0%	16 out of 17952 genes, 0.1%	1
organellar ribosome	3 out of 6810 genes, 0.0%	19 out of 17952 genes, 0.1%	1
plastid small ribosomal subunit	3 out of 6810 genes, 0.0%	5 out of 17952 genes, 0.0%	1
heterochromatin	3 out of 6810 genes, 0.0%	5 out of 17952 genes, 0.0%	1
DNA replication factor C complex	3 out of 6810 genes, 0.0%	5 out of 17952 genes, 0.0%	1
nuclear heterochromatin	3 out of 6810 genes, 0.0%	5 out of 17952 genes, 0.0%	1
fatty acid elongase complex	3 out of 6810 genes, 0.0%	5 out of 17952 genes, 0.0%	1
Cajal body	3 out of 6810 genes, 0.0%	5 out of 17952 genes, 0.0%	1
proton-transporting two-sector ATPase complex	3 out of 6810 genes, 0.0%	63 out of 17952 genes, 0.4%	1
origin recognition complex	3 out of 6810 genes, 0.0%	8 out of 17952 genes, 0.0%	1
proton-transporting V-type ATPase, V1 domain	3 out of 6810 genes, 0.0%	8 out of 17952 genes, 0.0%	1
cell tip	3 out of 6810 genes, 0.0%	8 out of 17952 genes, 0.0%	1
cell pole	3 out of 6810 genes, 0.0%	8 out of 17952 genes, 0.0%	1
cell projection	3 out of 6810 genes, 0.0%	25 out of 17952 genes, 0.1%	1
chromosome, centromeric region	3 out of 6810 genes, 0.0%	11 out of 17952 genes, 0.1%	1
chloroplast membrane	3 out of 6810 genes, 0.0%	118 out of 17952 genes, 0.7%	1
plant-type vacuole	3 out of 6810 genes, 0.0%	137 out of 17952 genes, 0.8%	1
cell-cell junction	3 out of 6810 genes, 0.0%	514 out of 17952 genes, 2.9%	1
plasmodesma	3 out of 6810 genes, 0.0%	514 out of 17952 genes, 2.9%	1
symplast	3 out of 6810 genes, 0.0%	514 out of 17952 genes, 2.9%	1
preribosome	3 out of 6810 genes, 0.0%	9 out of 17952 genes, 0.1%	1
cell junction	3 out of 6810 genes, 0.0%	517 out of 17952 genes, 2.9%	1
replication fork	3 out of 6810 genes, 0.0%	12 out of 17952 genes, 0.1%	1
mitochondrial respiratory chain complex II	3 out of 6810 genes, 0.0%	6 out of 17952 genes, 0.0%	1
lipid particle	3 out of 6810 genes, 0.0%	6 out of 17952 genes, 0.0%	1
DNA topoisomerase complex (ATP-hydrolyzing)	295 out of 6810 genes, 4.3%	6 out of 17952 genes, 0.0%	1
succinate dehydrogenase complex (ubiquinone)	28 out of 6810 genes, 0.4%	6 out of 17952 genes, 0.0%	1
respiratory chain complex II	28 out of 6810 genes, 0.4%	6 out of 17952 genes, 0.0%	1
succinate dehydrogenase complex	274 out of 6810 genes, 4.0%	6 out of 17952 genes, 0.0%	1
fumarate reductase complex	273 out of 6810 genes, 4.0%	6 out of 17952 genes, 0.0%	1
ribonucleoprotein granule	273 out of 6810 genes, 4.0%	18 out of 17952 genes, 0.1%	1
plant-type vacuole membrane	27 out of 6810 genes, 0.4%	69 out of 17952 genes, 0.4%	1
plasma membrane	27 out of 6810 genes, 0.4%	3349 out of 17952 genes, 18.7%	1
plastid membrane	263 out of 6810 genes, 3.9%	134 out of 17952 genes, 0.7%	1
Golgi transport complex	2624 out of 6810 genes, 38.5%	13 out of 17952 genes, 0.1%	1
vacuolar lumen	26 out of 6810 genes, 0.4%	10 out of 17952 genes, 0.1%	1
cell projection part	26 out of 6810 genes, 0.4%	10 out of 17952 genes, 0.1%	1
phosphopyruvate hydratase complex	25 out of 6810 genes, 0.4%	7 out of 17952 genes, 0.0%	1
CCAAT-binding factor complex	25 out of 6810 genes, 0.4%	7 out of 17952 genes, 0.0%	1
replisome	243 out of 6810 genes, 3.6%	7 out of 17952 genes, 0.0%	1
chloroplast nucleoid	240 out of 6810 genes, 3.5%	7 out of 17952 genes, 0.0%	1
nuclear replication fork	24 out of 6810 genes, 0.4%	7 out of 17952 genes, 0.0%	1
nuclear replisome	24 out of 6810 genes, 0.4%	7 out of 17952 genes, 0.0%	1
outer membrane-bounded periplasmic space	24 out of 6810 genes, 0.4%	20 out of 17952 genes, 0.1%	1
cell envelope	24 out of 6810 genes, 0.4%	20 out of 17952 genes, 0.1%	1
periplasmic space	231 out of 6810 genes, 3.4%	20 out of 17952 genes, 0.1%	1
peroxisomal membrane	23 out of 6810 genes, 0.3%	32 out of 17952 genes, 0.2%	1
Golgi stack	23 out of 6810 genes, 0.3%	32 out of 17952 genes, 0.2%	1
microbody membrane	23 out of 6810 genes, 0.3%	32 out of 17952 genes, 0.2%	1
actin cytoskeleton	23 out of 6810 genes, 0.3%	35 out of 17952 genes, 0.2%	1
endocytic vesicle	23 out of 6810 genes, 0.3%	17 out of 17952 genes, 0.1%	1
integral to organelle membrane	23 out of 6810 genes, 0.3%	70 out of 17952 genes, 0.4%	1
integral to peroxisomal membrane	225 out of 6810 genes, 3.3%	11 out of 17952 genes, 0.1%	1
intrinsic to peroxisomal membrane	224 out of 6810 genes, 3.3%	11 out of 17952 genes, 0.1%	1
microbody part	22 out of 6810 genes, 0.3%	36 out of 17952 genes, 0.2%	1
peroxisomal part	213 out of 6810 genes, 3.1%	36 out of 17952 genes, 0.2%	1
proton-transporting two-sector ATPase complex, proton-transporting domain	21 out of 6810 genes, 0.3%	24 out of 17952 genes, 0.1%	1
euchromatin	21 out of 6810 genes, 0.3%	8 out of 17952 genes, 0.0%	1
nuclear euchromatin	21 out of 6810 genes, 0.3%	8 out of 17952 genes, 0.0%	1
Arp2/3 protein complex	2051 out of 6810 genes, 30.1%	8 out of 17952 genes, 0.0%	1
nuclear membrane	20 out of 6810 genes, 0.3%	18 out of 17952 genes, 0.1%	1
vacuole	20 out of 6810 genes, 0.3%	1029 out of 17952 genes, 5.7%	1
early endosome	2 out of 6810 genes, 0.0%	12 out of 17952 genes, 0.1%	1
ATP-binding cassette (ABC) transporter complex	2 out of 6810 genes, 0.0%	12 out of 17952 genes, 0.1%	1
COPI vesicle coat	2 out of 6810 genes, 0.0%	19 out of 17952 genes, 0.1%	1
COPI-coated vesicle	2 out of 6810 genes, 0.0%	19 out of 17952 genes, 0.1%	1
COPI-coated vesicle membrane	2 out of 6810 genes, 0.0%	19 out of 17952 genes, 0.1%	1
chloroplast outer membrane	2 out of 6810 genes, 0.0%	50 out of 17952 genes, 0.3%	1
Golgi-associated vesicle	2 out of 6810 genes, 0.0%	38 out of 17952 genes, 0.2%	1
nuclear chromosome part	2 out of 6810 genes, 0.0%	35 out of 17952 genes, 0.2%	1
mitochondrial respiratory chain complex III	2 out of 6810 genes, 0.0%	16 out of 17952 genes, 0.1%	1
respiratory chain complex III	2 out of 6810 genes, 0.0%	16 out of 17952 genes, 0.1%	1
microtubule associated complex	2 out of 6810 genes, 0.0%	9 out of 17952 genes, 0.1%	1
Golgi apparatus	2 out of 6810 genes, 0.0%	906 out of 17952 genes, 5.0%	1
organellar small ribosomal subunit	2 out of 6810 genes, 0.0%	13 out of 17952 genes, 0.1%	1
integral to mitochondrial membrane	2 out of 6810 genes, 0.0%	13 out of 17952 genes, 0.1%	1
signal recognition particle	2 out of 6810 genes, 0.0%	20 out of 17952 genes, 0.1%	1
multivesicular body	2 out of 6810 genes, 0.0%	17 out of 17952 genes, 0.1%	1
chromosome	2 out of 6810 genes, 0.0%	211 out of 17952 genes, 1.2%	1
eukaryotic translation initiation factor 3 complex	2 out of 6810 genes, 0.0%	10 out of 17952 genes, 0.1%	1
trans-Golgi network transport vesicle	2 out of 6810 genes, 0.0%	10 out of 17952 genes, 0.1%	1
DNA-directed RNA polymerase IV complex	2 out of 6810 genes, 0.0%	14 out of 17952 genes, 0.1%	1
intrinsic to organelle membrane	2 out of 6810 genes, 0.0%	89 out of 17952 genes, 0.5%	1
nuclear chromatin	2 out of 6810 genes, 0.0%	18 out of 17952 genes, 0.1%	1
Golgi apparatus part	2 out of 6810 genes, 0.0%	131 out of 17952 genes, 0.7%	1
transcription factor complex	2 out of 6810 genes, 0.0%	32 out of 17952 genes, 0.2%	1
retromer complex	2 out of 6810 genes, 0.0%	11 out of 17952 genes, 0.1%	1
intrinsic to mitochondrial outer membrane	2 out of 6810 genes, 0.0%	11 out of 17952 genes, 0.1%	1
integral to mitochondrial outer membrane	2 out of 6810 genes, 0.0%	11 out of 17952 genes, 0.1%	1
ubiquitin conjugating enzyme complex	2 out of 6810 genes, 0.0%	11 out of 17952 genes, 0.1%	1
UBC13-MMS2 complex	2 out of 6810 genes, 0.0%	11 out of 17952 genes, 0.1%	1
nuclear ubiquitin ligase complex	2 out of 6810 genes, 0.0%	15 out of 17952 genes, 0.1%	1
cytoplasmic mRNA processing body	2 out of 6810 genes, 0.0%	15 out of 17952 genes, 0.1%	1
endoplasmic reticulum lumen	2 out of 6810 genes, 0.0%	15 out of 17952 genes, 0.1%	1
endosome membrane	2 out of 6810 genes, 0.0%	15 out of 17952 genes, 0.1%	1
integral to endoplasmic reticulum membrane	2 out of 6810 genes, 0.0%	15 out of 17952 genes, 0.1%	1
integral to plastid membrane	2 out of 6810 genes, 0.0%	15 out of 17952 genes, 0.1%	1
endosomal part	2 out of 6810 genes, 0.0%	15 out of 17952 genes, 0.1%	1
plastid outer membrane	2 out of 6810 genes, 0.0%	58 out of 17952 genes, 0.3%	1
condensed chromosome	2 out of 6810 genes, 0.0%	30 out of 17952 genes, 0.2%	1
anaphase-promoting complex	2 out of 6810 genes, 0.0%	12 out of 17952 genes, 0.1%	1
cis-Golgi network	2 out of 6810 genes, 0.0%	12 out of 17952 genes, 0.1%	1
integral to plastid outer membrane	2 out of 6810 genes, 0.0%	12 out of 17952 genes, 0.1%	1
integral to chloroplast outer membrane	2 out of 6810 genes, 0.0%	12 out of 17952 genes, 0.1%	1
histone acetyltransferase complex	2 out of 6810 genes, 0.0%	20 out of 17952 genes, 0.1%	1
extrinsic to plasma membrane	2 out of 6810 genes, 0.0%	44 out of 17952 genes, 0.2%	1
extrinsic to internal side of plasma membrane	2 out of 6810 genes, 0.0%	44 out of 17952 genes, 0.2%	1
exocyst	2 out of 6810 genes, 0.0%	41 out of 17952 genes, 0.2%	1
intrinsic to endoplasmic reticulum membrane	2 out of 6810 genes, 0.0%	31 out of 17952 genes, 0.2%	1
internal side of plasma membrane	2 out of 6810 genes, 0.0%	48 out of 17952 genes, 0.3%	1
Golgi membrane	2 out of 6810 genes, 0.0%	77 out of 17952 genes, 0.4%	1
mitochondrial respiratory chain	2 out of 6810 genes, 0.0%	87 out of 17952 genes, 0.5%	1
Golgi-associated vesicle membrane	2 out of 6810 genes, 0.0%	25 out of 17952 genes, 0.1%	1
respiratory chain	2 out of 6810 genes, 0.0%	94 out of 17952 genes, 0.5%	1
protein serine/threonine phosphatase complex	2 out of 6810 genes, 0.0%	69 out of 17952 genes, 0.4%	1
heterotrimeric G-protein complex	2 out of 6810 genes, 0.0%	43 out of 17952 genes, 0.2%	1
clathrin coat	2 out of 6810 genes, 0.0%	40 out of 17952 genes, 0.2%	1
small nucleolar ribonucleoprotein complex	2 out of 6810 genes, 0.0%	14 out of 17952 genes, 0.1%	1
late endosome	2 out of 6810 genes, 0.0%	30 out of 17952 genes, 0.2%	1
proteasome core complex, alpha-subunit complex	2 out of 6810 genes, 0.0%	19 out of 17952 genes, 0.1%	1
signal recognition particle, endoplasmic reticulum targeting	2 out of 6810 genes, 0.0%	15 out of 17952 genes, 0.1%	1
clathrin-coated vesicle	2 out of 6810 genes, 0.0%	28 out of 17952 genes, 0.2%	1
mitochondrial matrix	2 out of 6810 genes, 0.0%	53 out of 17952 genes, 0.3%	1
organelle inner membrane	190 out of 6810 genes, 2.8%	267 out of 17952 genes, 1.5%	1
vacuolar membrane	19 out of 6810 genes, 0.3%	406 out of 17952 genes, 2.3%	1
mitochondrial respiratory chain complex I	189 out of 6810 genes, 2.8%	54 out of 17952 genes, 0.3%	1
vacuolar part	189 out of 6810 genes, 2.8%	419 out of 17952 genes, 2.3%	1
mitochondrial membrane part	189 out of 6810 genes, 2.8%	141 out of 17952 genes, 0.8%	1
NADH dehydrogenase complex	18 out of 6810 genes, 0.3%	58 out of 17952 genes, 0.3%	1
respiratory chain complex I	18 out of 6810 genes, 0.3%	58 out of 17952 genes, 0.3%	1
SCF ubiquitin ligase complex	18 out of 6810 genes, 0.3%	30 out of 17952 genes, 0.2%	1
cell part	18 out of 6810 genes, 0.3%	17028 out of 17952 genes, 94.9%	1
proton-transporting V-type ATPase complex	18 out of 6810 genes, 0.3%	22 out of 17952 genes, 0.1%	1
cell	177 out of 6810 genes, 2.6%	17030 out of 17952 genes, 94.9%	1
6-phosphofructokinase complex	1701 out of 6810 genes, 25.0%	18 out of 17952 genes, 0.1%	1
mitochondrial inner membrane	1700 out of 6810 genes, 25.0%	203 out of 17952 genes, 1.1%	1
nuclear chromosome	17 out of 6810 genes, 0.2%	52 out of 17952 genes, 0.3%	1
nuclear pore	1695 out of 6810 genes, 24.9%	33 out of 17952 genes, 0.2%	1
AP-type membrane coat adaptor complex	1695 out of 6810 genes, 24.9%	20 out of 17952 genes, 0.1%	1
clathrin adaptor complex	16 out of 6810 genes, 0.2%	20 out of 17952 genes, 0.1%	1
transport vesicle	16 out of 6810 genes, 0.2%	25 out of 17952 genes, 0.1%	1
DNA-directed RNA polymerase complex	16 out of 6810 genes, 0.2%	42 out of 17952 genes, 0.2%	1
nuclear DNA-directed RNA polymerase complex	16 out of 6810 genes, 0.2%	42 out of 17952 genes, 0.2%	1
nuclear speck	16 out of 6810 genes, 0.2%	21 out of 17952 genes, 0.1%	1
RNA polymerase complex	16 out of 6810 genes, 0.2%	43 out of 17952 genes, 0.2%	1
pore complex	1517 out of 6810 genes, 22.3%	35 out of 17952 genes, 0.2%	1
endoplasmic reticulum part	15 out of 6810 genes, 0.2%	147 out of 17952 genes, 0.8%	1
organelle outer membrane	15 out of 6810 genes, 0.2%	95 out of 17952 genes, 0.5%	1
mitochondrial membrane	15 out of 6810 genes, 0.2%	236 out of 17952 genes, 1.3%	1
intracellular organelle part	15 out of 6810 genes, 0.2%	3517 out of 17952 genes, 19.6%	1
mitochondrial envelope	149 out of 6810 genes, 2.2%	251 out of 17952 genes, 1.4%	1
membrane coat	148 out of 6810 genes, 2.2%	80 out of 17952 genes, 0.4%	1
coated membrane	143 out of 6810 genes, 2.1%	80 out of 17952 genes, 0.4%	1
proteasome core complex	142 out of 6810 genes, 2.1%	38 out of 17952 genes, 0.2%	1
intracellular part	142 out of 6810 genes, 2.1%	15838 out of 17952 genes, 88.2%	1
nuclear outer membrane-endoplasmic reticulum membrane network	142 out of 6810 genes, 2.1%	128 out of 17952 genes, 0.7%	1
nuclear envelope	134 out of 6810 genes, 2.0%	105 out of 17952 genes, 0.6%	1
organelle part	130 out of 6810 genes, 1.9%	3527 out of 17952 genes, 19.6%	1
mitochondrial outer membrane	130 out of 6810 genes, 1.9%	39 out of 17952 genes, 0.2%	1
peroxisome	13 out of 6810 genes, 0.2%	248 out of 17952 genes, 1.4%	1
microbody	13 out of 6810 genes, 0.2%	248 out of 17952 genes, 1.4%	1
nuclear body	13 out of 6810 genes, 0.2%	35 out of 17952 genes, 0.2%	1
coated vesicle	1291 out of 6810 genes, 19.0%	60 out of 17952 genes, 0.3%	1
outer membrane	1252 out of 6810 genes, 18.4%	101 out of 17952 genes, 0.6%	1
endoplasmic reticulum membrane	1244 out of 6810 genes, 18.3%	126 out of 17952 genes, 0.7%	1
small ribosomal subunit	1243 out of 6810 genes, 18.3%	85 out of 17952 genes, 0.5%	1
vesicle coat	124 out of 6810 genes, 1.8%	47 out of 17952 genes, 0.3%	1
proteasome regulatory particle	123 out of 6810 genes, 1.8%	28 out of 17952 genes, 0.2%	1
proteasome accessory complex	1219 out of 6810 genes, 17.9%	28 out of 17952 genes, 0.2%	1
mitochondrial part	12 out of 6810 genes, 0.2%	301 out of 17952 genes, 1.7%	1
coated vesicle membrane	12 out of 6810 genes, 0.2%	49 out of 17952 genes, 0.3%	1
DNA-directed RNA polymerase II, holoenzyme	12 out of 6810 genes, 0.2%	35 out of 17952 genes, 0.2%	1
cytosolic small ribosomal subunit	12 out of 6810 genes, 0.2%	67 out of 17952 genes, 0.4%	1
vesicle membrane	12 out of 6810 genes, 0.2%	60 out of 17952 genes, 0.3%	1
cytoplasmic vesicle membrane	12 out of 6810 genes, 0.2%	58 out of 17952 genes, 0.3%	1
cytoplasmic vesicle part	12 out of 6810 genes, 0.2%	58 out of 17952 genes, 0.3%	1
endoplasmic reticulum	12 out of 6810 genes, 0.2%	712 out of 17952 genes, 4.0%	1
mediator complex	12 out of 6810 genes, 0.2%	40 out of 17952 genes, 0.2%	1
mitochondrion	119 out of 6810 genes, 1.7%	3563 out of 17952 genes, 19.8%	1
intracellular	1111 out of 6810 genes, 16.3%	16106 out of 17952 genes, 89.7%	1
Cul4-RING ubiquitin ligase complex	110 out of 6810 genes, 1.6%	107 out of 17952 genes, 0.6%	1
protein complex	11 out of 6810 genes, 0.2%	1494 out of 17952 genes, 8.3%	1
proteasome complex	11 out of 6810 genes, 0.2%	84 out of 17952 genes, 0.5%	1
endomembrane system	11 out of 6810 genes, 0.2%	371 out of 17952 genes, 2.1%	1
ubiquitin ligase complex	11 out of 6810 genes, 0.2%	239 out of 17952 genes, 1.3%	1
nucleus	11 out of 6810 genes, 0.2%	3967 out of 17952 genes, 22.1%	1
nucleoplasm	11 out of 6810 genes, 0.2%	184 out of 17952 genes, 1.0%	1
nucleolus	11 out of 6810 genes, 0.2%	518 out of 17952 genes, 2.9%	1
cytosol	11 out of 6810 genes, 0.2%	1962 out of 17952 genes, 10.9%	1
ribosome	11 out of 6810 genes, 0.2%	511 out of 17952 genes, 2.8%	1
large ribosomal subunit	11 out of 6810 genes, 0.2%	148 out of 17952 genes, 0.8%	1
cytosolic large ribosomal subunit	11 out of 6810 genes, 0.2%	128 out of 17952 genes, 0.7%	1
cytosolic ribosome	11 out of 6810 genes, 0.2%	373 out of 17952 genes, 2.1%	1
ribonucleoprotein complex	11 out of 6810 genes, 0.2%	640 out of 17952 genes, 3.6%	1
organelle membrane	109 out of 6810 genes, 1.6%	1020 out of 17952 genes, 5.7%	1
cullin-RING ubiquitin ligase complex	102 out of 6810 genes, 1.5%	168 out of 17952 genes, 0.9%	1
membrane-enclosed lumen	10 out of 6810 genes, 0.1%	822 out of 17952 genes, 4.6%	1
nuclear lumen	10 out of 6810 genes, 0.1%	739 out of 17952 genes, 4.1%	1
macromolecular complex	10 out of 6810 genes, 0.1%	2153 out of 17952 genes, 12.0%	1
non-membrane-bounded organelle	10 out of 6810 genes, 0.1%	1246 out of 17952 genes, 6.9%	1
intracellular non-membrane-bounded organelle	10 out of 6810 genes, 0.1%	1246 out of 17952 genes, 6.9%	1
organelle lumen	10 out of 6810 genes, 0.1%	813 out of 17952 genes, 4.5%	1
ribosomal subunit	10 out of 6810 genes, 0.1%	233 out of 17952 genes, 1.3%	1
nuclear part	10 out of 6810 genes, 0.1%	896 out of 17952 genes, 5.0%	1
cytosolic part	10 out of 6810 genes, 0.1%	413 out of 17952 genes, 2.3%	1
nucleoplasm part	10 out of 6810 genes, 0.1%	170 out of 17952 genes, 0.9%	1
intracellular organelle lumen	10 out of 6810 genes, 0.1%	813 out of 17952 genes, 4.5%	1

## Sheet: Terms for CK-VS-F_F
Gene Ontology term	Cluster frequency	Genome frequency of use	Corrected P-value
oxidoreductase activity	99 out of 5734 genes, 1.7%	1736 out of 15345 genes, 11.3%	1.64e-22
hydrolase activity, hydrolyzing O-glycosyl compounds	99 out of 5734 genes, 1.7%	359 out of 15345 genes, 2.3%	3.13e-20
hydrolase activity, acting on glycosyl bonds	99 out of 5734 genes, 1.7%	400 out of 15345 genes, 2.6%	2.18e-18
catalytic activity	98 out of 5734 genes, 1.7%	9923 out of 15345 genes, 64.7%	7.4e-10
tetrapyrrole binding	96 out of 5734 genes, 1.7%	296 out of 15345 genes, 1.9%	1.44e-09
oxidoreductase activity, acting on diphenols and related substances as donors, oxygen as acceptor	952 out of 5734 genes, 16.6%	31 out of 15345 genes, 0.2%	3.24e-09
heme binding	95 out of 5734 genes, 1.7%	282 out of 15345 genes, 1.8%	5.57e-08
microtubule motor activity	948 out of 5734 genes, 16.5%	65 out of 15345 genes, 0.4%	9.89e-08
transferase activity, transferring glycosyl groups	94 out of 5734 genes, 1.6%	762 out of 15345 genes, 5.0%	5.35e-07
oxidoreductase activity, acting on diphenols and related substances as donors	933 out of 5734 genes, 16.3%	40 out of 15345 genes, 0.3%	8.19e-07
monooxygenase activity	90 out of 5734 genes, 1.6%	226 out of 15345 genes, 1.5%	1.27e-06
peroxidase activity	90 out of 5734 genes, 1.6%	145 out of 15345 genes, 0.9%	3.9e-06
oxidoreductase activity, acting on peroxide as acceptor	9 out of 5734 genes, 0.2%	145 out of 15345 genes, 0.9%	3.9e-06
motor activity	9 out of 5734 genes, 0.2%	84 out of 15345 genes, 0.5%	1.51e-05
transferase activity, transferring hexosyl groups	9 out of 5734 genes, 0.2%	532 out of 15345 genes, 3.5%	2.76e-05
antioxidant activity	9 out of 5734 genes, 0.2%	168 out of 15345 genes, 1.1%	2.79e-05
cellulose synthase activity	9 out of 5734 genes, 0.2%	45 out of 15345 genes, 0.3%	4.22e-05
hydroquinone:oxygen oxidoreductase activity	9 out of 5734 genes, 0.2%	17 out of 15345 genes, 0.1%	6.1e-05
cellulose synthase (UDP-forming) activity	9 out of 5734 genes, 0.2%	44 out of 15345 genes, 0.3%	8.86e-05
iron ion binding	9 out of 5734 genes, 0.2%	297 out of 15345 genes, 1.9%	0.00141
protein kinase activity	9 out of 5734 genes, 0.2%	1438 out of 15345 genes, 9.4%	0.00299
xyloglucan:xyloglucosyl transferase activity	9 out of 5734 genes, 0.2%	22 out of 15345 genes, 0.1%	0.00352
cytoskeletal protein binding	9 out of 5734 genes, 0.2%	150 out of 15345 genes, 1.0%	0.00614
glucosyltransferase activity	9 out of 5734 genes, 0.2%	199 out of 15345 genes, 1.3%	0.00716
oxidoreductase activity, acting on single donors with incorporation of molecular oxygen	9 out of 5734 genes, 0.2%	55 out of 15345 genes, 0.4%	0.00734
tubulin binding	9 out of 5734 genes, 0.2%	61 out of 15345 genes, 0.4%	0.00818
oxidoreductase activity, acting on paired donors, with incorporation or reduction of molecular oxygen	9 out of 5734 genes, 0.2%	316 out of 15345 genes, 2.1%	0.01413
microtubule binding	9 out of 5734 genes, 0.2%	55 out of 15345 genes, 0.4%	0.02484
L-ascorbate oxidase activity	9 out of 5734 genes, 0.2%	14 out of 15345 genes, 0.1%	0.02881
oxidoreductase activity, acting on single donors with incorporation of molecular oxygen, incorporation of two atoms of oxygen	89 out of 5734 genes, 1.6%	48 out of 15345 genes, 0.3%	0.04092
UDP-glucosyltransferase activity	89 out of 5734 genes, 1.6%	185 out of 15345 genes, 1.2%	0.04193
glucosidase activity	87 out of 5734 genes, 1.5%	60 out of 15345 genes, 0.4%	0.04482
electron carrier activity	859 out of 5734 genes, 15.0%	338 out of 15345 genes, 2.2%	0.04498
UDP-glycosyltransferase activity	849 out of 5734 genes, 14.8%	333 out of 15345 genes, 2.2%	0.10589
beta-glucosidase activity	83 out of 5734 genes, 1.4%	38 out of 15345 genes, 0.2%	0.11436
beta-galactosidase activity	83 out of 5734 genes, 1.4%	12 out of 15345 genes, 0.1%	0.17851
carbohydrate binding	83 out of 5734 genes, 1.4%	161 out of 15345 genes, 1.0%	0.18241
protein serine/threonine kinase activity	82 out of 5734 genes, 1.4%	1022 out of 15345 genes, 6.7%	0.21085
2-alkenal reductase [NAD(P)] activity	82 out of 5734 genes, 1.4%	124 out of 15345 genes, 0.8%	0.25554
oxidoreductase activity, acting on the CH-CH group of donors, NAD or NADP as acceptor	82 out of 5734 genes, 1.4%	172 out of 15345 genes, 1.1%	0.29854
transferase activity	82 out of 5734 genes, 1.4%	4076 out of 15345 genes, 26.6%	0.37468
kinase activity	82 out of 5734 genes, 1.4%	1849 out of 15345 genes, 12.0%	0.39089
phosphotransferase activity, alcohol group as acceptor	81 out of 5734 genes, 1.4%	1648 out of 15345 genes, 10.7%	0.44425
polygalacturonase activity	81 out of 5734 genes, 1.4%	24 out of 15345 genes, 0.2%	1
chitinase activity	80 out of 5734 genes, 1.4%	19 out of 15345 genes, 0.1%	1
alpha,alpha-trehalose-phosphate synthase (UDP-forming) activity	8 out of 5734 genes, 0.1%	23 out of 15345 genes, 0.1%	1
dioxygenase activity	8 out of 5734 genes, 0.1%	120 out of 15345 genes, 0.8%	1
poly-pyrimidine tract binding	8 out of 5734 genes, 0.1%	25 out of 15345 genes, 0.2%	1
poly(U) RNA binding	8 out of 5734 genes, 0.1%	25 out of 15345 genes, 0.2%	1
galactosyltransferase activity	8 out of 5734 genes, 0.1%	67 out of 15345 genes, 0.4%	1
Rho GDP-dissociation inhibitor activity	8 out of 5734 genes, 0.1%	6 out of 15345 genes, 0.0%	1
cellulase activity	8 out of 5734 genes, 0.1%	6 out of 15345 genes, 0.0%	1
dTDP-4-dehydrorhamnose reductase activity	8 out of 5734 genes, 0.1%	6 out of 15345 genes, 0.0%	1
UDP-L-rhamnose synthase activity	8 out of 5734 genes, 0.1%	6 out of 15345 genes, 0.0%	1
UDP-glucose 4,6-dehydratase activity	8 out of 5734 genes, 0.1%	6 out of 15345 genes, 0.0%	1
aldehyde decarbonylase activity	8 out of 5734 genes, 0.1%	6 out of 15345 genes, 0.0%	1
lyase activity	8 out of 5734 genes, 0.1%	381 out of 15345 genes, 2.5%	1
oxidoreductase activity, acting on the CH-CH group of donors	8 out of 5734 genes, 0.1%	214 out of 15345 genes, 1.4%	1
protein dimerization activity	8 out of 5734 genes, 0.1%	270 out of 15345 genes, 1.8%	1
core RNA polymerase binding transcription factor activity	8 out of 5734 genes, 0.1%	11 out of 15345 genes, 0.1%	1
core DNA-dependent RNA polymerase binding promoter specificity activity	8 out of 5734 genes, 0.1%	11 out of 15345 genes, 0.1%	1
sigma factor activity	8 out of 5734 genes, 0.1%	11 out of 15345 genes, 0.1%	1
chlorophyll binding	8 out of 5734 genes, 0.1%	13 out of 15345 genes, 0.1%	1
iron-sulfur cluster binding	8 out of 5734 genes, 0.1%	113 out of 15345 genes, 0.7%	1
metal cluster binding	8 out of 5734 genes, 0.1%	113 out of 15345 genes, 0.7%	1
carboxylesterase activity	8 out of 5734 genes, 0.1%	50 out of 15345 genes, 0.3%	1
transcription regulatory region sequence-specific DNA binding	8 out of 5734 genes, 0.1%	17 out of 15345 genes, 0.1%	1
trehalose-phosphatase activity	8 out of 5734 genes, 0.1%	29 out of 15345 genes, 0.2%	1
enzyme inhibitor activity	8 out of 5734 genes, 0.1%	59 out of 15345 genes, 0.4%	1
glycine dehydrogenase (decarboxylating) activity	8 out of 5734 genes, 0.1%	5 out of 15345 genes, 0.0%	1
choline dehydrogenase activity	8 out of 5734 genes, 0.1%	5 out of 15345 genes, 0.0%	1
endochitinase activity	8 out of 5734 genes, 0.1%	5 out of 15345 genes, 0.0%	1
oxidoreductase activity, acting on the CH-NH2 group of donors, disulfide as acceptor	8 out of 5734 genes, 0.1%	5 out of 15345 genes, 0.0%	1
GDP-dissociation inhibitor activity	8 out of 5734 genes, 0.1%	10 out of 15345 genes, 0.1%	1
phenylalanine ammonia-lyase activity	8 out of 5734 genes, 0.1%	12 out of 15345 genes, 0.1%	1
drug transporter activity	8 out of 5734 genes, 0.1%	56 out of 15345 genes, 0.4%	1
protein tyrosine kinase activity	758 out of 5734 genes, 13.2%	207 out of 15345 genes, 1.3%	1
drug transmembrane transporter activity	742 out of 5734 genes, 12.9%	54 out of 15345 genes, 0.4%	1
carbohydrate phosphatase activity	7 out of 5734 genes, 0.1%	43 out of 15345 genes, 0.3%	1
amylase activity	7 out of 5734 genes, 0.1%	26 out of 15345 genes, 0.2%	1
xenobiotic-transporting ATPase activity	7 out of 5734 genes, 0.1%	16 out of 15345 genes, 0.1%	1
beta-amylase activity	7 out of 5734 genes, 0.1%	16 out of 15345 genes, 0.1%	1
lipoxygenase activity	7 out of 5734 genes, 0.1%	16 out of 15345 genes, 0.1%	1
aldehyde-lyase activity	7 out of 5734 genes, 0.1%	16 out of 15345 genes, 0.1%	1
xenobiotic transporter activity	7 out of 5734 genes, 0.1%	16 out of 15345 genes, 0.1%	1
amine transmembrane transporter activity	7 out of 5734 genes, 0.1%	24 out of 15345 genes, 0.2%	1
transmembrane receptor protein serine/threonine kinase activity	7 out of 5734 genes, 0.1%	22 out of 15345 genes, 0.1%	1
pectinesterase activity	7 out of 5734 genes, 0.1%	22 out of 15345 genes, 0.1%	1
glucan endo-1,3-beta-D-glucosidase activity	7 out of 5734 genes, 0.1%	20 out of 15345 genes, 0.1%	1
oxidoreductase activity, acting on CH-OH group of donors	7 out of 5734 genes, 0.1%	255 out of 15345 genes, 1.7%	1
UDP-glucose 4-epimerase activity	7 out of 5734 genes, 0.1%	7 out of 15345 genes, 0.0%	1
carbon-oxygen lyase activity, acting on polysaccharides	7 out of 5734 genes, 0.1%	7 out of 15345 genes, 0.0%	1
pectate lyase activity	7 out of 5734 genes, 0.1%	7 out of 15345 genes, 0.0%	1
galactinol-sucrose galactosyltransferase activity	7 out of 5734 genes, 0.1%	7 out of 15345 genes, 0.0%	1
3 iron, 4 sulfur cluster binding	7 out of 5734 genes, 0.1%	7 out of 15345 genes, 0.0%	1
racemase and epimerase activity, acting on carbohydrates and derivatives	7 out of 5734 genes, 0.1%	35 out of 15345 genes, 0.2%	1
glutathione transferase activity	7 out of 5734 genes, 0.1%	55 out of 15345 genes, 0.4%	1
serine-type carboxypeptidase activity	7 out of 5734 genes, 0.1%	42 out of 15345 genes, 0.3%	1
aldehyde oxidase activity	7 out of 5734 genes, 0.1%	9 out of 15345 genes, 0.1%	1
fructose-bisphosphate aldolase activity	7 out of 5734 genes, 0.1%	9 out of 15345 genes, 0.1%	1
beta-N-acetylhexosaminidase activity	7 out of 5734 genes, 0.1%	9 out of 15345 genes, 0.1%	1
aryl-aldehyde oxidase activity	7 out of 5734 genes, 0.1%	9 out of 15345 genes, 0.1%	1
inositol trisphosphate phosphatase activity	7 out of 5734 genes, 0.1%	9 out of 15345 genes, 0.1%	1
indole-3-acetaldehyde oxidase activity	7 out of 5734 genes, 0.1%	9 out of 15345 genes, 0.1%	1
FAD binding	7 out of 5734 genes, 0.1%	9 out of 15345 genes, 0.1%	1
serine-type peptidase activity	7 out of 5734 genes, 0.1%	181 out of 15345 genes, 1.2%	1
serine hydrolase activity	7 out of 5734 genes, 0.1%	181 out of 15345 genes, 1.2%	1
carboxylic ester hydrolase activity	7 out of 5734 genes, 0.1%	179 out of 15345 genes, 1.2%	1
hexosaminidase activity	7 out of 5734 genes, 0.1%	11 out of 15345 genes, 0.1%	1
oxidoreductase activity, acting on paired donors, with incorporation or reduction of molecular oxygen, NADH or NADPH as one donor, and incorporation of one atom of oxygen	7 out of 5734 genes, 0.1%	47 out of 15345 genes, 0.3%	1
cyclin-dependent protein kinase activity	7 out of 5734 genes, 0.1%	4 out of 15345 genes, 0.0%	1
sphingomyelin phosphodiesterase activity	7 out of 5734 genes, 0.1%	4 out of 15345 genes, 0.0%	1
thiosulfate sulfurtransferase activity	7 out of 5734 genes, 0.1%	4 out of 15345 genes, 0.0%	1
minus-end-directed microtubule motor activity	7 out of 5734 genes, 0.1%	4 out of 15345 genes, 0.0%	1
UDP-4-keto-6-deoxy-glucose-3,5-epimerase activity	7 out of 5734 genes, 0.1%	4 out of 15345 genes, 0.0%	1
UDP-4-keto-rhamnose-4-keto-reductase activity	7 out of 5734 genes, 0.1%	4 out of 15345 genes, 0.0%	1
glutamate synthase (ferredoxin) activity	7 out of 5734 genes, 0.1%	4 out of 15345 genes, 0.0%	1
oxidoreductase activity, acting on the CH-NH2 group of donors, iron-sulfur protein as acceptor	7 out of 5734 genes, 0.1%	4 out of 15345 genes, 0.0%	1
beta-glucanase activity	7 out of 5734 genes, 0.1%	4 out of 15345 genes, 0.0%	1
xyloglucan endotransglucosylase activity	7 out of 5734 genes, 0.1%	4 out of 15345 genes, 0.0%	1
fatty acid alpha-hydroxylase activity	7 out of 5734 genes, 0.1%	4 out of 15345 genes, 0.0%	1
galactosidase activity	7 out of 5734 genes, 0.1%	19 out of 15345 genes, 0.1%	1
sucrose alpha-glucosidase activity	7 out of 5734 genes, 0.1%	15 out of 15345 genes, 0.1%	1
actin binding	7 out of 5734 genes, 0.1%	80 out of 15345 genes, 0.5%	1
transmembrane receptor protein kinase activity	69 out of 5734 genes, 1.2%	30 out of 15345 genes, 0.2%	1
plastid sigma factor activity	679 out of 5734 genes, 11.8%	6 out of 15345 genes, 0.0%	1
NADPH dehydrogenase activity	678 out of 5734 genes, 11.8%	6 out of 15345 genes, 0.0%	1
guanylate cyclase activity	66 out of 5734 genes, 1.2%	6 out of 15345 genes, 0.0%	1
zeaxanthin epoxidase [overall] activity	63 out of 5734 genes, 1.1%	6 out of 15345 genes, 0.0%	1
glycerol-3-phosphate 2-O-acyltransferase activity	63 out of 5734 genes, 1.1%	6 out of 15345 genes, 0.0%	1
nucleic acid binding transcription factor activity	62 out of 5734 genes, 1.1%	428 out of 15345 genes, 2.8%	1
sequence-specific DNA binding transcription factor activity	62 out of 5734 genes, 1.1%	428 out of 15345 genes, 2.8%	1
phospholipase C activity	618 out of 5734 genes, 10.8%	20 out of 15345 genes, 0.1%	1
serine-type exopeptidase activity	61 out of 5734 genes, 1.1%	49 out of 15345 genes, 0.3%	1
phosphatidylinositol phospholipase C activity	61 out of 5734 genes, 1.1%	8 out of 15345 genes, 0.1%	1
abscisic aldehyde oxidase activity	60 out of 5734 genes, 1.0%	8 out of 15345 genes, 0.1%	1
phosphorus-oxygen lyase activity	6 out of 5734 genes, 0.1%	8 out of 15345 genes, 0.1%	1
benzaldehyde dehydrogenase (NAD+) activity	6 out of 5734 genes, 0.1%	8 out of 15345 genes, 0.1%	1
borate transmembrane transporter activity	6 out of 5734 genes, 0.1%	8 out of 15345 genes, 0.1%	1
beta-fructofuranosidase activity	6 out of 5734 genes, 0.1%	16 out of 15345 genes, 0.1%	1
ammonia-lyase activity	6 out of 5734 genes, 0.1%	14 out of 15345 genes, 0.1%	1
acyl-[acyl-carrier-protein] desaturase activity	6 out of 5734 genes, 0.1%	14 out of 15345 genes, 0.1%	1
1-acylglycerol-3-phosphate O-acyltransferase activity	6 out of 5734 genes, 0.1%	10 out of 15345 genes, 0.1%	1
peptide-methionine (S)-S-oxide reductase activity	6 out of 5734 genes, 0.1%	10 out of 15345 genes, 0.1%	1
xylan 1,4-beta-xylosidase activity	6 out of 5734 genes, 0.1%	10 out of 15345 genes, 0.1%	1
Ras guanyl-nucleotide exchange factor activity	6 out of 5734 genes, 0.1%	12 out of 15345 genes, 0.1%	1
Rho guanyl-nucleotide exchange factor activity	6 out of 5734 genes, 0.1%	12 out of 15345 genes, 0.1%	1
protochlorophyllide reductase activity	6 out of 5734 genes, 0.1%	12 out of 15345 genes, 0.1%	1
calcium ion binding	6 out of 5734 genes, 0.1%	295 out of 15345 genes, 1.9%	1
inorganic anion transmembrane transporter activity	6 out of 5734 genes, 0.1%	85 out of 15345 genes, 0.6%	1
phospholipase activity	6 out of 5734 genes, 0.1%	59 out of 15345 genes, 0.4%	1
copper ion binding	6 out of 5734 genes, 0.1%	280 out of 15345 genes, 1.8%	1
actin filament binding	6 out of 5734 genes, 0.1%	25 out of 15345 genes, 0.2%	1
serine-type endopeptidase activity	6 out of 5734 genes, 0.1%	100 out of 15345 genes, 0.7%	1
anion channel activity	6 out of 5734 genes, 0.1%	23 out of 15345 genes, 0.1%	1
oxidoreductase activity, acting on paired donors, with oxidation of a pair of donors resulting in the reduction of molecular oxygen to two molecules of water	6 out of 5734 genes, 0.1%	23 out of 15345 genes, 0.1%	1
transmembrane transporter activity	6 out of 5734 genes, 0.1%	968 out of 15345 genes, 6.3%	1
cytokine receptor activity	6 out of 5734 genes, 0.1%	3 out of 15345 genes, 0.0%	1
growth hormone receptor activity	6 out of 5734 genes, 0.1%	3 out of 15345 genes, 0.0%	1
inorganic anion exchanger activity	6 out of 5734 genes, 0.1%	3 out of 15345 genes, 0.0%	1
phosphoribulokinase activity	6 out of 5734 genes, 0.1%	3 out of 15345 genes, 0.0%	1
beta-N-acetylglucosaminidase activity	6 out of 5734 genes, 0.1%	3 out of 15345 genes, 0.0%	1
geranylgeranyl-diphosphate geranylgeranyltransferase activity	6 out of 5734 genes, 0.1%	3 out of 15345 genes, 0.0%	1
ADP-sugar diphosphatase activity	6 out of 5734 genes, 0.1%	3 out of 15345 genes, 0.0%	1
[ribulose-bisphosphate carboxylase]-lysine N-methyltransferase activity	6 out of 5734 genes, 0.1%	3 out of 15345 genes, 0.0%	1
GTPase activating protein binding	6 out of 5734 genes, 0.1%	3 out of 15345 genes, 0.0%	1
glucosylglycerol-phosphate synthase activity	6 out of 5734 genes, 0.1%	3 out of 15345 genes, 0.0%	1
ferulate 5-hydroxylase activity	6 out of 5734 genes, 0.1%	3 out of 15345 genes, 0.0%	1
1,2-diacylglycerol 3-beta-galactosyltransferase activity	6 out of 5734 genes, 0.1%	3 out of 15345 genes, 0.0%	1
2,3-bisphosphoglycerate-dependent phosphoglycerate mutase activity	6 out of 5734 genes, 0.1%	3 out of 15345 genes, 0.0%	1
chlorophyllase activity	6 out of 5734 genes, 0.1%	3 out of 15345 genes, 0.0%	1
beta-tubulin binding	6 out of 5734 genes, 0.1%	3 out of 15345 genes, 0.0%	1
sinapyl alcohol dehydrogenase activity	6 out of 5734 genes, 0.1%	3 out of 15345 genes, 0.0%	1
tyrosine ammonia-lyase activity	6 out of 5734 genes, 0.1%	3 out of 15345 genes, 0.0%	1
ADP-ribose pyrophosphohydrolase activity	6 out of 5734 genes, 0.1%	3 out of 15345 genes, 0.0%	1
borate efflux transmembrane transporter activity	6 out of 5734 genes, 0.1%	3 out of 15345 genes, 0.0%	1
racemase and epimerase activity	6 out of 5734 genes, 0.1%	39 out of 15345 genes, 0.3%	1
nutrient reservoir activity	6 out of 5734 genes, 0.1%	30 out of 15345 genes, 0.2%	1
terpene synthase activity	6 out of 5734 genes, 0.1%	19 out of 15345 genes, 0.1%	1
oxidoreductase activity, acting on the CH-OH group of donors, oxygen as acceptor	6 out of 5734 genes, 0.1%	19 out of 15345 genes, 0.1%	1
carbon-oxygen lyase activity	6 out of 5734 genes, 0.1%	128 out of 15345 genes, 0.8%	1
single-stranded RNA binding	6 out of 5734 genes, 0.1%	37 out of 15345 genes, 0.2%	1
2 iron, 2 sulfur cluster binding	6 out of 5734 genes, 0.1%	28 out of 15345 genes, 0.2%	1
chaperone binding	6 out of 5734 genes, 0.1%	17 out of 15345 genes, 0.1%	1
sequence-specific DNA binding	6 out of 5734 genes, 0.1%	246 out of 15345 genes, 1.6%	1
aspartyl esterase activity	6 out of 5734 genes, 0.1%	15 out of 15345 genes, 0.1%	1
alpha-amylase activity	6 out of 5734 genes, 0.1%	13 out of 15345 genes, 0.1%	1
neutral amino acid transmembrane transporter activity	6 out of 5734 genes, 0.1%	13 out of 15345 genes, 0.1%	1
O-acetyltransferase activity	6 out of 5734 genes, 0.1%	13 out of 15345 genes, 0.1%	1
1-aminocyclopropane-1-carboxylate synthase activity	6 out of 5734 genes, 0.1%	13 out of 15345 genes, 0.1%	1
UDP-glucuronate decarboxylase activity	6 out of 5734 genes, 0.1%	13 out of 15345 genes, 0.1%	1
5-methyltetrahydropteroyltriglutamate-homocysteine S-methyltransferase activity	6 out of 5734 genes, 0.1%	5 out of 15345 genes, 0.0%	1
asparaginase activity	6 out of 5734 genes, 0.1%	5 out of 15345 genes, 0.0%	1
methylmalonate-semialdehyde dehydrogenase (acylating) activity	6 out of 5734 genes, 0.1%	5 out of 15345 genes, 0.0%	1
methionine synthase activity	6 out of 5734 genes, 0.1%	5 out of 15345 genes, 0.0%	1
ribulose-bisphosphate carboxylase activity	6 out of 5734 genes, 0.1%	5 out of 15345 genes, 0.0%	1
cytokinin dehydrogenase activity	6 out of 5734 genes, 0.1%	5 out of 15345 genes, 0.0%	1
miRNA binding	6 out of 5734 genes, 0.1%	5 out of 15345 genes, 0.0%	1
5-methyltetrahydrofolate-dependent methyltransferase activity	572 out of 5734 genes, 10.0%	5 out of 15345 genes, 0.0%	1
5-methyltetrahydropteroyltri-L-glutamate-dependent methyltransferase activity	57 out of 5734 genes, 1.0%	5 out of 15345 genes, 0.0%	1
gibberellin 2-beta-dioxygenase activity	57 out of 5734 genes, 1.0%	5 out of 15345 genes, 0.0%	1
cinnamyl-alcohol dehydrogenase activity	57 out of 5734 genes, 1.0%	5 out of 15345 genes, 0.0%	1
long-chain-alcohol oxidase activity	56 out of 5734 genes, 1.0%	5 out of 15345 genes, 0.0%	1
C-19 gibberellin 2-beta-dioxygenase activity	56 out of 5734 genes, 1.0%	5 out of 15345 genes, 0.0%	1
zeaxanthin epoxidase activity	55 out of 5734 genes, 1.0%	5 out of 15345 genes, 0.0%	1
antheraxanthin epoxidase activity	55 out of 5734 genes, 1.0%	5 out of 15345 genes, 0.0%	1
solute:sodium symporter activity	54 out of 5734 genes, 0.9%	11 out of 15345 genes, 0.1%	1
oxidoreductase activity, acting on the aldehyde or oxo group of donors, oxygen as acceptor	53 out of 5734 genes, 0.9%	11 out of 15345 genes, 0.1%	1
oxidoreductase activity, acting on CH or CH2 groups	52 out of 5734 genes, 0.9%	11 out of 15345 genes, 0.1%	1
molybdopterin cofactor binding	52 out of 5734 genes, 0.9%	11 out of 15345 genes, 0.1%	1
chitin binding	51 out of 5734 genes, 0.9%	9 out of 15345 genes, 0.1%	1
alanine-glyoxylate transaminase activity	51 out of 5734 genes, 0.9%	9 out of 15345 genes, 0.1%	1
dTDP-glucose 4,6-dehydratase activity	50 out of 5734 genes, 0.9%	9 out of 15345 genes, 0.1%	1
phosphoenolpyruvate carboxylase activity	50 out of 5734 genes, 0.9%	9 out of 15345 genes, 0.1%	1
carbohydrate derivative binding	5 out of 5734 genes, 0.1%	9 out of 15345 genes, 0.1%	1
urea transmembrane transporter activity	5 out of 5734 genes, 0.1%	7 out of 15345 genes, 0.0%	1
glutamate synthase activity	5 out of 5734 genes, 0.1%	7 out of 15345 genes, 0.0%	1
oxidoreductase activity, acting on single donors with incorporation of molecular oxygen, incorporation of one atom of oxygen (internal monooxygenases or internal mixed function oxidases)	5 out of 5734 genes, 0.1%	7 out of 15345 genes, 0.0%	1
levanase activity	5 out of 5734 genes, 0.1%	7 out of 15345 genes, 0.0%	1
fructose 1,6-bisphosphate 1-phosphatase activity	5 out of 5734 genes, 0.1%	7 out of 15345 genes, 0.0%	1
amide transmembrane transporter activity	5 out of 5734 genes, 0.1%	7 out of 15345 genes, 0.0%	1
UDP-glucuronate 4-epimerase activity	5 out of 5734 genes, 0.1%	7 out of 15345 genes, 0.0%	1
inulinase activity	5 out of 5734 genes, 0.1%	7 out of 15345 genes, 0.0%	1
calmodulin binding	5 out of 5734 genes, 0.1%	120 out of 15345 genes, 0.8%	1
hydrogen ion transporting ATP synthase activity, rotational mechanism	5 out of 5734 genes, 0.1%	31 out of 15345 genes, 0.2%	1
lipase activity	5 out of 5734 genes, 0.1%	125 out of 15345 genes, 0.8%	1
alpha-glucosidase activity	5 out of 5734 genes, 0.1%	22 out of 15345 genes, 0.1%	1
voltage-gated anion channel activity	5 out of 5734 genes, 0.1%	22 out of 15345 genes, 0.1%	1
transferase activity, transferring acyl groups other than amino-acyl groups	5 out of 5734 genes, 0.1%	284 out of 15345 genes, 1.9%	1
carboxylic acid transmembrane transporter activity	5 out of 5734 genes, 0.1%	74 out of 15345 genes, 0.5%	1
carbon-carbon lyase activity	5 out of 5734 genes, 0.1%	143 out of 15345 genes, 0.9%	1
GTPase regulator activity	5 out of 5734 genes, 0.1%	101 out of 15345 genes, 0.7%	1
oxygen binding	5 out of 5734 genes, 0.1%	20 out of 15345 genes, 0.1%	1
aldehyde dehydrogenase (NAD) activity	5 out of 5734 genes, 0.1%	18 out of 15345 genes, 0.1%	1
polygalacturonate 4-alpha-galacturonosyltransferase activity	5 out of 5734 genes, 0.1%	18 out of 15345 genes, 0.1%	1
nucleoside-triphosphatase regulator activity	5 out of 5734 genes, 0.1%	109 out of 15345 genes, 0.7%	1
oxidoreductase activity, acting on the aldehyde or oxo group of donors, NAD or NADP as acceptor	5 out of 5734 genes, 0.1%	87 out of 15345 genes, 0.6%	1
organic acid transmembrane transporter activity	5 out of 5734 genes, 0.1%	75 out of 15345 genes, 0.5%	1
guanyl-nucleotide exchange factor activity	5 out of 5734 genes, 0.1%	39 out of 15345 genes, 0.3%	1
UDP-N-acetylmuramate dehydrogenase activity	5 out of 5734 genes, 0.1%	16 out of 15345 genes, 0.1%	1
inositol phosphate phosphatase activity	5 out of 5734 genes, 0.1%	16 out of 15345 genes, 0.1%	1
aspartic-type endopeptidase activity	5 out of 5734 genes, 0.1%	80 out of 15345 genes, 0.5%	1
aspartic-type peptidase activity	5 out of 5734 genes, 0.1%	80 out of 15345 genes, 0.5%	1
anion transmembrane transporter activity	5 out of 5734 genes, 0.1%	132 out of 15345 genes, 0.9%	1
transferase activity, transferring acyl groups	5 out of 5734 genes, 0.1%	353 out of 15345 genes, 2.3%	1
secondary active transmembrane transporter activity	5 out of 5734 genes, 0.1%	228 out of 15345 genes, 1.5%	1
carbon-oxygen lyase activity, acting on phosphates	5 out of 5734 genes, 0.1%	23 out of 15345 genes, 0.1%	1
acidic amino acid transmembrane transporter activity	5 out of 5734 genes, 0.1%	14 out of 15345 genes, 0.1%	1
mannosidase activity	5 out of 5734 genes, 0.1%	14 out of 15345 genes, 0.1%	1
auxin transmembrane transporter activity	5 out of 5734 genes, 0.1%	30 out of 15345 genes, 0.2%	1
amino acid transmembrane transporter activity	5 out of 5734 genes, 0.1%	54 out of 15345 genes, 0.4%	1
MAP kinase kinase kinase activity	5 out of 5734 genes, 0.1%	42 out of 15345 genes, 0.3%	1
carbonate dehydratase activity	5 out of 5734 genes, 0.1%	12 out of 15345 genes, 0.1%	1
voltage-gated chloride channel activity	5 out of 5734 genes, 0.1%	12 out of 15345 genes, 0.1%	1
chloride channel activity	5 out of 5734 genes, 0.1%	12 out of 15345 genes, 0.1%	1
shikimate kinase activity	5 out of 5734 genes, 0.1%	10 out of 15345 genes, 0.1%	1
organic acid:sodium symporter activity	5 out of 5734 genes, 0.1%	10 out of 15345 genes, 0.1%	1
carboxypeptidase activity	5 out of 5734 genes, 0.1%	67 out of 15345 genes, 0.4%	1
symporter activity	5 out of 5734 genes, 0.1%	92 out of 15345 genes, 0.6%	1
N,N-dimethylaniline monooxygenase activity	5 out of 5734 genes, 0.1%	8 out of 15345 genes, 0.1%	1
succinate-CoA ligase activity	5 out of 5734 genes, 0.1%	8 out of 15345 genes, 0.1%	1
succinate-CoA ligase (ADP-forming) activity	5 out of 5734 genes, 0.1%	8 out of 15345 genes, 0.1%	1
sialyltransferase activity	5 out of 5734 genes, 0.1%	8 out of 15345 genes, 0.1%	1
electron transporter, transferring electrons within the cyclic electron transport pathway of photosynthesis activity	5 out of 5734 genes, 0.1%	8 out of 15345 genes, 0.1%	1
sterol 24-C-methyltransferase activity	5 out of 5734 genes, 0.1%	2 out of 15345 genes, 0.0%	1
GTP cyclohydrolase I activity	5 out of 5734 genes, 0.1%	2 out of 15345 genes, 0.0%	1
adenosine kinase activity	5 out of 5734 genes, 0.1%	2 out of 15345 genes, 0.0%	1
acetyl-CoA:L-glutamate N-acetyltransferase activity	5 out of 5734 genes, 0.1%	2 out of 15345 genes, 0.0%	1
aromatic-L-amino-acid decarboxylase activity	5 out of 5734 genes, 0.1%	2 out of 15345 genes, 0.0%	1
oleoyl-[acyl-carrier-protein] hydrolase activity	5 out of 5734 genes, 0.1%	2 out of 15345 genes, 0.0%	1
fructose-2,6-bisphosphate 2-phosphatase activity	5 out of 5734 genes, 0.1%	2 out of 15345 genes, 0.0%	1
glutamate dehydrogenase (NAD+) activity	5 out of 5734 genes, 0.1%	2 out of 15345 genes, 0.0%	1
methylenetetrahydrofolate reductase (NADPH) activity	5 out of 5734 genes, 0.1%	2 out of 15345 genes, 0.0%	1
phosphoadenylyl-sulfate reductase (thioredoxin) activity	5 out of 5734 genes, 0.1%	2 out of 15345 genes, 0.0%	1
eukaryotic translation initiation factor 2alpha kinase activity	5 out of 5734 genes, 0.1%	2 out of 15345 genes, 0.0%	1
tyrosine decarboxylase activity	5 out of 5734 genes, 0.1%	2 out of 15345 genes, 0.0%	1
xylulokinase activity	5 out of 5734 genes, 0.1%	2 out of 15345 genes, 0.0%	1
histamine receptor activity	5 out of 5734 genes, 0.1%	2 out of 15345 genes, 0.0%	1
structural constituent of cell wall	5 out of 5734 genes, 0.1%	2 out of 15345 genes, 0.0%	1
hydrogen:glucose symporter activity	5 out of 5734 genes, 0.1%	2 out of 15345 genes, 0.0%	1
high-affinity hydrogen:glucose symporter activity	5 out of 5734 genes, 0.1%	2 out of 15345 genes, 0.0%	1
folic acid binding	5 out of 5734 genes, 0.1%	2 out of 15345 genes, 0.0%	1
G-protein coupled amine receptor activity	5 out of 5734 genes, 0.1%	2 out of 15345 genes, 0.0%	1
glycerate dehydrogenase activity	5 out of 5734 genes, 0.1%	2 out of 15345 genes, 0.0%	1
formate dehydrogenase (NAD+) activity	5 out of 5734 genes, 0.1%	2 out of 15345 genes, 0.0%	1
low affinity phosphate transmembrane transporter activity	5 out of 5734 genes, 0.1%	2 out of 15345 genes, 0.0%	1
hexose:hydrogen symporter activity	5 out of 5734 genes, 0.1%	2 out of 15345 genes, 0.0%	1
adenylyl-sulfate reductase activity	5 out of 5734 genes, 0.1%	2 out of 15345 genes, 0.0%	1
proton motive force dependent protein transmembrane transporter activity	497 out of 5734 genes, 8.7%	2 out of 15345 genes, 0.0%	1
oxygen evolving activity	495 out of 5734 genes, 8.6%	2 out of 15345 genes, 0.0%	1
silicate transmembrane transporter activity	49 out of 5734 genes, 0.9%	2 out of 15345 genes, 0.0%	1
L-proline transmembrane transporter activity	49 out of 5734 genes, 0.9%	2 out of 15345 genes, 0.0%	1
oligosaccharide-transporting ATPase activity	48 out of 5734 genes, 0.8%	2 out of 15345 genes, 0.0%	1
maltose-transporting ATPase activity	48 out of 5734 genes, 0.8%	2 out of 15345 genes, 0.0%	1
phospholipase activator activity	48 out of 5734 genes, 0.8%	2 out of 15345 genes, 0.0%	1
phytoene dehydrogenase activity	47 out of 5734 genes, 0.8%	2 out of 15345 genes, 0.0%	1
myristoyl-[acyl-carrier-protein] hydrolase activity	47 out of 5734 genes, 0.8%	2 out of 15345 genes, 0.0%	1
palmitoyl-[acyl-carrier-protein] hydrolase activity	47 out of 5734 genes, 0.8%	2 out of 15345 genes, 0.0%	1
3-mercaptopyruvate sulfurtransferase activity	46 out of 5734 genes, 0.8%	2 out of 15345 genes, 0.0%	1
intramolecular transferase activity, transferring amino groups	46 out of 5734 genes, 0.8%	2 out of 15345 genes, 0.0%	1
cycloartenol synthase activity	46 out of 5734 genes, 0.8%	2 out of 15345 genes, 0.0%	1
kinase inhibitor activity	46 out of 5734 genes, 0.8%	2 out of 15345 genes, 0.0%	1
maltose alpha-glucosidase activity	45 out of 5734 genes, 0.8%	2 out of 15345 genes, 0.0%	1
chlorophyll(ide) b reductase activity	45 out of 5734 genes, 0.8%	2 out of 15345 genes, 0.0%	1
sphingolipid delta-4 desaturase activity	436 out of 5734 genes, 7.6%	2 out of 15345 genes, 0.0%	1
glutamate-1-semialdehyde 2,1-aminomutase activity	42 out of 5734 genes, 0.7%	2 out of 15345 genes, 0.0%	1
electron transporter, transferring electrons within the noncyclic electron transport pathway of photosynthesis activity	40 out of 5734 genes, 0.7%	2 out of 15345 genes, 0.0%	1
violaxanthin de-epoxidase activity	40 out of 5734 genes, 0.7%	2 out of 15345 genes, 0.0%	1
mandelonitrile lyase activity	40 out of 5734 genes, 0.7%	2 out of 15345 genes, 0.0%	1
histone methyltransferase activity (H3-K27 specific)	40 out of 5734 genes, 0.7%	2 out of 15345 genes, 0.0%	1
glyceraldehyde-3-phosphate dehydrogenase (NADP+) (phosphorylating) activity	40 out of 5734 genes, 0.7%	2 out of 15345 genes, 0.0%	1
anthocyanidin 3-O-glucosyltransferase activity	4 out of 5734 genes, 0.1%	2 out of 15345 genes, 0.0%	1
glutathione thiolesterase activity	4 out of 5734 genes, 0.1%	2 out of 15345 genes, 0.0%	1
sedoheptulose-bisphosphatase activity	4 out of 5734 genes, 0.1%	2 out of 15345 genes, 0.0%	1
sulfur dioxygenase activity	4 out of 5734 genes, 0.1%	2 out of 15345 genes, 0.0%	1
UDP-glucuronate 5'-epimerase activity	4 out of 5734 genes, 0.1%	2 out of 15345 genes, 0.0%	1
inositol-1,3,4,5-tetrakisphosphate 5-phosphatase activity	4 out of 5734 genes, 0.1%	2 out of 15345 genes, 0.0%	1
UDP-arabinopyranose mutase activity	4 out of 5734 genes, 0.1%	2 out of 15345 genes, 0.0%	1
inositol tetrakisphosphate phosphatase activity	4 out of 5734 genes, 0.1%	2 out of 15345 genes, 0.0%	1
glucan endo-1,3-beta-glucanase activity, C-3 substituted reducing group	4 out of 5734 genes, 0.1%	2 out of 15345 genes, 0.0%	1
glucan endo-1,4-beta-glucanase activity, C-3 substituted reducing group	4 out of 5734 genes, 0.1%	2 out of 15345 genes, 0.0%	1
lipase activator activity	4 out of 5734 genes, 0.1%	2 out of 15345 genes, 0.0%	1
flavonol 3-O-arabinosyltransferase activity	4 out of 5734 genes, 0.1%	2 out of 15345 genes, 0.0%	1
efflux transmembrane transporter activity	4 out of 5734 genes, 0.1%	31 out of 15345 genes, 0.2%	1
oxidoreductase activity, acting on the CH-OH group of donors, NAD or NADP as acceptor	4 out of 5734 genes, 0.1%	219 out of 15345 genes, 1.4%	1
enzyme regulator activity	4 out of 5734 genes, 0.1%	219 out of 15345 genes, 1.4%	1
auxin efflux transmembrane transporter activity	4 out of 5734 genes, 0.1%	24 out of 15345 genes, 0.2%	1
protease binding	4 out of 5734 genes, 0.1%	6 out of 15345 genes, 0.0%	1
DNA (cytosine-5-)-methyltransferase activity	4 out of 5734 genes, 0.1%	6 out of 15345 genes, 0.0%	1
prephenate dehydratase activity	4 out of 5734 genes, 0.1%	6 out of 15345 genes, 0.0%	1
ribonucleoside-diphosphate reductase activity, thioredoxin disulfide as acceptor	4 out of 5734 genes, 0.1%	6 out of 15345 genes, 0.0%	1
nucleoside transmembrane transporter activity	4 out of 5734 genes, 0.1%	6 out of 15345 genes, 0.0%	1
DNA-3-methyladenine glycosylase activity	4 out of 5734 genes, 0.1%	6 out of 15345 genes, 0.0%	1
DNA-methyltransferase activity	4 out of 5734 genes, 0.1%	6 out of 15345 genes, 0.0%	1
carotenoid dioxygenase activity	4 out of 5734 genes, 0.1%	6 out of 15345 genes, 0.0%	1
oxidoreductase activity, acting on paired donors, with incorporation or reduction of molecular oxygen, reduced flavin or flavoprotein as one donor, and incorporation of one atom of oxygen	4 out of 5734 genes, 0.1%	6 out of 15345 genes, 0.0%	1
oxidoreductase activity, acting on CH or CH2 groups, disulfide as acceptor	4 out of 5734 genes, 0.1%	6 out of 15345 genes, 0.0%	1
DNA-3-methylbase glycosylase activity	4 out of 5734 genes, 0.1%	6 out of 15345 genes, 0.0%	1
9-cis-epoxycarotenoid dioxygenase activity	4 out of 5734 genes, 0.1%	6 out of 15345 genes, 0.0%	1
inositol 3-alpha-galactosyltransferase activity	4 out of 5734 genes, 0.1%	6 out of 15345 genes, 0.0%	1
mannan synthase activity	4 out of 5734 genes, 0.1%	6 out of 15345 genes, 0.0%	1
aromatase activity	4 out of 5734 genes, 0.1%	6 out of 15345 genes, 0.0%	1
alditol:NADP+ 1-oxidoreductase activity	4 out of 5734 genes, 0.1%	4 out of 15345 genes, 0.0%	1
amidophosphoribosyltransferase activity	4 out of 5734 genes, 0.1%	4 out of 15345 genes, 0.0%	1
glycerol-3-phosphate dehydrogenase [NAD+] activity	4 out of 5734 genes, 0.1%	4 out of 15345 genes, 0.0%	1
isocitrate lyase activity	4 out of 5734 genes, 0.1%	4 out of 15345 genes, 0.0%	1
nucleoside diphosphate kinase activity	4 out of 5734 genes, 0.1%	4 out of 15345 genes, 0.0%	1
alcohol dehydrogenase (NADP+) activity	4 out of 5734 genes, 0.1%	4 out of 15345 genes, 0.0%	1
C-methyltransferase activity	4 out of 5734 genes, 0.1%	4 out of 15345 genes, 0.0%	1
steroid hydroxylase activity	4 out of 5734 genes, 0.1%	4 out of 15345 genes, 0.0%	1
chlorophyllide a oxygenase [overall] activity	4 out of 5734 genes, 0.1%	4 out of 15345 genes, 0.0%	1
acireductone dioxygenase [iron(II)-requiring] activity	4 out of 5734 genes, 0.1%	4 out of 15345 genes, 0.0%	1
H3 histone acetyltransferase activity	4 out of 5734 genes, 0.1%	4 out of 15345 genes, 0.0%	1
uptake transmembrane transporter activity	4 out of 5734 genes, 0.1%	4 out of 15345 genes, 0.0%	1
naringenin-chalcone synthase activity	4 out of 5734 genes, 0.1%	4 out of 15345 genes, 0.0%	1
glutamate binding	4 out of 5734 genes, 0.1%	4 out of 15345 genes, 0.0%	1
myosin binding	4 out of 5734 genes, 0.1%	4 out of 15345 genes, 0.0%	1
sodium:dicarboxylate symporter activity	4 out of 5734 genes, 0.1%	4 out of 15345 genes, 0.0%	1
oxidosqualene cyclase activity	4 out of 5734 genes, 0.1%	4 out of 15345 genes, 0.0%	1
very long-chain fatty acid-CoA ligase activity	4 out of 5734 genes, 0.1%	4 out of 15345 genes, 0.0%	1
myosin tail binding	4 out of 5734 genes, 0.1%	4 out of 15345 genes, 0.0%	1
myosin heavy chain binding	4 out of 5734 genes, 0.1%	4 out of 15345 genes, 0.0%	1
histone kinase activity	4 out of 5734 genes, 0.1%	4 out of 15345 genes, 0.0%	1
siRNA binding	4 out of 5734 genes, 0.1%	4 out of 15345 genes, 0.0%	1
geranylgeranyl reductase activity	4 out of 5734 genes, 0.1%	4 out of 15345 genes, 0.0%	1
4-hydroxy-3-methylbut-2-en-1-yl diphosphate synthase activity	4 out of 5734 genes, 0.1%	4 out of 15345 genes, 0.0%	1
galacturan 1,4-alpha-galacturonidase activity	4 out of 5734 genes, 0.1%	4 out of 15345 genes, 0.0%	1
L-3-cyanoalanine synthase activity	4 out of 5734 genes, 0.1%	4 out of 15345 genes, 0.0%	1
m7G(5')pppN diphosphatase activity	4 out of 5734 genes, 0.1%	4 out of 15345 genes, 0.0%	1
oxidoreductase activity, acting on CH or CH2 groups, with an iron-sulfur protein as acceptor	4 out of 5734 genes, 0.1%	4 out of 15345 genes, 0.0%	1
4-alpha-methyl-delta7-sterol-4alpha-methyl oxidase activity	4 out of 5734 genes, 0.1%	4 out of 15345 genes, 0.0%	1
myosin XI tail binding	4 out of 5734 genes, 0.1%	4 out of 15345 genes, 0.0%	1
transferase activity, transferring phosphorus-containing groups	4 out of 5734 genes, 0.1%	2239 out of 15345 genes, 14.6%	1
oxidoreductase activity, acting on a sulfur group of donors, disulfide as acceptor	4 out of 5734 genes, 0.1%	29 out of 15345 genes, 0.2%	1
ribonuclease III activity	4 out of 5734 genes, 0.1%	15 out of 15345 genes, 0.1%	1
chloride transmembrane transporter activity	4 out of 5734 genes, 0.1%	15 out of 15345 genes, 0.1%	1
sucrose synthase activity	4 out of 5734 genes, 0.1%	15 out of 15345 genes, 0.1%	1
O-acyltransferase activity	4 out of 5734 genes, 0.1%	46 out of 15345 genes, 0.3%	1
oxidoreductase activity, acting on the CH-NH2 group of donors	4 out of 5734 genes, 0.1%	34 out of 15345 genes, 0.2%	1
oxidoreductase activity, acting on the aldehyde or oxo group of donors	4 out of 5734 genes, 0.1%	106 out of 15345 genes, 0.7%	1
calcium-dependent phospholipid binding	4 out of 5734 genes, 0.1%	13 out of 15345 genes, 0.1%	1
alcohol dehydrogenase (NAD) activity	4 out of 5734 genes, 0.1%	20 out of 15345 genes, 0.1%	1
signal transducer activity	4 out of 5734 genes, 0.1%	276 out of 15345 genes, 1.8%	1
molecular transducer activity	4 out of 5734 genes, 0.1%	276 out of 15345 genes, 1.8%	1
ATP binding	4 out of 5734 genes, 0.1%	2442 out of 15345 genes, 15.9%	1
transmembrane signaling receptor activity	4 out of 5734 genes, 0.1%	82 out of 15345 genes, 0.5%	1
phosphoric diester hydrolase activity	4 out of 5734 genes, 0.1%	67 out of 15345 genes, 0.4%	1
alpha-mannosidase activity	4 out of 5734 genes, 0.1%	11 out of 15345 genes, 0.1%	1
phosphoenolpyruvate carboxykinase activity	4 out of 5734 genes, 0.1%	11 out of 15345 genes, 0.1%	1
S-methyltransferase activity	4 out of 5734 genes, 0.1%	11 out of 15345 genes, 0.1%	1
1-phosphatidylinositol-4-phosphate 5-kinase activity	4 out of 5734 genes, 0.1%	11 out of 15345 genes, 0.1%	1
glucuronoxylan glucuronosyltransferase activity	4 out of 5734 genes, 0.1%	11 out of 15345 genes, 0.1%	1
transcription regulatory region DNA binding	4 out of 5734 genes, 0.1%	30 out of 15345 genes, 0.2%	1
flavin adenine dinucleotide binding	4 out of 5734 genes, 0.1%	113 out of 15345 genes, 0.7%	1
active transmembrane transporter activity	4 out of 5734 genes, 0.1%	542 out of 15345 genes, 3.5%	1
sodium ion transmembrane transporter activity	4 out of 5734 genes, 0.1%	28 out of 15345 genes, 0.2%	1
pyruvate dehydrogenase activity	4 out of 5734 genes, 0.1%	9 out of 15345 genes, 0.1%	1
pyruvate dehydrogenase (acetyl-transferring) activity	4 out of 5734 genes, 0.1%	9 out of 15345 genes, 0.1%	1
potassium:sodium symporter activity	4 out of 5734 genes, 0.1%	9 out of 15345 genes, 0.1%	1
anion:cation symporter activity	4 out of 5734 genes, 0.1%	9 out of 15345 genes, 0.1%	1
L-ascorbate peroxidase activity	4 out of 5734 genes, 0.1%	9 out of 15345 genes, 0.1%	1
potassium ion symporter activity	4 out of 5734 genes, 0.1%	9 out of 15345 genes, 0.1%	1
sterol binding	4 out of 5734 genes, 0.1%	9 out of 15345 genes, 0.1%	1
alpha-N-arabinofuranosidase activity	4 out of 5734 genes, 0.1%	9 out of 15345 genes, 0.1%	1
GTPase binding	4 out of 5734 genes, 0.1%	33 out of 15345 genes, 0.2%	1
phosphate ion transmembrane transporter activity	4 out of 5734 genes, 0.1%	21 out of 15345 genes, 0.1%	1
glucuronosyltransferase activity	4 out of 5734 genes, 0.1%	31 out of 15345 genes, 0.2%	1
peptide receptor activity	4 out of 5734 genes, 0.1%	14 out of 15345 genes, 0.1%	1
galactosylgalactosylxylosylprotein 3-beta-glucuronosyltransferase activity	4 out of 5734 genes, 0.1%	14 out of 15345 genes, 0.1%	1
alkylbase DNA N-glycosylase activity	4 out of 5734 genes, 0.1%	7 out of 15345 genes, 0.0%	1
geranyltranstransferase activity	4 out of 5734 genes, 0.1%	7 out of 15345 genes, 0.0%	1
phosphoglycerate mutase activity	4 out of 5734 genes, 0.1%	7 out of 15345 genes, 0.0%	1
stearoyl-CoA 9-desaturase activity	4 out of 5734 genes, 0.1%	7 out of 15345 genes, 0.0%	1
phosphatidylinositol-4,5-bisphosphate binding	4 out of 5734 genes, 0.1%	7 out of 15345 genes, 0.0%	1
oxysterol binding	4 out of 5734 genes, 0.1%	7 out of 15345 genes, 0.0%	1
glycogenin glucosyltransferase activity	4 out of 5734 genes, 0.1%	7 out of 15345 genes, 0.0%	1
arginine transmembrane transporter activity	4 out of 5734 genes, 0.1%	7 out of 15345 genes, 0.0%	1
L-lysine transmembrane transporter activity	4 out of 5734 genes, 0.1%	7 out of 15345 genes, 0.0%	1
cationic amino acid transmembrane transporter activity	4 out of 5734 genes, 0.1%	7 out of 15345 genes, 0.0%	1
acyl-CoA desaturase activity	4 out of 5734 genes, 0.1%	7 out of 15345 genes, 0.0%	1
beta-1,4-mannosyltransferase activity	4 out of 5734 genes, 0.1%	7 out of 15345 genes, 0.0%	1
GTP-dependent protein binding	4 out of 5734 genes, 0.1%	7 out of 15345 genes, 0.0%	1
cellobiose glucosidase activity	4 out of 5734 genes, 0.1%	7 out of 15345 genes, 0.0%	1
structural constituent of cytoskeleton	4 out of 5734 genes, 0.1%	24 out of 15345 genes, 0.2%	1
UDP-galactosyltransferase activity	4 out of 5734 genes, 0.1%	34 out of 15345 genes, 0.2%	1
proton-transporting ATPase activity, rotational mechanism	4 out of 5734 genes, 0.1%	34 out of 15345 genes, 0.2%	1
long-chain fatty acid-CoA ligase activity	4 out of 5734 genes, 0.1%	12 out of 15345 genes, 0.1%	1
L-amino acid transmembrane transporter activity	4 out of 5734 genes, 0.1%	12 out of 15345 genes, 0.1%	1
fatty acid ligase activity	4 out of 5734 genes, 0.1%	12 out of 15345 genes, 0.1%	1
steroid dehydrogenase activity, acting on the CH-OH group of donors, NAD or NADP as acceptor	4 out of 5734 genes, 0.1%	12 out of 15345 genes, 0.1%	1
3-deoxy-7-phosphoheptulonate synthase activity	4 out of 5734 genes, 0.1%	5 out of 15345 genes, 0.0%	1
ATP citrate synthase activity	4 out of 5734 genes, 0.1%	5 out of 15345 genes, 0.0%	1
NAD(P)H dehydrogenase (quinone) activity	4 out of 5734 genes, 0.1%	5 out of 15345 genes, 0.0%	1
UDP-glucose 6-dehydrogenase activity	4 out of 5734 genes, 0.1%	5 out of 15345 genes, 0.0%	1
glycerol-3-phosphate O-acyltransferase activity	4 out of 5734 genes, 0.1%	5 out of 15345 genes, 0.0%	1
heme oxygenase (decyclizing) activity	4 out of 5734 genes, 0.1%	5 out of 15345 genes, 0.0%	1
hydroxyacylglutathione hydrolase activity	4 out of 5734 genes, 0.1%	5 out of 15345 genes, 0.0%	1
glycine-tRNA ligase activity	3911 out of 5734 genes, 68.2%	5 out of 15345 genes, 0.0%	1
mannose-1-phosphate guanylyltransferase (GDP) activity	39 out of 5734 genes, 0.7%	5 out of 15345 genes, 0.0%	1
NAD(P)H oxidase activity	39 out of 5734 genes, 0.7%	5 out of 15345 genes, 0.0%	1
oxidoreductase activity, acting on the CH-OH group of donors, quinone or similar compound as acceptor	39 out of 5734 genes, 0.7%	5 out of 15345 genes, 0.0%	1
electron transporter, transferring electrons within CoQH2-cytochrome c reductase complex activity	39 out of 5734 genes, 0.7%	5 out of 15345 genes, 0.0%	1
cysteamine dioxygenase activity	39 out of 5734 genes, 0.7%	5 out of 15345 genes, 0.0%	1
sucrose 1F-fructosyltransferase activity	386 out of 5734 genes, 6.7%	5 out of 15345 genes, 0.0%	1
trans-octaprenyltranstransferase activity	38 out of 5734 genes, 0.7%	5 out of 15345 genes, 0.0%	1
fructosyltransferase activity	38 out of 5734 genes, 0.7%	5 out of 15345 genes, 0.0%	1
fructan beta-fructosidase activity	377 out of 5734 genes, 6.6%	5 out of 15345 genes, 0.0%	1
inositol-1,4,5-trisphosphate 5-phosphatase activity	374 out of 5734 genes, 6.5%	5 out of 15345 genes, 0.0%	1
pyruvate kinase activity	37 out of 5734 genes, 0.6%	17 out of 15345 genes, 0.1%	1
G-protein coupled receptor activity	37 out of 5734 genes, 0.6%	17 out of 15345 genes, 0.1%	1
acylglycerol O-acyltransferase activity	366 out of 5734 genes, 6.4%	17 out of 15345 genes, 0.1%	1
modified amino acid binding	364 out of 5734 genes, 6.3%	17 out of 15345 genes, 0.1%	1
potassium ion binding	36 out of 5734 genes, 0.6%	27 out of 15345 genes, 0.2%	1
alkali metal ion binding	36 out of 5734 genes, 0.6%	27 out of 15345 genes, 0.2%	1
adenyl nucleotide binding	36 out of 5734 genes, 0.6%	2513 out of 15345 genes, 16.4%	1
hydrolase activity	36 out of 5734 genes, 0.6%	3380 out of 15345 genes, 22.0%	1
hydro-lyase activity	36 out of 5734 genes, 0.6%	81 out of 15345 genes, 0.5%	1
cytochrome-c oxidase activity	36 out of 5734 genes, 0.6%	10 out of 15345 genes, 0.1%	1
alpha-L-fucosidase activity	3583 out of 5734 genes, 62.5%	10 out of 15345 genes, 0.1%	1
steroid binding	35 out of 5734 genes, 0.6%	10 out of 15345 genes, 0.1%	1
heme-copper terminal oxidase activity	35 out of 5734 genes, 0.6%	10 out of 15345 genes, 0.1%	1
fucosidase activity	35 out of 5734 genes, 0.6%	10 out of 15345 genes, 0.1%	1
oxidoreductase activity, acting on a heme group of donors	345 out of 5734 genes, 6.0%	10 out of 15345 genes, 0.1%	1
oxidoreductase activity, acting on a heme group of donors, oxygen as acceptor	34 out of 5734 genes, 0.6%	10 out of 15345 genes, 0.1%	1
oxidoreductase activity, acting on paired donors, with incorporation or reduction of molecular oxygen, reduced iron-sulfur protein as one donor, and incorporation of one atom of oxygen	34 out of 5734 genes, 0.6%	10 out of 15345 genes, 0.1%	1
alkane 1-monooxygenase activity	34 out of 5734 genes, 0.6%	10 out of 15345 genes, 0.1%	1
signaling receptor activity	34 out of 5734 genes, 0.6%	120 out of 15345 genes, 0.8%	1
adenyl ribonucleotide binding	34 out of 5734 genes, 0.6%	2506 out of 15345 genes, 16.3%	1
cyclohydrolase activity	33 out of 5734 genes, 0.6%	15 out of 15345 genes, 0.1%	1
galactosylxylosylprotein 3-beta-galactosyltransferase activity	327 out of 5734 genes, 5.7%	15 out of 15345 genes, 0.1%	1
transaminase activity	320 out of 5734 genes, 5.6%	71 out of 15345 genes, 0.5%	1
transferase activity, transferring nitrogenous groups	32 out of 5734 genes, 0.6%	71 out of 15345 genes, 0.5%	1
peptidase inhibitor activity	32 out of 5734 genes, 0.6%	25 out of 15345 genes, 0.2%	1
peptidase regulator activity	32 out of 5734 genes, 0.6%	25 out of 15345 genes, 0.2%	1
phosphoethanolamine N-methyltransferase activity	32 out of 5734 genes, 0.6%	3 out of 15345 genes, 0.0%	1
inositol-1,4,5-trisphosphate 6-kinase activity	31 out of 5734 genes, 0.5%	3 out of 15345 genes, 0.0%	1
IMP dehydrogenase activity	31 out of 5734 genes, 0.5%	3 out of 15345 genes, 0.0%	1
adenosylhomocysteinase activity	31 out of 5734 genes, 0.5%	3 out of 15345 genes, 0.0%	1
coproporphyrinogen oxidase activity	301 out of 5734 genes, 5.2%	3 out of 15345 genes, 0.0%	1
glycerol-3-phosphate dehydrogenase activity	30 out of 5734 genes, 0.5%	3 out of 15345 genes, 0.0%	1
hydroxymethylglutaryl-CoA synthase activity	30 out of 5734 genes, 0.5%	3 out of 15345 genes, 0.0%	1
inositol-polyphosphate 5-phosphatase activity	30 out of 5734 genes, 0.5%	3 out of 15345 genes, 0.0%	1
leukotriene-A4 hydrolase activity	30 out of 5734 genes, 0.5%	3 out of 15345 genes, 0.0%	1
phosphoglycerate kinase activity	30 out of 5734 genes, 0.5%	3 out of 15345 genes, 0.0%	1
prephenate dehydrogenase (NADP+) activity	3 out of 5734 genes, 0.1%	3 out of 15345 genes, 0.0%	1
maltose transmembrane transporter activity	3 out of 5734 genes, 0.1%	3 out of 15345 genes, 0.0%	1
sulfonylurea receptor activity	3 out of 5734 genes, 0.1%	3 out of 15345 genes, 0.0%	1
inositol-1,4,5-trisphosphate 3-kinase activity	3 out of 5734 genes, 0.1%	3 out of 15345 genes, 0.0%	1
phosphatidylinositol transporter activity	3 out of 5734 genes, 0.1%	3 out of 15345 genes, 0.0%	1
prephenate dehydrogenase activity	3 out of 5734 genes, 0.1%	3 out of 15345 genes, 0.0%	1
acetyl CoA:(Z)-3-hexen-1-ol acetyltransferase activity	3 out of 5734 genes, 0.1%	3 out of 15345 genes, 0.0%	1
nickel cation transmembrane transporter activity	3 out of 5734 genes, 0.1%	3 out of 15345 genes, 0.0%	1
methylammonium transmembrane transporter activity	3 out of 5734 genes, 0.1%	3 out of 15345 genes, 0.0%	1
trialkylsulfonium hydrolase activity	3 out of 5734 genes, 0.1%	3 out of 15345 genes, 0.0%	1
glyoxylate reductase (NADP) activity	3 out of 5734 genes, 0.1%	3 out of 15345 genes, 0.0%	1
glucuronoxylan 4-O-methyltransferase activity	3 out of 5734 genes, 0.1%	3 out of 15345 genes, 0.0%	1
nicotianamine aminotransferase activity	3 out of 5734 genes, 0.1%	3 out of 15345 genes, 0.0%	1
histone serine kinase activity	3 out of 5734 genes, 0.1%	3 out of 15345 genes, 0.0%	1
histone kinase activity (H3-S10 specific)	3 out of 5734 genes, 0.1%	3 out of 15345 genes, 0.0%	1
omega-3 fatty acid desaturase activity	3 out of 5734 genes, 0.1%	3 out of 15345 genes, 0.0%	1
naringenin 3-dioxygenase activity	3 out of 5734 genes, 0.1%	3 out of 15345 genes, 0.0%	1
dehydrodolichyl diphosphate synthase activity	3 out of 5734 genes, 0.1%	3 out of 15345 genes, 0.0%	1
malate dehydrogenase (NADP+) activity	3 out of 5734 genes, 0.1%	3 out of 15345 genes, 0.0%	1
acylglycerol lipase activity	3 out of 5734 genes, 0.1%	3 out of 15345 genes, 0.0%	1
1,2-alpha-L-fucosidase activity	3 out of 5734 genes, 0.1%	3 out of 15345 genes, 0.0%	1
adenosine nucleosidase activity	3 out of 5734 genes, 0.1%	3 out of 15345 genes, 0.0%	1
beta-1,3-galactosyltransferase activity	3 out of 5734 genes, 0.1%	3 out of 15345 genes, 0.0%	1
pyruvate, phosphate dikinase activity	3 out of 5734 genes, 0.1%	3 out of 15345 genes, 0.0%	1
ammonia transmembrane transporter activity	3 out of 5734 genes, 0.1%	3 out of 15345 genes, 0.0%	1
4-hydroxy-3-methylbut-2-en-1-yl diphosphate reductase activity	3 out of 5734 genes, 0.1%	3 out of 15345 genes, 0.0%	1
arabinosyltransferase activity	3 out of 5734 genes, 0.1%	3 out of 15345 genes, 0.0%	1
very-long-chain-(S)-2-hydroxy-acid oxidase activity	3 out of 5734 genes, 0.1%	3 out of 15345 genes, 0.0%	1
long-chain-(S)-2-hydroxy-long-chain-acid oxidase activity	3 out of 5734 genes, 0.1%	3 out of 15345 genes, 0.0%	1
medium-chain-(S)-2-hydroxy-acid oxidase activity	3 out of 5734 genes, 0.1%	3 out of 15345 genes, 0.0%	1
3R-hydroxyacyl-CoA dehydratase activity	3 out of 5734 genes, 0.1%	3 out of 15345 genes, 0.0%	1
borate uptake transmembrane transporter activity	3 out of 5734 genes, 0.1%	3 out of 15345 genes, 0.0%	1
antiporter activity	3 out of 5734 genes, 0.1%	97 out of 15345 genes, 0.6%	1
amino acid binding	3 out of 5734 genes, 0.1%	61 out of 15345 genes, 0.4%	1
regulatory region DNA binding	3 out of 5734 genes, 0.1%	33 out of 15345 genes, 0.2%	1
regulatory region nucleic acid binding	3 out of 5734 genes, 0.1%	33 out of 15345 genes, 0.2%	1
carbon-sulfur lyase activity	3 out of 5734 genes, 0.1%	33 out of 15345 genes, 0.2%	1
oxidoreductase activity, acting on paired donors, with incorporation or reduction of molecular oxygen, 2-oxoglutarate as one donor, and incorporation of one atom each of oxygen into both donors	3 out of 5734 genes, 0.1%	77 out of 15345 genes, 0.5%	1
receptor serine/threonine kinase binding	3 out of 5734 genes, 0.1%	23 out of 15345 genes, 0.1%	1
protein self-association	3 out of 5734 genes, 0.1%	23 out of 15345 genes, 0.1%	1
transferase activity, transferring alkyl or aryl (other than methyl) groups	3 out of 5734 genes, 0.1%	132 out of 15345 genes, 0.9%	1
GTP cyclohydrolase activity	3 out of 5734 genes, 0.1%	8 out of 15345 genes, 0.1%	1
aldo-keto reductase (NADP) activity	3 out of 5734 genes, 0.1%	8 out of 15345 genes, 0.1%	1
aldose 1-epimerase activity	3 out of 5734 genes, 0.1%	8 out of 15345 genes, 0.1%	1
indole-3-acetic acid amido synthetase activity	3 out of 5734 genes, 0.1%	8 out of 15345 genes, 0.1%	1
basic amino acid transmembrane transporter activity	3 out of 5734 genes, 0.1%	8 out of 15345 genes, 0.1%	1
hydrolase activity, acting on ether bonds	3 out of 5734 genes, 0.1%	8 out of 15345 genes, 0.1%	1
magnesium chelatase activity	3 out of 5734 genes, 0.1%	8 out of 15345 genes, 0.1%	1
ligase activity, forming nitrogen-metal bonds	3 out of 5734 genes, 0.1%	8 out of 15345 genes, 0.1%	1
ligase activity, forming nitrogen-metal bonds, forming coordination complexes	3 out of 5734 genes, 0.1%	8 out of 15345 genes, 0.1%	1
endoribonuclease activity	3 out of 5734 genes, 0.1%	41 out of 15345 genes, 0.3%	1
macrolide binding	3 out of 5734 genes, 0.1%	13 out of 15345 genes, 0.1%	1
FK506 binding	3 out of 5734 genes, 0.1%	13 out of 15345 genes, 0.1%	1
RNA polymerase II carboxy-terminal domain kinase activity	3 out of 5734 genes, 0.1%	13 out of 15345 genes, 0.1%	1
hydroxymethyl-, formyl- and related transferase activity	3 out of 5734 genes, 0.1%	13 out of 15345 genes, 0.1%	1
hydrogen ion transmembrane transporter activity	3 out of 5734 genes, 0.1%	127 out of 15345 genes, 0.8%	1
manganese ion binding	3 out of 5734 genes, 0.1%	54 out of 15345 genes, 0.4%	1
solute:cation symporter activity	3 out of 5734 genes, 0.1%	80 out of 15345 genes, 0.5%	1
monovalent inorganic cation transmembrane transporter activity	3 out of 5734 genes, 0.1%	209 out of 15345 genes, 1.4%	1
substrate-specific transmembrane transporter activity	3 out of 5734 genes, 0.1%	792 out of 15345 genes, 5.2%	1
steroid dehydrogenase activity	3 out of 5734 genes, 0.1%	16 out of 15345 genes, 0.1%	1
trans-zeatin O-beta-D-glucosyltransferase activity	3 out of 5734 genes, 0.1%	16 out of 15345 genes, 0.1%	1
oxidoreductase activity, acting on NADH or NADPH, oxygen as acceptor	3 out of 5734 genes, 0.1%	16 out of 15345 genes, 0.1%	1
endoribonuclease activity, producing 5'-phosphomonoesters	3 out of 5734 genes, 0.1%	29 out of 15345 genes, 0.2%	1
phosphorylase activity	3 out of 5734 genes, 0.1%	11 out of 15345 genes, 0.1%	1
glucose-1-phosphate adenylyltransferase activity	3 out of 5734 genes, 0.1%	11 out of 15345 genes, 0.1%	1
sodium:hydrogen antiporter activity	3 out of 5734 genes, 0.1%	11 out of 15345 genes, 0.1%	1
gamma-glutamyltransferase activity	3 out of 5734 genes, 0.1%	6 out of 15345 genes, 0.0%	1
D-arabinono-1,4-lactone oxidase activity	3 out of 5734 genes, 0.1%	6 out of 15345 genes, 0.0%	1
acyl-CoA oxidase activity	3 out of 5734 genes, 0.1%	6 out of 15345 genes, 0.0%	1
copper-exporting ATPase activity	3 out of 5734 genes, 0.1%	6 out of 15345 genes, 0.0%	1
L-alanine:2-oxoglutarate aminotransferase activity	3 out of 5734 genes, 0.1%	6 out of 15345 genes, 0.0%	1
asparagine synthase (glutamine-hydrolyzing) activity	3 out of 5734 genes, 0.1%	6 out of 15345 genes, 0.0%	1
glutamate-ammonia ligase activity	3 out of 5734 genes, 0.1%	6 out of 15345 genes, 0.0%	1
phospholipase A2 activity	3 out of 5734 genes, 0.1%	6 out of 15345 genes, 0.0%	1
threonine-tRNA ligase activity	3 out of 5734 genes, 0.1%	6 out of 15345 genes, 0.0%	1
glucose transmembrane transporter activity	3 out of 5734 genes, 0.1%	6 out of 15345 genes, 0.0%	1
water transmembrane transporter activity	3 out of 5734 genes, 0.1%	6 out of 15345 genes, 0.0%	1
galactoside 2-alpha-L-fucosyltransferase activity	3 out of 5734 genes, 0.1%	6 out of 15345 genes, 0.0%	1
bile acid:sodium symporter activity	3 out of 5734 genes, 0.1%	6 out of 15345 genes, 0.0%	1
GTP diphosphokinase activity	3 out of 5734 genes, 0.1%	6 out of 15345 genes, 0.0%	1
starch synthase activity	3 out of 5734 genes, 0.1%	6 out of 15345 genes, 0.0%	1
bile acid transmembrane transporter activity	3 out of 5734 genes, 0.1%	6 out of 15345 genes, 0.0%	1
water channel activity	3 out of 5734 genes, 0.1%	6 out of 15345 genes, 0.0%	1
alpha-(1,2)-fucosyltransferase activity	3 out of 5734 genes, 0.1%	6 out of 15345 genes, 0.0%	1
UDP-xylosyltransferase activity	3 out of 5734 genes, 0.1%	6 out of 15345 genes, 0.0%	1
telomeric DNA binding	3 out of 5734 genes, 0.1%	6 out of 15345 genes, 0.0%	1
alanine-oxo-acid transaminase activity	3 out of 5734 genes, 0.1%	6 out of 15345 genes, 0.0%	1
amygdalin beta-glucosidase activity	3 out of 5734 genes, 0.1%	6 out of 15345 genes, 0.0%	1
glycine:2-oxoglutarate aminotransferase activity	3 out of 5734 genes, 0.1%	6 out of 15345 genes, 0.0%	1
4-methylumbelliferyl-beta-D-glucopyranoside beta-glucosidase activity	3 out of 5734 genes, 0.1%	6 out of 15345 genes, 0.0%	1
esculin beta-glucosidase activity	3 out of 5734 genes, 0.1%	6 out of 15345 genes, 0.0%	1
beta-gentiobiose beta-glucosidase activity	3 out of 5734 genes, 0.1%	6 out of 15345 genes, 0.0%	1
cysteine-type endopeptidase activity	3 out of 5734 genes, 0.1%	37 out of 15345 genes, 0.2%	1
peptidyl-prolyl cis-trans isomerase activity	3 out of 5734 genes, 0.1%	58 out of 15345 genes, 0.4%	1
small GTPase regulator activity	3 out of 5734 genes, 0.1%	87 out of 15345 genes, 0.6%	1
pyridoxal phosphate binding	3 out of 5734 genes, 0.1%	132 out of 15345 genes, 0.9%	1
vitamin B6 binding	3 out of 5734 genes, 0.1%	132 out of 15345 genes, 0.9%	1
transporter activity	3 out of 5734 genes, 0.1%	1319 out of 15345 genes, 8.6%	1
channel activity	3 out of 5734 genes, 0.1%	103 out of 15345 genes, 0.7%	1
passive transmembrane transporter activity	3 out of 5734 genes, 0.1%	103 out of 15345 genes, 0.7%	1
enzyme activator activity	3 out of 5734 genes, 0.1%	74 out of 15345 genes, 0.5%	1
monovalent cation:hydrogen antiporter activity	3 out of 5734 genes, 0.1%	19 out of 15345 genes, 0.1%	1
carboxy-lyase activity	3 out of 5734 genes, 0.1%	82 out of 15345 genes, 0.5%	1
cis-trans isomerase activity	3 out of 5734 genes, 0.1%	61 out of 15345 genes, 0.4%	1
secondary active sulfate transmembrane transporter activity	3 out of 5734 genes, 0.1%	14 out of 15345 genes, 0.1%	1
sugar-phosphatase activity	3 out of 5734 genes, 0.1%	14 out of 15345 genes, 0.1%	1
substrate-specific channel activity	3 out of 5734 genes, 0.1%	101 out of 15345 genes, 0.7%	1
DNA-directed DNA polymerase activity	3 out of 5734 genes, 0.1%	35 out of 15345 genes, 0.2%	1
cofactor binding	3 out of 5734 genes, 0.1%	543 out of 15345 genes, 3.5%	1
double-stranded RNA binding	3 out of 5734 genes, 0.1%	30 out of 15345 genes, 0.2%	1
farnesyltranstransferase activity	3 out of 5734 genes, 0.1%	9 out of 15345 genes, 0.1%	1
glutathione peroxidase activity	3 out of 5734 genes, 0.1%	9 out of 15345 genes, 0.1%	1
ribokinase activity	3 out of 5734 genes, 0.1%	9 out of 15345 genes, 0.1%	1
1-phosphatidylinositol binding	3 out of 5734 genes, 0.1%	9 out of 15345 genes, 0.1%	1
monocarboxylic acid transmembrane transporter activity	3 out of 5734 genes, 0.1%	9 out of 15345 genes, 0.1%	1
ubiquinol-cytochrome-c reductase activity	3 out of 5734 genes, 0.1%	9 out of 15345 genes, 0.1%	1
acyl-[acyl-carrier-protein] hydrolase activity	3 out of 5734 genes, 0.1%	9 out of 15345 genes, 0.1%	1
oxidoreductase activity, acting on diphenols and related substances as donors, cytochrome as acceptor	3 out of 5734 genes, 0.1%	9 out of 15345 genes, 0.1%	1
oxidoreductase activity, acting on NADH or NADPH, quinone or similar compound as acceptor	3 out of 5734 genes, 0.1%	38 out of 15345 genes, 0.2%	1
endopeptidase activity	3 out of 5734 genes, 0.1%	304 out of 15345 genes, 2.0%	1
aldehyde dehydrogenase [NAD(P)+] activity	3 out of 5734 genes, 0.1%	17 out of 15345 genes, 0.1%	1
zinc ion transmembrane transporter activity	3 out of 5734 genes, 0.1%	17 out of 15345 genes, 0.1%	1
cis-zeatin O-beta-D-glucosyltransferase activity	3 out of 5734 genes, 0.1%	17 out of 15345 genes, 0.1%	1
solute:hydrogen antiporter activity	3 out of 5734 genes, 0.1%	33 out of 15345 genes, 0.2%	1
receptor activity	3 out of 5734 genes, 0.1%	129 out of 15345 genes, 0.8%	1
adenyl-nucleotide exchange factor activity	3 out of 5734 genes, 0.1%	4 out of 15345 genes, 0.0%	1
actin monomer binding	3 out of 5734 genes, 0.1%	4 out of 15345 genes, 0.0%	1
mannose-1-phosphate guanylyltransferase activity	3 out of 5734 genes, 0.1%	4 out of 15345 genes, 0.0%	1
calcium-dependent protein kinase C activity	3 out of 5734 genes, 0.1%	4 out of 15345 genes, 0.0%	1
triose-phosphate isomerase activity	3 out of 5734 genes, 0.1%	4 out of 15345 genes, 0.0%	1
Rab GDP-dissociation inhibitor activity	3 out of 5734 genes, 0.1%	4 out of 15345 genes, 0.0%	1
calcium channel activity	3 out of 5734 genes, 0.1%	4 out of 15345 genes, 0.0%	1
phosphatidylethanolamine binding	3 out of 5734 genes, 0.1%	4 out of 15345 genes, 0.0%	1
3-hydroxyisobutyrate dehydrogenase activity	3 out of 5734 genes, 0.1%	4 out of 15345 genes, 0.0%	1
FMN reductase activity	3 out of 5734 genes, 0.1%	4 out of 15345 genes, 0.0%	1
glyceraldehyde-3-phosphate dehydrogenase (NADP+) (non-phosphorylating) activity	3 out of 5734 genes, 0.1%	4 out of 15345 genes, 0.0%	1
phosphatidylcholine 1-acylhydrolase activity	3 out of 5734 genes, 0.1%	4 out of 15345 genes, 0.0%	1
calcium-dependent protein serine/threonine kinase activity	3 out of 5734 genes, 0.1%	4 out of 15345 genes, 0.0%	1
methyl-CpNpG binding	3 out of 5734 genes, 0.1%	4 out of 15345 genes, 0.0%	1
methyl-CpNpN binding	3 out of 5734 genes, 0.1%	4 out of 15345 genes, 0.0%	1
calcium-dependent protein kinase activity	3 out of 5734 genes, 0.1%	4 out of 15345 genes, 0.0%	1
molybdate ion transmembrane transporter activity	3 out of 5734 genes, 0.1%	4 out of 15345 genes, 0.0%	1
oligosaccharide transmembrane transporter activity	3 out of 5734 genes, 0.1%	4 out of 15345 genes, 0.0%	1
polyamine transmembrane transporter activity	3 out of 5734 genes, 0.1%	4 out of 15345 genes, 0.0%	1
calcium:cation antiporter activity	3 out of 5734 genes, 0.1%	4 out of 15345 genes, 0.0%	1
nucleobase:cation symporter activity	3 out of 5734 genes, 0.1%	4 out of 15345 genes, 0.0%	1
oligopeptide-transporting ATPase activity	3 out of 5734 genes, 0.1%	4 out of 15345 genes, 0.0%	1
peptide-transporting ATPase activity	3 out of 5734 genes, 0.1%	4 out of 15345 genes, 0.0%	1
cyclin-dependent protein kinase regulator activity	3 out of 5734 genes, 0.1%	4 out of 15345 genes, 0.0%	1
trans-cinnamate 4-monooxygenase activity	3 out of 5734 genes, 0.1%	4 out of 15345 genes, 0.0%	1
oxidoreductase activity, acting on CH or CH2 groups, NAD or NADP as acceptor	3 out of 5734 genes, 0.1%	4 out of 15345 genes, 0.0%	1
xyloglucan 6-xylosyltransferase activity	3 out of 5734 genes, 0.1%	4 out of 15345 genes, 0.0%	1
oligopeptide transmembrane transporter activity	3 out of 5734 genes, 0.1%	4 out of 15345 genes, 0.0%	1
hydroxymethylglutaryl-CoA reductase activity	3 out of 5734 genes, 0.1%	4 out of 15345 genes, 0.0%	1
dihydrokaempferol 4-reductase activity	3 out of 5734 genes, 0.1%	4 out of 15345 genes, 0.0%	1
galactolipase activity	3 out of 5734 genes, 0.1%	4 out of 15345 genes, 0.0%	1
inosine nucleosidase activity	3 out of 5734 genes, 0.1%	4 out of 15345 genes, 0.0%	1
arogenate dehydratase activity	3 out of 5734 genes, 0.1%	4 out of 15345 genes, 0.0%	1
glutaminyl-tRNA synthase (glutamine-hydrolyzing) activity	3 out of 5734 genes, 0.1%	4 out of 15345 genes, 0.0%	1
adenylate kinase activity	3 out of 5734 genes, 0.1%	12 out of 15345 genes, 0.1%	1
cyclase activity	3 out of 5734 genes, 0.1%	12 out of 15345 genes, 0.1%	1
arsenite transmembrane transporter activity	3 out of 5734 genes, 0.1%	12 out of 15345 genes, 0.1%	1
xylosyltransferase activity	3 out of 5734 genes, 0.1%	12 out of 15345 genes, 0.1%	1
1,3-beta-D-glucan synthase activity	29 out of 5734 genes, 0.5%	28 out of 15345 genes, 0.2%	1
O-methyltransferase activity	29 out of 5734 genes, 0.5%	28 out of 15345 genes, 0.2%	1
lipid binding	29 out of 5734 genes, 0.5%	183 out of 15345 genes, 1.2%	1
ion channel activity	29 out of 5734 genes, 0.5%	95 out of 15345 genes, 0.6%	1
carboxylic acid binding	29 out of 5734 genes, 0.5%	79 out of 15345 genes, 0.5%	1
coenzyme binding	29 out of 5734 genes, 0.5%	379 out of 15345 genes, 2.5%	1
endonuclease activity, active with either ribo- or deoxyribonucleic acids and producing 5'-phosphomonoesters	29 out of 5734 genes, 0.5%	31 out of 15345 genes, 0.2%	1
purine ribonucleoside triphosphate binding	28 out of 5734 genes, 0.5%	2708 out of 15345 genes, 17.6%	1
inorganic diphosphatase activity	279 out of 5734 genes, 4.9%	23 out of 15345 genes, 0.1%	1
cation-transporting ATPase activity	27 out of 5734 genes, 0.5%	82 out of 15345 genes, 0.5%	1
mannosyltransferase activity	27 out of 5734 genes, 0.5%	15 out of 15345 genes, 0.1%	1
cysteine synthase activity	27 out of 5734 genes, 0.5%	15 out of 15345 genes, 0.1%	1
transferase activity, transferring acyl groups, acyl groups converted into alkyl on transfer	260 out of 5734 genes, 4.5%	15 out of 15345 genes, 0.1%	1
ion transmembrane transporter activity	26 out of 5734 genes, 0.5%	602 out of 15345 genes, 3.9%	1
retinal dehydrogenase activity	26 out of 5734 genes, 0.5%	7 out of 15345 genes, 0.0%	1
(S)-2-hydroxy-acid oxidase activity	26 out of 5734 genes, 0.5%	7 out of 15345 genes, 0.0%	1
glycine hydroxymethyltransferase activity	26 out of 5734 genes, 0.5%	7 out of 15345 genes, 0.0%	1
cysteine-type endopeptidase inhibitor activity	26 out of 5734 genes, 0.5%	7 out of 15345 genes, 0.0%	1
G-protein coupled GABA receptor activity	26 out of 5734 genes, 0.5%	7 out of 15345 genes, 0.0%	1
L-glutamate transmembrane transporter activity	26 out of 5734 genes, 0.5%	7 out of 15345 genes, 0.0%	1
glycerophosphodiester phosphodiesterase activity	26 out of 5734 genes, 0.5%	7 out of 15345 genes, 0.0%	1
mannose-phosphate guanylyltransferase activity	26 out of 5734 genes, 0.5%	7 out of 15345 genes, 0.0%	1
peptide disulfide oxidoreductase activity	26 out of 5734 genes, 0.5%	7 out of 15345 genes, 0.0%	1
glutathione disulfide oxidoreductase activity	25 out of 5734 genes, 0.4%	7 out of 15345 genes, 0.0%	1
nitrate transmembrane transporter activity	25 out of 5734 genes, 0.4%	7 out of 15345 genes, 0.0%	1
polyol transmembrane transporter activity	25 out of 5734 genes, 0.4%	7 out of 15345 genes, 0.0%	1
nucleobase transmembrane transporter activity	25 out of 5734 genes, 0.4%	7 out of 15345 genes, 0.0%	1
12-oxophytodienoate reductase activity	25 out of 5734 genes, 0.4%	7 out of 15345 genes, 0.0%	1
GABA receptor activity	25 out of 5734 genes, 0.4%	7 out of 15345 genes, 0.0%	1
L-malate dehydrogenase activity	242 out of 5734 genes, 4.2%	7 out of 15345 genes, 0.0%	1
microtubule minus-end binding	24 out of 5734 genes, 0.4%	7 out of 15345 genes, 0.0%	1
ligase activity, forming carbon-sulfur bonds	24 out of 5734 genes, 0.4%	34 out of 15345 genes, 0.2%	1
receptor signaling protein serine/threonine kinase activity	24 out of 5734 genes, 0.4%	69 out of 15345 genes, 0.4%	1
receptor signaling protein activity	23 out of 5734 genes, 0.4%	69 out of 15345 genes, 0.4%	1
iron ion transmembrane transporter activity	23 out of 5734 genes, 0.4%	26 out of 15345 genes, 0.2%	1
DNA binding	23 out of 5734 genes, 0.4%	1327 out of 15345 genes, 8.6%	1
inorganic phosphate transmembrane transporter activity	23 out of 5734 genes, 0.4%	18 out of 15345 genes, 0.1%	1
sulfate transmembrane transporter activity	23 out of 5734 genes, 0.4%	18 out of 15345 genes, 0.1%	1
ATPase activity, coupled to transmembrane movement of substances	23 out of 5734 genes, 0.4%	266 out of 15345 genes, 1.7%	1
receptor binding	23 out of 5734 genes, 0.4%	29 out of 15345 genes, 0.2%	1
phosphotransferase activity, phosphate group as acceptor	226 out of 5734 genes, 3.9%	29 out of 15345 genes, 0.2%	1
C-4 methylsterol oxidase activity	225 out of 5734 genes, 3.9%	10 out of 15345 genes, 0.1%	1
acyl-CoA dehydrogenase activity	2231 out of 5734 genes, 38.9%	10 out of 15345 genes, 0.1%	1
primary amine oxidase activity	2231 out of 5734 genes, 38.9%	10 out of 15345 genes, 0.1%	1
blue light photoreceptor activity	22 out of 5734 genes, 0.4%	10 out of 15345 genes, 0.1%	1
double-stranded methylated DNA binding	212 out of 5734 genes, 3.7%	10 out of 15345 genes, 0.1%	1
ferric iron transmembrane transporter activity	21 out of 5734 genes, 0.4%	10 out of 15345 genes, 0.1%	1
ferric-transporting ATPase activity	21 out of 5734 genes, 0.4%	10 out of 15345 genes, 0.1%	1
DNA N-glycosylase activity	21 out of 5734 genes, 0.4%	10 out of 15345 genes, 0.1%	1
phosphopantetheine binding	21 out of 5734 genes, 0.4%	10 out of 15345 genes, 0.1%	1
trivalent inorganic cation transmembrane transporter activity	207 out of 5734 genes, 3.6%	10 out of 15345 genes, 0.1%	1
prenyltransferase activity	205 out of 5734 genes, 3.6%	40 out of 15345 genes, 0.3%	1
sugar transmembrane transporter activity	20 out of 5734 genes, 0.3%	70 out of 15345 genes, 0.5%	1
ATPase activity, coupled to movement of substances	20 out of 5734 genes, 0.3%	267 out of 15345 genes, 1.7%	1
inorganic cation transmembrane transporter activity	20 out of 5734 genes, 0.3%	324 out of 15345 genes, 2.1%	1
dicarboxylic acid transmembrane transporter activity	20 out of 5734 genes, 0.3%	13 out of 15345 genes, 0.1%	1
diphosphotransferase activity	20 out of 5734 genes, 0.3%	13 out of 15345 genes, 0.1%	1
intramolecular lyase activity	20 out of 5734 genes, 0.3%	13 out of 15345 genes, 0.1%	1
NAPE-specific phospholipase D activity	20 out of 5734 genes, 0.3%	13 out of 15345 genes, 0.1%	1
hydrolase activity, acting on acid anhydrides, catalyzing transmembrane movement of substances	2 out of 5734 genes, 0.0%	268 out of 15345 genes, 1.7%	1
cation:cation antiporter activity	2 out of 5734 genes, 0.0%	27 out of 15345 genes, 0.2%	1
phosphatidylinositol phosphate kinase activity	2 out of 5734 genes, 0.0%	27 out of 15345 genes, 0.2%	1
carbon-nitrogen lyase activity	2 out of 5734 genes, 0.0%	27 out of 15345 genes, 0.2%	1
solute:cation antiporter activity	2 out of 5734 genes, 0.0%	38 out of 15345 genes, 0.2%	1
nucleobase-containing compound kinase activity	2 out of 5734 genes, 0.0%	38 out of 15345 genes, 0.2%	1
drug binding	2 out of 5734 genes, 0.0%	16 out of 15345 genes, 0.1%	1
hydrolase activity, hydrolyzing N-glycosyl compounds	2 out of 5734 genes, 0.0%	16 out of 15345 genes, 0.1%	1
ion binding	2 out of 5734 genes, 0.0%	2956 out of 15345 genes, 19.3%	1
cation binding	2 out of 5734 genes, 0.0%	2956 out of 15345 genes, 19.3%	1
ATP-dependent peptidase activity	2 out of 5734 genes, 0.0%	19 out of 15345 genes, 0.1%	1
phospholipid binding	2 out of 5734 genes, 0.0%	142 out of 15345 genes, 0.9%	1
calcium ion transmembrane transporter activity	2 out of 5734 genes, 0.0%	33 out of 15345 genes, 0.2%	1
trans-hexaprenyltranstransferase activity	2 out of 5734 genes, 0.0%	5 out of 15345 genes, 0.0%	1
beta-1,4-mannosylglycoprotein 4-beta-N-acetylglucosaminyltransferase activity	2 out of 5734 genes, 0.0%	5 out of 15345 genes, 0.0%	1
1,4-alpha-glucan branching enzyme activity	2 out of 5734 genes, 0.0%	5 out of 15345 genes, 0.0%	1
RNA-directed RNA polymerase activity	2 out of 5734 genes, 0.0%	5 out of 15345 genes, 0.0%	1
UTP:glucose-1-phosphate uridylyltransferase activity	2 out of 5734 genes, 0.0%	5 out of 15345 genes, 0.0%	1
aminomethyltransferase activity	2 out of 5734 genes, 0.0%	5 out of 15345 genes, 0.0%	1
calcium-dependent cysteine-type endopeptidase activity	2 out of 5734 genes, 0.0%	5 out of 15345 genes, 0.0%	1
glutamate dehydrogenase [NAD(P)+] activity	2 out of 5734 genes, 0.0%	5 out of 15345 genes, 0.0%	1
isocitrate dehydrogenase (NADP+) activity	2 out of 5734 genes, 0.0%	5 out of 15345 genes, 0.0%	1
phosphoglycerate dehydrogenase activity	2 out of 5734 genes, 0.0%	5 out of 15345 genes, 0.0%	1
3-phosphoinositide-dependent protein kinase activity	2 out of 5734 genes, 0.0%	5 out of 15345 genes, 0.0%	1
myo-inositol transmembrane transporter activity	2 out of 5734 genes, 0.0%	5 out of 15345 genes, 0.0%	1
methyl-CpG binding	2 out of 5734 genes, 0.0%	5 out of 15345 genes, 0.0%	1
selenium binding	2 out of 5734 genes, 0.0%	5 out of 15345 genes, 0.0%	1
di-trans,poly-cis-decaprenylcistransferase activity	2 out of 5734 genes, 0.0%	5 out of 15345 genes, 0.0%	1
homocysteine S-methyltransferase activity	2 out of 5734 genes, 0.0%	5 out of 15345 genes, 0.0%	1
homogentisate prenyltransferase activity	2 out of 5734 genes, 0.0%	5 out of 15345 genes, 0.0%	1
homogentisate farnesyltransferase activity	2 out of 5734 genes, 0.0%	5 out of 15345 genes, 0.0%	1
homogentisate geranylgeranyltransferase activity	2 out of 5734 genes, 0.0%	5 out of 15345 genes, 0.0%	1
homogentisate solanesyltransferase activity	2 out of 5734 genes, 0.0%	5 out of 15345 genes, 0.0%	1
glycerol transmembrane transporter activity	2 out of 5734 genes, 0.0%	5 out of 15345 genes, 0.0%	1
monodehydroascorbate reductase (NADH) activity	2 out of 5734 genes, 0.0%	5 out of 15345 genes, 0.0%	1
ether hydrolase activity	2 out of 5734 genes, 0.0%	5 out of 15345 genes, 0.0%	1
nucleoside-diphosphatase activity	2 out of 5734 genes, 0.0%	5 out of 15345 genes, 0.0%	1
glycopeptide alpha-N-acetylgalactosaminidase activity	2 out of 5734 genes, 0.0%	5 out of 15345 genes, 0.0%	1
glutathione binding	2 out of 5734 genes, 0.0%	5 out of 15345 genes, 0.0%	1
UTP-monosaccharide-1-phosphate uridylyltransferase activity	2 out of 5734 genes, 0.0%	5 out of 15345 genes, 0.0%	1
uridylyltransferase activity	2 out of 5734 genes, 0.0%	5 out of 15345 genes, 0.0%	1
oligopeptide binding	2 out of 5734 genes, 0.0%	5 out of 15345 genes, 0.0%	1
endopeptidase inhibitor activity	2 out of 5734 genes, 0.0%	22 out of 15345 genes, 0.1%	1
endopeptidase regulator activity	2 out of 5734 genes, 0.0%	22 out of 15345 genes, 0.1%	1
3-beta-hydroxy-delta5-steroid dehydrogenase activity	2 out of 5734 genes, 0.0%	8 out of 15345 genes, 0.1%	1
alcohol dehydrogenase activity, zinc-dependent	2 out of 5734 genes, 0.0%	8 out of 15345 genes, 0.1%	1
fucosyltransferase activity	2 out of 5734 genes, 0.0%	8 out of 15345 genes, 0.1%	1
folic acid transporter activity	2 out of 5734 genes, 0.0%	8 out of 15345 genes, 0.1%	1
malate transmembrane transporter activity	2 out of 5734 genes, 0.0%	8 out of 15345 genes, 0.1%	1
disaccharide transmembrane transporter activity	2 out of 5734 genes, 0.0%	8 out of 15345 genes, 0.1%	1
anion:anion antiporter activity	2 out of 5734 genes, 0.0%	8 out of 15345 genes, 0.1%	1
potassium:hydrogen antiporter activity	2 out of 5734 genes, 0.0%	8 out of 15345 genes, 0.1%	1
alcohol transmembrane transporter activity	2 out of 5734 genes, 0.0%	8 out of 15345 genes, 0.1%	1
ammonia ligase activity	2 out of 5734 genes, 0.0%	8 out of 15345 genes, 0.1%	1
acid-ammonia (or amide) ligase activity	2 out of 5734 genes, 0.0%	8 out of 15345 genes, 0.1%	1
potassium ion antiporter activity	2 out of 5734 genes, 0.0%	8 out of 15345 genes, 0.1%	1
ATPase regulator activity	2 out of 5734 genes, 0.0%	8 out of 15345 genes, 0.1%	1
methyl indole-3-acetate esterase activity	2 out of 5734 genes, 0.0%	8 out of 15345 genes, 0.1%	1
purine nucleotide binding	2 out of 5734 genes, 0.0%	2781 out of 15345 genes, 18.1%	1
endonuclease activity	2 out of 5734 genes, 0.0%	72 out of 15345 genes, 0.5%	1
metal ion transmembrane transporter activity	2 out of 5734 genes, 0.0%	225 out of 15345 genes, 1.5%	1
protein kinase C activity	2 out of 5734 genes, 0.0%	11 out of 15345 genes, 0.1%	1
superoxide dismutase activity	2 out of 5734 genes, 0.0%	11 out of 15345 genes, 0.1%	1
phosphoglycolate phosphatase activity	2 out of 5734 genes, 0.0%	11 out of 15345 genes, 0.1%	1
photoreceptor activity	2 out of 5734 genes, 0.0%	11 out of 15345 genes, 0.1%	1
cinnamoyl-CoA reductase activity	2 out of 5734 genes, 0.0%	11 out of 15345 genes, 0.1%	1
oxidoreductase activity, acting on superoxide radicals as acceptor	2 out of 5734 genes, 0.0%	11 out of 15345 genes, 0.1%	1
inositol trisphosphate kinase activity	2 out of 5734 genes, 0.0%	11 out of 15345 genes, 0.1%	1
protein tyrosine phosphatase activity	2 out of 5734 genes, 0.0%	28 out of 15345 genes, 0.2%	1
alcohol binding	2 out of 5734 genes, 0.0%	14 out of 15345 genes, 0.1%	1
sugar:hydrogen symporter activity	2 out of 5734 genes, 0.0%	56 out of 15345 genes, 0.4%	1
cation:sugar symporter activity	2 out of 5734 genes, 0.0%	56 out of 15345 genes, 0.4%	1
solute:hydrogen symporter activity	2 out of 5734 genes, 0.0%	56 out of 15345 genes, 0.4%	1
ribonucleotide binding	2 out of 5734 genes, 0.0%	2771 out of 15345 genes, 18.1%	1
purine ribonucleotide binding	2 out of 5734 genes, 0.0%	2771 out of 15345 genes, 18.1%	1
ionotropic glutamate receptor activity	2 out of 5734 genes, 0.0%	17 out of 15345 genes, 0.1%	1
excitatory extracellular ligand-gated ion channel activity	2 out of 5734 genes, 0.0%	17 out of 15345 genes, 0.1%	1
extracellular-glutamate-gated ion channel activity	2 out of 5734 genes, 0.0%	17 out of 15345 genes, 0.1%	1
glutamate receptor activity	2 out of 5734 genes, 0.0%	17 out of 15345 genes, 0.1%	1
malate dehydrogenase activity	2 out of 5734 genes, 0.0%	17 out of 15345 genes, 0.1%	1
nucleotide kinase activity	2 out of 5734 genes, 0.0%	20 out of 15345 genes, 0.1%	1
pattern binding	2 out of 5734 genes, 0.0%	51 out of 15345 genes, 0.3%	1
polysaccharide binding	2 out of 5734 genes, 0.0%	51 out of 15345 genes, 0.3%	1
carbohydrate transmembrane transporter activity	2 out of 5734 genes, 0.0%	76 out of 15345 genes, 0.5%	1
carbohydrate transporter activity	2 out of 5734 genes, 0.0%	76 out of 15345 genes, 0.5%	1
calcium-transporting ATPase activity	2 out of 5734 genes, 0.0%	26 out of 15345 genes, 0.2%	1
hydrolase activity, acting on carbon-nitrogen (but not peptide) bonds, in cyclic amidines	2 out of 5734 genes, 0.0%	29 out of 15345 genes, 0.2%	1
magnesium ion binding	2 out of 5734 genes, 0.0%	176 out of 15345 genes, 1.1%	1
vitamin binding	2 out of 5734 genes, 0.0%	168 out of 15345 genes, 1.1%	1
oxidoreductase activity, acting on the CH-NH group of donors	2 out of 5734 genes, 0.0%	32 out of 15345 genes, 0.2%	1
GTPase activator activity	2 out of 5734 genes, 0.0%	49 out of 15345 genes, 0.3%	1
divalent inorganic cation transmembrane transporter activity	2 out of 5734 genes, 0.0%	66 out of 15345 genes, 0.4%	1
triglyceride lipase activity	2 out of 5734 genes, 0.0%	55 out of 15345 genes, 0.4%	1
ACP phosphopantetheine attachment site binding involved in fatty acid biosynthetic process	2 out of 5734 genes, 0.0%	12 out of 15345 genes, 0.1%	1
inositol hexakisphosphate binding	2 out of 5734 genes, 0.0%	12 out of 15345 genes, 0.1%	1
hydrogen-translocating pyrophosphatase activity	2 out of 5734 genes, 0.0%	12 out of 15345 genes, 0.1%	1
ACP phosphopantetheine attachment site binding	2 out of 5734 genes, 0.0%	12 out of 15345 genes, 0.1%	1
prosthetic group binding	2 out of 5734 genes, 0.0%	12 out of 15345 genes, 0.1%	1
guanylyltransferase activity	2 out of 5734 genes, 0.0%	12 out of 15345 genes, 0.1%	1
transmembrane receptor protein serine/threonine kinase binding	2 out of 5734 genes, 0.0%	12 out of 15345 genes, 0.1%	1
dimethylallyltranstransferase activity	2 out of 5734 genes, 0.0%	9 out of 15345 genes, 0.1%	1
fatty acid elongase activity	2 out of 5734 genes, 0.0%	9 out of 15345 genes, 0.1%	1
C4-dicarboxylate transmembrane transporter activity	2 out of 5734 genes, 0.0%	9 out of 15345 genes, 0.1%	1
oxidoreductase activity, acting on the CH-NH2 group of donors, NAD or NADP as acceptor	2 out of 5734 genes, 0.0%	9 out of 15345 genes, 0.1%	1
tau-protein kinase activity	2 out of 5734 genes, 0.0%	9 out of 15345 genes, 0.1%	1
3'-5'-exoribonuclease activity	2 out of 5734 genes, 0.0%	15 out of 15345 genes, 0.1%	1
oxidoreductase activity, acting on the aldehyde or oxo group of donors, disulfide as acceptor	2 out of 5734 genes, 0.0%	15 out of 15345 genes, 0.1%	1
NAD binding	2 out of 5734 genes, 0.0%	72 out of 15345 genes, 0.5%	1
ARF GTPase activator activity	2 out of 5734 genes, 0.0%	18 out of 15345 genes, 0.1%	1
GTP cyclohydrolase II activity	2 out of 5734 genes, 0.0%	6 out of 15345 genes, 0.0%	1
NAD+ ADP-ribosyltransferase activity	2 out of 5734 genes, 0.0%	6 out of 15345 genes, 0.0%	1
aminoacyl-tRNA hydrolase activity	2 out of 5734 genes, 0.0%	6 out of 15345 genes, 0.0%	1
branched-chain-amino-acid transaminase activity	2 out of 5734 genes, 0.0%	6 out of 15345 genes, 0.0%	1
hydroxymethylglutaryl-CoA reductase (NADPH) activity	2 out of 5734 genes, 0.0%	6 out of 15345 genes, 0.0%	1
tryptophan synthase activity	2 out of 5734 genes, 0.0%	6 out of 15345 genes, 0.0%	1
sulfotransferase activity	2 out of 5734 genes, 0.0%	6 out of 15345 genes, 0.0%	1
phosphatidate phosphatase activity	2 out of 5734 genes, 0.0%	6 out of 15345 genes, 0.0%	1
purine nucleosidase activity	2 out of 5734 genes, 0.0%	6 out of 15345 genes, 0.0%	1
3,4-dihydroxy-2-butanone-4-phosphate synthase activity	2 out of 5734 genes, 0.0%	6 out of 15345 genes, 0.0%	1
glycolate oxidase activity	2 out of 5734 genes, 0.0%	6 out of 15345 genes, 0.0%	1
serine O-acetyltransferase activity	2 out of 5734 genes, 0.0%	6 out of 15345 genes, 0.0%	1
ent-copalyl diphosphate synthase activity	2 out of 5734 genes, 0.0%	6 out of 15345 genes, 0.0%	1
abscisic acid binding	2 out of 5734 genes, 0.0%	6 out of 15345 genes, 0.0%	1
serine O-acyltransferase activity	2 out of 5734 genes, 0.0%	6 out of 15345 genes, 0.0%	1
6-phosphogluconolactonase activity	2 out of 5734 genes, 0.0%	6 out of 15345 genes, 0.0%	1
CDP-alcohol phosphatidyltransferase activity	2 out of 5734 genes, 0.0%	6 out of 15345 genes, 0.0%	1
isoprenoid binding	2 out of 5734 genes, 0.0%	6 out of 15345 genes, 0.0%	1
retinyl-palmitate esterase activity	2 out of 5734 genes, 0.0%	6 out of 15345 genes, 0.0%	1
coniferyl-aldehyde dehydrogenase activity	2 out of 5734 genes, 0.0%	6 out of 15345 genes, 0.0%	1
proteasome binding	2 out of 5734 genes, 0.0%	6 out of 15345 genes, 0.0%	1
methyl salicylate esterase activity	2 out of 5734 genes, 0.0%	6 out of 15345 genes, 0.0%	1
methyl jasmonate esterase activity	2 out of 5734 genes, 0.0%	6 out of 15345 genes, 0.0%	1
extracellular ligand-gated ion channel activity	2 out of 5734 genes, 0.0%	21 out of 15345 genes, 0.1%	1
voltage-gated ion channel activity	2 out of 5734 genes, 0.0%	47 out of 15345 genes, 0.3%	1
voltage-gated channel activity	2 out of 5734 genes, 0.0%	47 out of 15345 genes, 0.3%	1
cation transmembrane transporter activity	2 out of 5734 genes, 0.0%	441 out of 15345 genes, 2.9%	1
transferase activity, transferring pentosyl groups	2 out of 5734 genes, 0.0%	50 out of 15345 genes, 0.3%	1
protein kinase binding	2 out of 5734 genes, 0.0%	50 out of 15345 genes, 0.3%	1
primary active transmembrane transporter activity	2 out of 5734 genes, 0.0%	305 out of 15345 genes, 2.0%	1
acid phosphatase activity	2 out of 5734 genes, 0.0%	39 out of 15345 genes, 0.3%	1
FMN binding	2 out of 5734 genes, 0.0%	45 out of 15345 genes, 0.3%	1
identical protein binding	2 out of 5734 genes, 0.0%	174 out of 15345 genes, 1.1%	1
P-P-bond-hydrolysis-driven transmembrane transporter activity	2 out of 5734 genes, 0.0%	304 out of 15345 genes, 2.0%	1
GTPase activity	2 out of 5734 genes, 0.0%	141 out of 15345 genes, 0.9%	1
Ran GTPase binding	2 out of 5734 genes, 0.0%	19 out of 15345 genes, 0.1%	1
oxidoreductase activity, acting on the CH-CH group of donors, oxygen as acceptor	2 out of 5734 genes, 0.0%	19 out of 15345 genes, 0.1%	1
oxo-acid-lyase activity	2 out of 5734 genes, 0.0%	19 out of 15345 genes, 0.1%	1
CoA-ligase activity	2 out of 5734 genes, 0.0%	22 out of 15345 genes, 0.1%	1
transferase activity, transferring sulfur-containing groups	2 out of 5734 genes, 0.0%	22 out of 15345 genes, 0.1%	1
acid-thiol ligase activity	2 out of 5734 genes, 0.0%	22 out of 15345 genes, 0.1%	1
organic phosphonate transmembrane-transporting ATPase activity	2 out of 5734 genes, 0.0%	16 out of 15345 genes, 0.1%	1
organic phosphonate transmembrane transporter activity	2 out of 5734 genes, 0.0%	16 out of 15345 genes, 0.1%	1
organophosphate ester transmembrane transporter activity	2 out of 5734 genes, 0.0%	16 out of 15345 genes, 0.1%	1
oxidoreductase activity, acting on the CH-NH group of donors, NAD or NADP as acceptor	2 out of 5734 genes, 0.0%	16 out of 15345 genes, 0.1%	1
sulfurtransferase activity	2 out of 5734 genes, 0.0%	16 out of 15345 genes, 0.1%	1
Ras GTPase binding	2 out of 5734 genes, 0.0%	25 out of 15345 genes, 0.2%	1
small GTPase binding	2 out of 5734 genes, 0.0%	25 out of 15345 genes, 0.2%	1
acetylglucosaminyltransferase activity	2 out of 5734 genes, 0.0%	57 out of 15345 genes, 0.4%	1
intramolecular transferase activity	2 out of 5734 genes, 0.0%	57 out of 15345 genes, 0.4%	1
protein disulfide isomerase activity	2 out of 5734 genes, 0.0%	13 out of 15345 genes, 0.1%	1
inward rectifier potassium channel activity	2 out of 5734 genes, 0.0%	13 out of 15345 genes, 0.1%	1
glutathione gamma-glutamylcysteinyltransferase activity	2 out of 5734 genes, 0.0%	13 out of 15345 genes, 0.1%	1
intramolecular oxidoreductase activity, transposing S-S bonds	2 out of 5734 genes, 0.0%	13 out of 15345 genes, 0.1%	1
transition metal ion transmembrane transporter activity	2 out of 5734 genes, 0.0%	77 out of 15345 genes, 0.5%	1
carbon-nitrogen ligase activity, with glutamine as amido-N-donor	2 out of 5734 genes, 0.0%	34 out of 15345 genes, 0.2%	1
exopeptidase activity	2 out of 5734 genes, 0.0%	114 out of 15345 genes, 0.7%	1
histone deacetylase activity	2 out of 5734 genes, 0.0%	10 out of 15345 genes, 0.1%	1
protein domain specific binding	2 out of 5734 genes, 0.0%	10 out of 15345 genes, 0.1%	1
protein deacetylase activity	2 out of 5734 genes, 0.0%	10 out of 15345 genes, 0.1%	1
starch binding	2 out of 5734 genes, 0.0%	10 out of 15345 genes, 0.1%	1
ribonuclease activity	2 out of 5734 genes, 0.0%	69 out of 15345 genes, 0.4%	1
oxidoreductase activity, acting on NADH or NADPH	2 out of 5734 genes, 0.0%	106 out of 15345 genes, 0.7%	1
gated channel activity	2 out of 5734 genes, 0.0%	72 out of 15345 genes, 0.5%	1
calmodulin-dependent protein kinase activity	2 out of 5734 genes, 0.0%	55 out of 15345 genes, 0.4%	1
potassium ion transmembrane transporter activity	2 out of 5734 genes, 0.0%	78 out of 15345 genes, 0.5%	1
acetate-CoA ligase activity	2 out of 5734 genes, 0.0%	7 out of 15345 genes, 0.0%	1
anthranilate synthase activity	2 out of 5734 genes, 0.0%	7 out of 15345 genes, 0.0%	1
ferredoxin-NADP+ reductase activity	2 out of 5734 genes, 0.0%	7 out of 15345 genes, 0.0%	1
glyceraldehyde-3-phosphate dehydrogenase (NAD+) (phosphorylating) activity	2 out of 5734 genes, 0.0%	7 out of 15345 genes, 0.0%	1
phosphopyruvate hydratase activity	2 out of 5734 genes, 0.0%	7 out of 15345 genes, 0.0%	1
ATP:ADP antiporter activity	2 out of 5734 genes, 0.0%	7 out of 15345 genes, 0.0%	1
demethylase activity	2 out of 5734 genes, 0.0%	7 out of 15345 genes, 0.0%	1
monocarboxylic acid binding	2 out of 5734 genes, 0.0%	7 out of 15345 genes, 0.0%	1
galactolipid galactosyltransferase activity	2 out of 5734 genes, 0.0%	7 out of 15345 genes, 0.0%	1
peroxiredoxin activity	2 out of 5734 genes, 0.0%	7 out of 15345 genes, 0.0%	1
phytochelatin transporter activity	2 out of 5734 genes, 0.0%	7 out of 15345 genes, 0.0%	1
phytochelatin transmembrane transporter activity	2 out of 5734 genes, 0.0%	7 out of 15345 genes, 0.0%	1
anion transmembrane-transporting ATPase activity	2 out of 5734 genes, 0.0%	29 out of 15345 genes, 0.2%	1
ligand-gated ion channel activity	2 out of 5734 genes, 0.0%	35 out of 15345 genes, 0.2%	1
ligand-gated channel activity	2 out of 5734 genes, 0.0%	35 out of 15345 genes, 0.2%	1
oxidoreductase activity, acting on a sulfur group of donors	2 out of 5734 genes, 0.0%	113 out of 15345 genes, 0.7%	1
peptidase activity, acting on L-amino acid peptides	2 out of 5734 genes, 0.0%	526 out of 15345 genes, 3.4%	1
intramolecular transferase activity, phosphotransferases	2 out of 5734 genes, 0.0%	17 out of 15345 genes, 0.1%	1
rRNA binding	2 out of 5734 genes, 0.0%	50 out of 15345 genes, 0.3%	1
DNA photolyase activity	2 out of 5734 genes, 0.0%	14 out of 15345 genes, 0.1%	1
serine-type endopeptidase inhibitor activity	2 out of 5734 genes, 0.0%	14 out of 15345 genes, 0.1%	1
nucleoside kinase activity	2 out of 5734 genes, 0.0%	14 out of 15345 genes, 0.1%	1
quercetin 4'-O-glucosyltransferase activity	2 out of 5734 genes, 0.0%	14 out of 15345 genes, 0.1%	1
kinase binding	2 out of 5734 genes, 0.0%	65 out of 15345 genes, 0.4%	1
3-chloroallyl aldehyde dehydrogenase activity	2 out of 5734 genes, 0.0%	11 out of 15345 genes, 0.1%	1
hexose transmembrane transporter activity	2 out of 5734 genes, 0.0%	11 out of 15345 genes, 0.1%	1
cyclic nucleotide binding	2 out of 5734 genes, 0.0%	11 out of 15345 genes, 0.1%	1
L-ascorbic acid binding	2 out of 5734 genes, 0.0%	11 out of 15345 genes, 0.1%	1
quinone binding	2 out of 5734 genes, 0.0%	11 out of 15345 genes, 0.1%	1
vitamin transporter activity	2 out of 5734 genes, 0.0%	11 out of 15345 genes, 0.1%	1
methyltransferase activity	2 out of 5734 genes, 0.0%	291 out of 15345 genes, 1.9%	1
enzyme binding	2 out of 5734 genes, 0.0%	137 out of 15345 genes, 0.9%	1
non-membrane spanning protein tyrosine kinase activity	2 out of 5734 genes, 0.0%	36 out of 15345 genes, 0.2%	1
transferase activity, transferring one-carbon groups	2 out of 5734 genes, 0.0%	297 out of 15345 genes, 1.9%	1
isomerase activity	2 out of 5734 genes, 0.0%	289 out of 15345 genes, 1.9%	1
phospholipase D activity	2 out of 5734 genes, 0.0%	21 out of 15345 genes, 0.1%	1
exonuclease activity, active with either ribo- or deoxyribonucleic acids and producing 5'-phosphomonoesters	2 out of 5734 genes, 0.0%	21 out of 15345 genes, 0.1%	1
ARF guanyl-nucleotide exchange factor activity	2 out of 5734 genes, 0.0%	18 out of 15345 genes, 0.1%	1
transferase activity, transferring amino-acyl groups	2 out of 5734 genes, 0.0%	18 out of 15345 genes, 0.1%	1
adenine phosphoribosyltransferase activity	2 out of 5734 genes, 0.0%	8 out of 15345 genes, 0.1%	1
enoyl-CoA hydratase activity	2 out of 5734 genes, 0.0%	8 out of 15345 genes, 0.1%	1
dihydrolipoyllysine-residue acetyltransferase activity	2 out of 5734 genes, 0.0%	8 out of 15345 genes, 0.1%	1
uridine kinase activity	2 out of 5734 genes, 0.0%	8 out of 15345 genes, 0.1%	1
arsenite secondary active transmembrane transporter activity	2 out of 5734 genes, 0.0%	8 out of 15345 genes, 0.1%	1
fructokinase activity	2 out of 5734 genes, 0.0%	8 out of 15345 genes, 0.1%	1
arsenite-transmembrane transporting ATPase activity	2 out of 5734 genes, 0.0%	8 out of 15345 genes, 0.1%	1
S-acetyltransferase activity	2 out of 5734 genes, 0.0%	8 out of 15345 genes, 0.1%	1
phosphotransferase activity, paired acceptors	2 out of 5734 genes, 0.0%	8 out of 15345 genes, 0.1%	1
dihydrolipoamide S-acyltransferase activity	2 out of 5734 genes, 0.0%	8 out of 15345 genes, 0.1%	1
sucrose-phosphate synthase activity	2 out of 5734 genes, 0.0%	8 out of 15345 genes, 0.1%	1
inositol-1,3,4-trisphosphate 6-kinase activity	2 out of 5734 genes, 0.0%	8 out of 15345 genes, 0.1%	1
translation release factor activity	2 out of 5734 genes, 0.0%	15 out of 15345 genes, 0.1%	1
DNA topoisomerase (ATP-hydrolyzing) activity	2 out of 5734 genes, 0.0%	15 out of 15345 genes, 0.1%	1
diacylglycerol kinase activity	2 out of 5734 genes, 0.0%	15 out of 15345 genes, 0.1%	1
translation termination factor activity	2 out of 5734 genes, 0.0%	15 out of 15345 genes, 0.1%	1
phosphotransferase activity, carboxyl group as acceptor	2 out of 5734 genes, 0.0%	15 out of 15345 genes, 0.1%	1
methylated histone residue binding	2 out of 5734 genes, 0.0%	15 out of 15345 genes, 0.1%	1
3'-5' exonuclease activity	2 out of 5734 genes, 0.0%	34 out of 15345 genes, 0.2%	1
protein disulfide oxidoreductase activity	2 out of 5734 genes, 0.0%	67 out of 15345 genes, 0.4%	1
clathrin binding	2 out of 5734 genes, 0.0%	28 out of 15345 genes, 0.2%	1
peptide binding	2 out of 5734 genes, 0.0%	28 out of 15345 genes, 0.2%	1
3-oxoacyl-[acyl-carrier-protein] synthase activity	2 out of 5734 genes, 0.0%	12 out of 15345 genes, 0.1%	1
oxidoreductase activity, acting on NADH or NADPH, heme protein as acceptor	2 out of 5734 genes, 0.0%	12 out of 15345 genes, 0.1%	1
protein complex binding	2 out of 5734 genes, 0.0%	12 out of 15345 genes, 0.1%	1
unfolded protein binding	2 out of 5734 genes, 0.0%	166 out of 15345 genes, 1.1%	1
fatty acid synthase activity	2 out of 5734 genes, 0.0%	38 out of 15345 genes, 0.2%	1
phosphogluconate dehydrogenase (decarboxylating) activity	2 out of 5734 genes, 0.0%	16 out of 15345 genes, 0.1%	1
oxidoreductase activity, acting on the CH-NH2 group of donors, oxygen as acceptor	2 out of 5734 genes, 0.0%	16 out of 15345 genes, 0.1%	1
phosphotransferase activity, for other substituted phosphate groups	2 out of 5734 genes, 0.0%	16 out of 15345 genes, 0.1%	1
intramolecular oxidoreductase activity, interconverting keto- and enol-groups	2 out of 5734 genes, 0.0%	16 out of 15345 genes, 0.1%	1
quercetin 3-O-glucosyltransferase activity	2 out of 5734 genes, 0.0%	16 out of 15345 genes, 0.1%	1
catalase activity	2 out of 5734 genes, 0.0%	9 out of 15345 genes, 0.1%	1
glucose-6-phosphate dehydrogenase activity	2 out of 5734 genes, 0.0%	9 out of 15345 genes, 0.1%	1
1-phosphatidylinositol 4-kinase activity	2 out of 5734 genes, 0.0%	9 out of 15345 genes, 0.1%	1
isocitrate dehydrogenase activity	2 out of 5734 genes, 0.0%	9 out of 15345 genes, 0.1%	1
magnesium ion transmembrane transporter activity	2 out of 5734 genes, 0.0%	9 out of 15345 genes, 0.1%	1
translation release factor activity, codon specific	19 out of 5734 genes, 0.3%	9 out of 15345 genes, 0.1%	1
oxidoreductase activity, acting on iron-sulfur proteins as donors, NAD or NADP as acceptor	19 out of 5734 genes, 0.3%	9 out of 15345 genes, 0.1%	1
hydrolase activity, acting on carbon-nitrogen (but not peptide) bonds, in linear amidines	19 out of 5734 genes, 0.3%	9 out of 15345 genes, 0.1%	1
two-component response regulator activity	19 out of 5734 genes, 0.3%	39 out of 15345 genes, 0.3%	1
hydrolase activity, acting on ester bonds	19 out of 5734 genes, 0.3%	926 out of 15345 genes, 6.0%	1
substrate-specific transporter activity	19 out of 5734 genes, 0.3%	907 out of 15345 genes, 5.9%	1
protein heterodimerization activity	19 out of 5734 genes, 0.3%	36 out of 15345 genes, 0.2%	1
L-aspartate:2-oxoglutarate aminotransferase activity	187 out of 5734 genes, 3.3%	13 out of 15345 genes, 0.1%	1
C-acyltransferase activity	187 out of 5734 genes, 3.3%	13 out of 15345 genes, 0.1%	1
deacetylase activity	18 out of 5734 genes, 0.3%	13 out of 15345 genes, 0.1%	1
hormone binding	18 out of 5734 genes, 0.3%	13 out of 15345 genes, 0.1%	1
copper-transporting ATPase activity	18 out of 5734 genes, 0.3%	13 out of 15345 genes, 0.1%	1
tRNA binding	18 out of 5734 genes, 0.3%	20 out of 15345 genes, 0.1%	1
exoribonuclease activity	18 out of 5734 genes, 0.3%	20 out of 15345 genes, 0.1%	1
exoribonuclease activity, producing 5'-phosphomonoesters	18 out of 5734 genes, 0.3%	20 out of 15345 genes, 0.1%	1
DNA polymerase activity	18 out of 5734 genes, 0.3%	61 out of 15345 genes, 0.4%	1
organic anion transmembrane transporter activity	18 out of 5734 genes, 0.3%	30 out of 15345 genes, 0.2%	1
Ras GTPase activator activity	179 out of 5734 genes, 3.1%	27 out of 15345 genes, 0.2%	1
4 iron, 4 sulfur cluster binding	179 out of 5734 genes, 3.1%	27 out of 15345 genes, 0.2%	1
phospholipid transporter activity	170 out of 5734 genes, 3.0%	17 out of 15345 genes, 0.1%	1
intramolecular oxidoreductase activity, interconverting aldoses and ketoses	17 out of 5734 genes, 0.3%	17 out of 15345 genes, 0.1%	1
DNA topoisomerase activity	17 out of 5734 genes, 0.3%	24 out of 15345 genes, 0.2%	1
Rab GTPase activator activity	17 out of 5734 genes, 0.3%	24 out of 15345 genes, 0.2%	1
hydrogen-exporting ATPase activity, phosphorylative mechanism	17 out of 5734 genes, 0.3%	24 out of 15345 genes, 0.2%	1
protein homodimerization activity	17 out of 5734 genes, 0.3%	86 out of 15345 genes, 0.6%	1
cysteine-type peptidase activity	17 out of 5734 genes, 0.3%	101 out of 15345 genes, 0.7%	1
NADP binding	17 out of 5734 genes, 0.3%	62 out of 15345 genes, 0.4%	1
NADPH-hemoprotein reductase activity	17 out of 5734 genes, 0.3%	10 out of 15345 genes, 0.1%	1
ferrochelatase activity	17 out of 5734 genes, 0.3%	10 out of 15345 genes, 0.1%	1
hexokinase activity	17 out of 5734 genes, 0.3%	10 out of 15345 genes, 0.1%	1
rRNA methyltransferase activity	17 out of 5734 genes, 0.3%	10 out of 15345 genes, 0.1%	1
oxidoreductase activity, acting on the CH-NH group of donors, oxygen as acceptor	17 out of 5734 genes, 0.3%	10 out of 15345 genes, 0.1%	1
hydrolase activity, acting on carbon-nitrogen (but not peptide) bonds, in cyclic amides	17 out of 5734 genes, 0.3%	10 out of 15345 genes, 0.1%	1
intramolecular oxidoreductase activity, transposing C=C bonds	169 out of 5734 genes, 2.9%	10 out of 15345 genes, 0.1%	1
polyamine oxidase activity	165 out of 5734 genes, 2.9%	10 out of 15345 genes, 0.1%	1
inositol tetrakisphosphate kinase activity	162 out of 5734 genes, 2.8%	10 out of 15345 genes, 0.1%	1
nucleotide binding	1614 out of 5734 genes, 28.1%	3852 out of 15345 genes, 25.1%	1
nucleoside phosphate binding	16 out of 5734 genes, 0.3%	3852 out of 15345 genes, 25.1%	1
osmosensor activity	16 out of 5734 genes, 0.3%	14 out of 15345 genes, 0.1%	1
7S RNA binding	16 out of 5734 genes, 0.3%	14 out of 15345 genes, 0.1%	1
monosaccharide transmembrane transporter activity	16 out of 5734 genes, 0.3%	14 out of 15345 genes, 0.1%	1
deaminase activity	16 out of 5734 genes, 0.3%	14 out of 15345 genes, 0.1%	1
disulfide oxidoreductase activity	16 out of 5734 genes, 0.3%	87 out of 15345 genes, 0.6%	1
acetyltransferase activity	16 out of 5734 genes, 0.3%	87 out of 15345 genes, 0.6%	1
MAP kinase activity	16 out of 5734 genes, 0.3%	25 out of 15345 genes, 0.2%	1
mRNA binding	16 out of 5734 genes, 0.3%	35 out of 15345 genes, 0.2%	1
copper ion transmembrane transporter activity	16 out of 5734 genes, 0.3%	32 out of 15345 genes, 0.2%	1
hydrolase activity, acting on acid anhydrides, in phosphorus-containing anhydrides	16 out of 5734 genes, 0.3%	1068 out of 15345 genes, 7.0%	1
oxidoreductase activity, acting on iron-sulfur proteins as donors	159 out of 5734 genes, 2.8%	11 out of 15345 genes, 0.1%	1
ribonucleoside binding	159 out of 5734 genes, 2.8%	11 out of 15345 genes, 0.1%	1
lipid transporter activity	158 out of 5734 genes, 2.8%	29 out of 15345 genes, 0.2%	1
quercetin 7-O-glucosyltransferase activity	155 out of 5734 genes, 2.7%	15 out of 15345 genes, 0.1%	1
metalloendopeptidase activity	151 out of 5734 genes, 2.6%	52 out of 15345 genes, 0.3%	1
damaged DNA binding	15 out of 5734 genes, 0.3%	36 out of 15345 genes, 0.2%	1
small molecule binding	15 out of 5734 genes, 0.3%	4033 out of 15345 genes, 26.3%	1
small protein activating enzyme activity	15 out of 5734 genes, 0.3%	19 out of 15345 genes, 0.1%	1
metal ion binding	15 out of 5734 genes, 0.3%	2795 out of 15345 genes, 18.2%	1
double-stranded DNA binding	15 out of 5734 genes, 0.3%	46 out of 15345 genes, 0.3%	1
ADP binding	15 out of 5734 genes, 0.3%	65 out of 15345 genes, 0.4%	1
adenylyltransferase activity	15 out of 5734 genes, 0.3%	33 out of 15345 genes, 0.2%	1
microtubule-severing ATPase activity	15 out of 5734 genes, 0.3%	30 out of 15345 genes, 0.2%	1
carbohydrate derivative transporter activity	15 out of 5734 genes, 0.3%	30 out of 15345 genes, 0.2%	1
lysine N-methyltransferase activity	15 out of 5734 genes, 0.3%	37 out of 15345 genes, 0.2%	1
protein-lysine N-methyltransferase activity	15 out of 5734 genes, 0.3%	37 out of 15345 genes, 0.2%	1
hydrolase activity, acting on acid anhydrides	148 out of 5734 genes, 2.6%	1084 out of 15345 genes, 7.1%	1
cofactor transporter activity	1461 out of 5734 genes, 25.5%	16 out of 15345 genes, 0.1%	1
nucleoside binding	144 out of 5734 genes, 2.5%	12 out of 15345 genes, 0.1%	1
omega peptidase activity	142 out of 5734 genes, 2.5%	12 out of 15345 genes, 0.1%	1
diphosphate-fructose-6-phosphate 1-phosphotransferase activity	1400 out of 5734 genes, 24.4%	12 out of 15345 genes, 0.1%	1
phosphatidylinositol kinase activity	1400 out of 5734 genes, 24.4%	12 out of 15345 genes, 0.1%	1
aminopeptidase activity	14 out of 5734 genes, 0.2%	27 out of 15345 genes, 0.2%	1
SNAP receptor activity	14 out of 5734 genes, 0.2%	27 out of 15345 genes, 0.2%	1
protein binding	14 out of 5734 genes, 0.2%	1913 out of 15345 genes, 12.5%	1
cobalt ion binding	14 out of 5734 genes, 0.2%	70 out of 15345 genes, 0.5%	1
DNA-dependent ATPase activity	14 out of 5734 genes, 0.2%	67 out of 15345 genes, 0.4%	1
peptide transporter activity	14 out of 5734 genes, 0.2%	31 out of 15345 genes, 0.2%	1
oligopeptide transporter activity	14 out of 5734 genes, 0.2%	24 out of 15345 genes, 0.2%	1
ATPase activity, coupled to transmembrane movement of ions	14 out of 5734 genes, 0.2%	159 out of 15345 genes, 1.0%	1
nucleoside-triphosphatase activity	14 out of 5734 genes, 0.2%	1002 out of 15345 genes, 6.5%	1
pyrophosphatase activity	14 out of 5734 genes, 0.2%	1055 out of 15345 genes, 6.9%	1
S-acyltransferase activity	14 out of 5734 genes, 0.2%	17 out of 15345 genes, 0.1%	1
oxidoreductase activity, acting on a sulfur group of donors, NAD or NADP as acceptor	14 out of 5734 genes, 0.2%	17 out of 15345 genes, 0.1%	1
kinase regulator activity	14 out of 5734 genes, 0.2%	17 out of 15345 genes, 0.1%	1
nuclease activity	14 out of 5734 genes, 0.2%	154 out of 15345 genes, 1.0%	1
amino acid kinase activity	14 out of 5734 genes, 0.2%	13 out of 15345 genes, 0.1%	1
cation channel activity	14 out of 5734 genes, 0.2%	32 out of 15345 genes, 0.2%	1
histone binding	134 out of 5734 genes, 2.3%	39 out of 15345 genes, 0.3%	1
protein tyrosine/serine/threonine phosphatase activity	130 out of 5734 genes, 2.3%	25 out of 15345 genes, 0.2%	1
hydrolase activity, acting on carbon-nitrogen (but not peptide) bonds, in linear amides	13 out of 5734 genes, 0.2%	46 out of 15345 genes, 0.3%	1
heat shock protein binding	13 out of 5734 genes, 0.2%	125 out of 15345 genes, 0.8%	1
nucleobase-containing compound transmembrane transporter activity	13 out of 5734 genes, 0.2%	43 out of 15345 genes, 0.3%	1
peptidase activity	13 out of 5734 genes, 0.2%	620 out of 15345 genes, 4.0%	1
S-adenosylmethionine-dependent methyltransferase activity	13 out of 5734 genes, 0.2%	123 out of 15345 genes, 0.8%	1
pseudouridine synthase activity	13 out of 5734 genes, 0.2%	18 out of 15345 genes, 0.1%	1
RNA polymerase activity	13 out of 5734 genes, 0.2%	57 out of 15345 genes, 0.4%	1
N-acyltransferase activity	13 out of 5734 genes, 0.2%	67 out of 15345 genes, 0.4%	1
single-stranded DNA binding	129 out of 5734 genes, 2.2%	26 out of 15345 genes, 0.2%	1
protein serine/threonine/tyrosine kinase activity	1277 out of 5734 genes, 22.3%	26 out of 15345 genes, 0.2%	1
phospholipid-translocating ATPase activity	125 out of 5734 genes, 2.2%	14 out of 15345 genes, 0.1%	1
ribonucleoprotein complex binding	123 out of 5734 genes, 2.1%	14 out of 15345 genes, 0.1%	1
L-phenylalanine aminotransferase activity	120 out of 5734 genes, 2.1%	14 out of 15345 genes, 0.1%	1
L-phenylalanine:2-oxoglutarate aminotransferase activity	120 out of 5734 genes, 2.1%	14 out of 15345 genes, 0.1%	1
N-acetyltransferase activity	12 out of 5734 genes, 0.2%	64 out of 15345 genes, 0.4%	1
phosphatidylinositol binding	12 out of 5734 genes, 0.2%	64 out of 15345 genes, 0.4%	1
carbohydrate kinase activity	12 out of 5734 genes, 0.2%	44 out of 15345 genes, 0.3%	1
histone-lysine N-methyltransferase activity	12 out of 5734 genes, 0.2%	34 out of 15345 genes, 0.2%	1
voltage-gated potassium channel activity	12 out of 5734 genes, 0.2%	23 out of 15345 genes, 0.1%	1
signal sequence binding	12 out of 5734 genes, 0.2%	19 out of 15345 genes, 0.1%	1
phosphofructokinase activity	12 out of 5734 genes, 0.2%	19 out of 15345 genes, 0.1%	1
mismatched DNA binding	12 out of 5734 genes, 0.2%	19 out of 15345 genes, 0.1%	1
protein histidine kinase binding	12 out of 5734 genes, 0.2%	19 out of 15345 genes, 0.1%	1
potassium channel activity	12 out of 5734 genes, 0.2%	27 out of 15345 genes, 0.2%	1
histone acetyltransferase activity	12 out of 5734 genes, 0.2%	38 out of 15345 genes, 0.2%	1
DNA-directed RNA polymerase activity	12 out of 5734 genes, 0.2%	52 out of 15345 genes, 0.3%	1
protein kinase regulator activity	12 out of 5734 genes, 0.2%	15 out of 15345 genes, 0.1%	1
NADH dehydrogenase (quinone) activity	12 out of 5734 genes, 0.2%	15 out of 15345 genes, 0.1%	1
protein transmembrane transporter activity	12 out of 5734 genes, 0.2%	28 out of 15345 genes, 0.2%	1
P-P-bond-hydrolysis-driven protein transmembrane transporter activity	12 out of 5734 genes, 0.2%	28 out of 15345 genes, 0.2%	1
macromolecule transmembrane transporter activity	12 out of 5734 genes, 0.2%	28 out of 15345 genes, 0.2%	1
two-component sensor activity	12 out of 5734 genes, 0.2%	32 out of 15345 genes, 0.2%	1
aminoacyl-tRNA editing activity	119 out of 5734 genes, 2.1%	16 out of 15345 genes, 0.1%	1
guanyl nucleotide binding	118 out of 5734 genes, 2.1%	274 out of 15345 genes, 1.8%	1
voltage-gated cation channel activity	115 out of 5734 genes, 2.0%	25 out of 15345 genes, 0.2%	1
protein methyltransferase activity	113 out of 5734 genes, 2.0%	55 out of 15345 genes, 0.4%	1
GTP binding	111 out of 5734 genes, 1.9%	273 out of 15345 genes, 1.8%	1
guanyl ribonucleotide binding	111 out of 5734 genes, 1.9%	273 out of 15345 genes, 1.8%	1
intramolecular oxidoreductase activity	11 out of 5734 genes, 0.2%	48 out of 15345 genes, 0.3%	1
ATPase activity, coupled to transmembrane movement of ions, phosphorylative mechanism	11 out of 5734 genes, 0.2%	92 out of 15345 genes, 0.6%	1
histone methyltransferase activity	11 out of 5734 genes, 0.2%	41 out of 15345 genes, 0.3%	1
transferase activity, transferring aldehyde or ketonic groups	11 out of 5734 genes, 0.2%	17 out of 15345 genes, 0.1%	1
small conjugating protein binding	11 out of 5734 genes, 0.2%	17 out of 15345 genes, 0.1%	1
ubiquitin binding	11 out of 5734 genes, 0.2%	17 out of 15345 genes, 0.1%	1
protein binding transcription factor activity	11 out of 5734 genes, 0.2%	52 out of 15345 genes, 0.3%	1
RNA helicase activity	11 out of 5734 genes, 0.2%	26 out of 15345 genes, 0.2%	1
RNA-directed DNA polymerase activity	11 out of 5734 genes, 0.2%	26 out of 15345 genes, 0.2%	1
structure-specific DNA binding	11 out of 5734 genes, 0.2%	63 out of 15345 genes, 0.4%	1
protein histidine kinase activity	11 out of 5734 genes, 0.2%	38 out of 15345 genes, 0.2%	1
phosphotransferase activity, nitrogenous group as acceptor	11 out of 5734 genes, 0.2%	38 out of 15345 genes, 0.2%	1
phosphoric ester hydrolase activity	11 out of 5734 genes, 0.2%	429 out of 15345 genes, 2.8%	1
binding	11 out of 5734 genes, 0.2%	9803 out of 15345 genes, 63.9%	1
6-phosphofructokinase activity	11 out of 5734 genes, 0.2%	18 out of 15345 genes, 0.1%	1
RNA methyltransferase activity	11 out of 5734 genes, 0.2%	35 out of 15345 genes, 0.2%	1
DNA helicase activity	11 out of 5734 genes, 0.2%	27 out of 15345 genes, 0.2%	1
nucleotide-sugar transmembrane transporter activity	11 out of 5734 genes, 0.2%	19 out of 15345 genes, 0.1%	1
phosphatase activity	11 out of 5734 genes, 0.2%	354 out of 15345 genes, 2.3%	1
hydrolase activity, acting on carbon-nitrogen (but not peptide) bonds	11 out of 5734 genes, 0.2%	111 out of 15345 genes, 0.7%	1
NADH dehydrogenase activity	11 out of 5734 genes, 0.2%	20 out of 15345 genes, 0.1%	1
N-methyltransferase activity	11 out of 5734 genes, 0.2%	57 out of 15345 genes, 0.4%	1
metallopeptidase activity	11 out of 5734 genes, 0.2%	89 out of 15345 genes, 0.6%	1
organic cyclic compound binding	11 out of 5734 genes, 0.2%	6216 out of 15345 genes, 40.5%	1
heterocyclic compound binding	11 out of 5734 genes, 0.2%	6216 out of 15345 genes, 40.5%	1
ubiquitin protein ligase binding	11 out of 5734 genes, 0.2%	26 out of 15345 genes, 0.2%	1
small conjugating protein ligase binding	1099 out of 5734 genes, 19.2%	26 out of 15345 genes, 0.2%	1
exonuclease activity	1099 out of 5734 genes, 19.2%	62 out of 15345 genes, 0.4%	1
translation initiation factor activity	109 out of 5734 genes, 1.9%	95 out of 15345 genes, 0.6%	1
protein serine/threonine phosphatase activity	108 out of 5734 genes, 1.9%	109 out of 15345 genes, 0.7%	1
nucleotide transmembrane transporter activity	106 out of 5734 genes, 1.8%	28 out of 15345 genes, 0.2%	1
thiolester hydrolase activity	105 out of 5734 genes, 1.8%	65 out of 15345 genes, 0.4%	1
transition metal ion binding	104 out of 5734 genes, 1.8%	1703 out of 15345 genes, 11.1%	1
ATPase activity	1032 out of 5734 genes, 18.0%	608 out of 15345 genes, 4.0%	1
myosin heavy chain kinase activity	103 out of 5734 genes, 1.8%	24 out of 15345 genes, 0.2%	1
threonine-type endopeptidase activity	1027 out of 5734 genes, 17.9%	34 out of 15345 genes, 0.2%	1
threonine-type peptidase activity	1027 out of 5734 genes, 17.9%	34 out of 15345 genes, 0.2%	1
chromatin binding	1012 out of 5734 genes, 17.6%	39 out of 15345 genes, 0.3%	1
aminoacyl-tRNA ligase activity	101 out of 5734 genes, 1.8%	89 out of 15345 genes, 0.6%	1
ligase activity, forming carbon-oxygen bonds	1004 out of 5734 genes, 17.5%	91 out of 15345 genes, 0.6%	1
ligase activity, forming aminoacyl-tRNA and related compounds	100 out of 5734 genes, 1.7%	91 out of 15345 genes, 0.6%	1
nucleotidyltransferase activity	100 out of 5734 genes, 1.7%	219 out of 15345 genes, 1.4%	1
ATPase activity, coupled	10 out of 5734 genes, 0.2%	511 out of 15345 genes, 3.3%	1
ubiquitin thiolesterase activity	10 out of 5734 genes, 0.2%	41 out of 15345 genes, 0.3%	1
translation elongation factor activity	10 out of 5734 genes, 0.2%	46 out of 15345 genes, 0.3%	1
phosphoprotein phosphatase activity	10 out of 5734 genes, 0.2%	202 out of 15345 genes, 1.3%	1
ubiquitin-protein ligase activity	10 out of 5734 genes, 0.2%	212 out of 15345 genes, 1.4%	1
translation factor activity, nucleic acid binding	10 out of 5734 genes, 0.2%	154 out of 15345 genes, 1.0%	1
small conjugating protein ligase activity	10 out of 5734 genes, 0.2%	217 out of 15345 genes, 1.4%	1
acid-amino acid ligase activity	10 out of 5734 genes, 0.2%	268 out of 15345 genes, 1.7%	1
structural molecule activity	10 out of 5734 genes, 0.2%	456 out of 15345 genes, 3.0%	1
protein transporter activity	10 out of 5734 genes, 0.2%	105 out of 15345 genes, 0.7%	1
transcription factor binding transcription factor activity	10 out of 5734 genes, 0.2%	41 out of 15345 genes, 0.3%	1
transcription cofactor activity	10 out of 5734 genes, 0.2%	41 out of 15345 genes, 0.3%	1
ligase activity, forming carbon-nitrogen bonds	10 out of 5734 genes, 0.2%	337 out of 15345 genes, 2.2%	1
helicase activity	10 out of 5734 genes, 0.2%	223 out of 15345 genes, 1.5%	1
ATP-dependent helicase activity	10 out of 5734 genes, 0.2%	151 out of 15345 genes, 1.0%	1
purine NTP-dependent helicase activity	10 out of 5734 genes, 0.2%	151 out of 15345 genes, 1.0%	1
ligase activity	10 out of 5734 genes, 0.2%	542 out of 15345 genes, 3.5%	1
RNA binding	10 out of 5734 genes, 0.2%	703 out of 15345 genes, 4.6%	1
zinc ion binding	10 out of 5734 genes, 0.2%	1063 out of 15345 genes, 6.9%	1
nucleic acid binding	10 out of 5734 genes, 0.2%	2490 out of 15345 genes, 16.2%	1
structural constituent of ribosome	10 out of 5734 genes, 0.2%	344 out of 15345 genes, 2.2%	1
