# Supplementary material for: Characterization of the Floral Transcriptome of Moso Bamboo (Phyllostachys edulis) at Different Flowering Developmental Stages by Transcriptome Sequencing and RNA-Seq Analysis
Source: PLoS One. 2014 Jun 10;9(6):e98910. doi: 10.1371/journal.pone.0098910 (PMC4051636; doi:10.1371/journal.pone.0098910)
Supplement: Table S2 — KEGG pathway annotation of Moso bamboo genes. (XLSX) [file pone.0098910.s004.xlsx]

## Sheet: Sheet1
#	Pathway	DEGs with pathway annotation (9110)	All genes with pathway annotation (23522)	Pvalue	Qvalue	Pathway ID
1	RNA transport	1945 (21.35%)	3921 (16.67%)	4.14376e-52	1.25142e-49	ko03013
2	mRNA surveillance pathway	1675 (18.39%)	3301 (14.03%)	9.15743e-52	1.38277e-49	ko03015
3	Biosynthesis of secondary metabolites	1219 (13.38%)	2564 (10.9%)	4.3032e-22	4.33189e-20	ko01110
4	Phenylpropanoid biosynthesis	229 (2.51%)	367 (1.56%)	2.34055e-20	1.76711e-18	ko00940
5	Metabolic pathways	3140 (34.47%)	7316 (31.1%)	5.63153e-19	3.40145e-17	ko01100
6	Carotenoid biosynthesis	109 (1.2%)	170 (0.72%)	1.68408e-11	8.47655e-10	ko00906
7	Photosynthesis	66 (0.72%)	90 (0.38%)	2.63216e-11	1.13559e-09	ko00195
8	Other glycan degradation	129 (1.42%)	211 (0.9%)	3.28703e-11	1.24085e-09	ko00511
9	Fructose and mannose metabolism	430 (4.72%)	871 (3.7%)	5.36136e-11	1.79903e-09	ko00051
10	Measles	278 (3.05%)	531 (2.26%)	8.61577e-11	2.60196e-09	ko05162
11	Limonene and pinene degradation	339 (3.72%)	670 (2.85%)	1.72727e-10	4.29215e-09	ko00903
12	Toxoplasmosis	292 (3.21%)	565 (2.4%)	1.82689e-10	4.29215e-09	ko05145
13	Toll-like receptor signaling pathway	259 (2.84%)	492 (2.09%)	1.84761e-10	4.29215e-09	ko04620
14	Benzoate degradation	300 (3.29%)	585 (2.49%)	3.08582e-10	6.65656e-09	ko00362
15	Ethylbenzene degradation	290 (3.18%)	564 (2.4%)	4.24569e-10	8.54798e-09	ko00642
16	Microbial metabolism in diverse environments	744 (8.17%)	1621 (6.89%)	6.72122e-10	1.26863e-08	ko01120
17	Neurotrophin signaling pathway	298 (3.27%)	586 (2.49%)	1.11324e-09	1.97763e-08	ko04722
18	Leishmaniasis	252 (2.77%)	484 (2.06%)	1.28961e-09	2.16367e-08	ko05140
19	Pertussis	273 (3%)	531 (2.26%)	1.39408e-09	2.21585e-08	ko05133
20	Phenylalanine metabolism	118 (1.3%)	198 (0.84%)	2.03882e-09	3.07862e-08	ko00360
21	Aminobenzoate degradation	336 (3.69%)	675 (2.87%)	2.21582e-09	3.18656e-08	ko00627
22	NF-kappa B signaling pathway	246 (2.7%)	475 (2.02%)	3.81464e-09	5.23645e-08	ko04064
23	Chagas disease (American trypanosomiasis)	262 (2.88%)	517 (2.2%)	1.67375e-08	2.19771e-07	ko05142
24	Amino sugar and nucleotide sugar metabolism	214 (2.35%)	412 (1.75%)	2.84098e-08	3.53648e-07	ko00520
25	Apoptosis	248 (2.72%)	488 (2.07%)	2.92755e-08	3.53648e-07	ko04210
26	Lysosome	180 (1.98%)	338 (1.44%)	3.57796e-08	3.93358e-07	ko04142
27	Photosynthesis - antenna proteins	27 (0.3%)	31 (0.13%)	3.59384e-08	3.93358e-07	ko00196
28	Cutin, suberine and wax biosynthesis	71 (0.78%)	110 (0.47%)	3.64702e-08	3.93358e-07	ko00073
29	Tyrosine metabolism	342 (3.75%)	705 (3%)	5.34102e-08	5.56203e-07	ko00350
30	Starch and sucrose metabolism	409 (4.49%)	861 (3.66%)	5.96492e-08	6.00468e-07	ko00500
31	Plant hormone signal transduction	589 (6.47%)	1293 (5.5%)	1.61017e-07	1.56861e-06	ko04075
32	Plant-pathogen interaction	704 (7.73%)	1582 (6.73%)	7.22619e-07	6.81972e-06	ko04626
33	Folate biosynthesis	100 (1.1%)	176 (0.75%)	8.30571e-07	7.60099e-06	ko00790
34	Flavonoid biosynthesis	94 (1.03%)	168 (0.71%)	4.28331e-06	3.80459e-05	ko00941
35	Pentose phosphate pathway	170 (1.87%)	336 (1.43%)	5.78915e-06	4.99521e-05	ko00030
36	Cyanoamino acid metabolism	86 (0.94%)	153 (0.65%)	8.43382e-06	7.07503e-05	ko00460
37	Alanine, aspartate and glutamate metabolism	116 (1.27%)	221 (0.94%)	2.12738e-05	0.00017364	ko00250
38	Pyrimidine metabolism	614 (6.74%)	1402 (5.96%)	3.71608e-05	0.000295331	ko00240
39	Galactose metabolism	139 (1.53%)	275 (1.17%)	4.16122e-05	0.000322228	ko00052
40	Circadian rhythm - plant	107 (1.17%)	204 (0.87%)	4.51743e-05	0.000341066	ko04712
41	Influenza A	302 (3.32%)	656 (2.79%)	6.58965e-05	0.000485384	ko05164
42	Glycosphingolipid biosynthesis - ganglio series	23 (0.25%)	32 (0.14%)	0.000146562	0.00105385	ko00604
43	Carbon fixation in photosynthetic organisms	69 (0.76%)	127 (0.54%)	0.000252707	0.00177483	ko00710
44	Isoflavonoid biosynthesis	37 (0.41%)	60 (0.26%)	0.000266464	0.00182891	ko00943
45	Flavone and flavonol biosynthesis	45 (0.49%)	77 (0.33%)	0.000353711	0.00235865	ko00944
46	Tuberculosis	299 (3.28%)	662 (2.81%)	0.000359265	0.00235865	ko05152
47	Ascorbate and aldarate metabolism	71 (0.78%)	133 (0.57%)	0.000413162	0.00265478	ko00053
48	Glyoxylate and dicarboxylate metabolism	65 (0.71%)	123 (0.52%)	0.00100562	0.00632704	ko00630
49	Drug metabolism - cytochrome P450	57 (0.63%)	106 (0.45%)	0.00116215	0.00716261	ko00982
50	Metabolism of xenobiotics by cytochrome P450	56 (0.61%)	104 (0.44%)	0.00122508	0.00739947	ko00980
51	Bacterial chemotaxis	41 (0.45%)	72 (0.31%)	0.00129773	0.00768457	ko02030
52	Cysteine and methionine metabolism	142 (1.56%)	300 (1.28%)	0.00138984	0.00807179	ko00270
53	Stilbenoid, diarylheptanoid and gingerol biosynthesis	76 (0.83%)	149 (0.63%)	0.00150795	0.00859249	ko00945
54	Diterpenoid biosynthesis	33 (0.36%)	56 (0.24%)	0.00172206	0.00963079	ko00904
55	Monoterpenoid biosynthesis	13 (0.14%)	17 (0.07%)	0.00177728	0.00975887	ko00902
56	Glycosaminoglycan degradation	31 (0.34%)	52 (0.22%)	0.00181659	0.0097966	ko00531
57	Fatty acid elongation	36 (0.4%)	63 (0.27%)	0.00230254	0.0121994	ko00062
58	Renin-angiotensin system	27 (0.3%)	45 (0.19%)	0.00309402	0.0161102	ko04614
59	Tryptophan metabolism	45 (0.49%)	84 (0.36%)	0.00401417	0.0205471	ko00380
60	Methane metabolism	120 (1.32%)	257 (1.09%)	0.00539862	0.0271731	ko00680
61	Glycolysis / Gluconeogenesis	173 (1.9%)	391 (1.66%)	0.0141604	0.0701055	ko00010
62	Bile secretion	116 (1.27%)	256 (1.09%)	0.0180503	0.0879226	ko04976
63	Pathogenic Escherichia coli infection	83 (0.91%)	179 (0.76%)	0.0219729	0.105331	ko05130
64	Polyketide sugar unit biosynthesis	14 (0.15%)	23 (0.1%)	0.0260747	0.12304	ko00523
65	Systemic lupus erythematosus	56 (0.61%)	117 (0.5%)	0.0272549	0.126631	ko05322
66	Mineral absorption	35 (0.38%)	69 (0.29%)	0.0282882	0.12944	ko04978
67	Pancreatic secretion	17 (0.19%)	30 (0.13%)	0.0351239	0.15832	ko04972
68	Vitamin digestion and absorption	14 (0.15%)	24 (0.1%)	0.0406282	0.180437	ko04977
69	Chlorocyclohexane and chlorobenzene degradation	13 (0.14%)	22 (0.09%)	0.04242	0.185664	ko00361
70	p53 signaling pathway	56 (0.61%)	120 (0.51%)	0.0460047	0.198478	ko04115
71	Antigen processing and presentation	55 (0.6%)	118 (0.5%)	0.0487736	0.20746	ko04612
72	Zeatin biosynthesis	48 (0.53%)	102 (0.43%)	0.0527527	0.221268	ko00908
73	Fc epsilon RI signaling pathway	31 (0.34%)	63 (0.27%)	0.0583323	0.24132	ko04664
74	Glucosinolate biosynthesis	12 (0.13%)	21 (0.09%)	0.067368	0.274934	ko00966
75	alpha-Linolenic acid metabolism	45 (0.49%)	98 (0.42%)	0.087765	0.353401	ko00592
76	Ubiquinone and other terpenoid-quinone biosynthesis	42 (0.46%)	91 (0.39%)	0.0895533	0.355856	ko00130
77	Linoleic acid metabolism	21 (0.23%)	42 (0.18%)	0.0909032	0.356529	ko00591
78	Chloroalkane and chloroalkene degradation	44 (0.48%)	96 (0.41%)	0.0931052	0.360484	ko00625
79	Gap junction	46 (0.5%)	101 (0.43%)	0.0964272	0.368102	ko04540
80	Brassinosteroid biosynthesis	20 (0.22%)	40 (0.17%)	0.0975103	0.368102	ko00905
81	Leukocyte transendothelial migration	16 (0.18%)	31 (0.13%)	0.0998196	0.372167	ko04670
82	Glycerolipid metabolism	76 (0.83%)	174 (0.74%)	0.103145	0.379875	ko00561
83	Focal adhesion	73 (0.8%)	167 (0.71%)	0.106739	0.388376	ko04510
84	Regulation of actin cytoskeleton	82 (0.9%)	190 (0.81%)	0.118719	0.426824	ko04810
85	Sesquiterpenoid and triterpenoid biosynthesis	13 (0.14%)	25 (0.11%)	0.124275	0.441541	ko00909
86	Anthocyanin biosynthesis	8 (0.09%)	14 (0.06%)	0.127855	0.448979	ko00942
87	DNA replication	82 (0.9%)	191 (0.81%)	0.131088	0.45456	ko03030
88	Benzoxazinoid biosynthesis	19 (0.21%)	39 (0.17%)	0.132455	0.45456	ko00402
89	Cardiac muscle contraction	11 (0.12%)	21 (0.09%)	0.144691	0.490975	ko04260
90	Betalain biosynthesis	2 (0.02%)	2 (0.01%)	0.149989	0.497456	ko00965
91	Biosynthesis of ansamycins	2 (0.02%)	2 (0.01%)	0.149989	0.497456	ko01051
92	Nitrogen metabolism	43 (0.47%)	97 (0.41%)	0.151543	0.497456	ko00910
93	Nicotine addiction	13 (0.14%)	26 (0.11%)	0.16361	0.526969	ko05033
94	Biosynthesis of unsaturated fatty acids	32 (0.35%)	71 (0.3%)	0.164301	0.526969	ko01040
95	Porphyrin and chlorophyll metabolism	46 (0.5%)	105 (0.45%)	0.165768	0.526969	ko00860
96	Pentose and glucuronate interconversions	214 (2.35%)	524 (2.23%)	0.169113	0.530851	ko00040
97	Polycyclic aromatic hydrocarbon degradation	43 (0.47%)	98 (0.42%)	0.172263	0.530851	ko00624
98	Bisphenol degradation	43 (0.47%)	98 (0.42%)	0.172263	0.530851	ko00363
99	Glycosphingolipid biosynthesis - globo series	12 (0.13%)	24 (0.1%)	0.177102	0.540249	ko00603
100	Transcriptional misregulation in cancer	60 (0.66%)	141 (0.6%)	0.19771	0.597085	ko05202
101	Caprolactam degradation	10 (0.11%)	20 (0.09%)	0.208792	0.622076	ko00930
102	Naphthalene degradation	28 (0.31%)	63 (0.27%)	0.210105	0.622076	ko00626
103	Steroid hormone biosynthesis	6 (0.07%)	11 (0.05%)	0.219175	0.642631	ko00140
104	ABC transporters	183 (2.01%)	452 (1.92%)	0.233561	0.672513	ko02010
105	Sphingolipid metabolism	48 (0.53%)	113 (0.48%)	0.233821	0.672513	ko00600
106	Steroid biosynthesis	39 (0.43%)	91 (0.39%)	0.240149	0.684199	ko00100
107	Glycerophospholipid metabolism	871 (9.56%)	2213 (9.41%)	0.269028	0.759312	ko00564
108	Fc gamma R-mediated phagocytosis	857 (9.41%)	2178 (9.26%)	0.274362	0.766602	ko04666
109	Vitamin B6 metabolism	30 (0.33%)	70 (0.3%)	0.276694	0.766602	ko00750
110	Fat digestion and absorption	12 (0.13%)	26 (0.11%)	0.279226	0.766602	ko04975
111	Toluene degradation	3 (0.03%)	5 (0.02%)	0.295714	0.773856	ko00623
112	Fluorobenzoate degradation	3 (0.03%)	5 (0.02%)	0.295714	0.773856	ko00364
113	Pancreatic cancer	819 (8.99%)	2084 (8.86%)	0.295727	0.773856	ko05212
114	Salmonella infection	45 (0.49%)	108 (0.46%)	0.296655	0.773856	ko05132
115	Axon guidance	43 (0.47%)	103 (0.44%)	0.296699	0.773856	ko04360
116	Prostate cancer	80 (0.88%)	196 (0.83%)	0.297243	0.773856	ko05215
117	Fatty acid metabolism	46 (0.5%)	111 (0.47%)	0.310127	0.795224	ko00071
118	Cell cycle - Caulobacter	13 (0.14%)	29 (0.12%)	0.310717	0.795224	ko04112
119	Glutathione metabolism	80 (0.88%)	197 (0.84%)	0.317592	0.80599	ko00480
120	RNA polymerase	224 (2.46%)	565 (2.4%)	0.340377	0.856616	ko03020
121	Indole alkaloid biosynthesis	11 (0.12%)	25 (0.11%)	0.363662	0.90425	ko00901
122	Isoquinoline alkaloid biosynthesis	17 (0.19%)	40 (0.17%)	0.367745	0.90425	ko00950
123	Pathways in cancer	927 (10.18%)	2374 (10.09%)	0.376472	0.90425	ko05200
124	Atrazine degradation	4 (0.04%)	8 (0.03%)	0.376577	0.90425	ko00791
125	Acute myeloid leukemia	30 (0.33%)	73 (0.31%)	0.380842	0.90425	ko05221
126	Biosynthesis of siderophore group nonribosomal peptides	1 (0.01%)	1 (0%)	0.387297	0.90425	ko01053
127	Dioxin degradation	1 (0.01%)	1 (0%)	0.387297	0.90425	ko00621
128	Aldosterone-regulated sodium reabsorption	20 (0.22%)	48 (0.2%)	0.389831	0.90425	ko04960
129	Viral myocarditis	20 (0.22%)	48 (0.2%)	0.389831	0.90425	ko05416
130	Arachidonic acid metabolism	14 (0.15%)	33 (0.14%)	0.393881	0.90425	ko00590
131	Purine metabolism	407 (4.47%)	1039 (4.42%)	0.393954	0.90425	ko00230
132	Inositol phosphate metabolism	57 (0.63%)	142 (0.6%)	0.395235	0.90425	ko00562
133	Ether lipid metabolism	801 (8.79%)	2054 (8.73%)	0.405917	0.921705	ko00565
134	Herpes simplex infection	239 (2.62%)	609 (2.59%)	0.410986	0.924056	ko05168
135	MAPK signaling pathway - yeast	72 (0.79%)	181 (0.77%)	0.413071	0.924056	ko04011
136	Bacterial invasion of epithelial cells	28 (0.31%)	69 (0.29%)	0.420386	0.931064	ko05100
137	Glutamatergic synapse	830 (9.11%)	2131 (9.06%)	0.42237	0.931064	ko04724
138	Dorso-ventral axis formation	20 (0.22%)	49 (0.21%)	0.434895	0.938132	ko04320
139	MAPK signaling pathway - fly	20 (0.22%)	49 (0.21%)	0.434895	0.938132	ko04013
140	Bladder cancer	20 (0.22%)	49 (0.21%)	0.434895	0.938132	ko05219
141	Phenylalanine, tyrosine and tryptophan biosynthesis	52 (0.57%)	131 (0.56%)	0.442783	0.946544	ko00400
142	Alcoholism	89 (0.98%)	226 (0.96%)	0.445064	0.946544	ko05034
143	Lipopolysaccharide biosynthesis	10 (0.11%)	24 (0.1%)	0.459593	0.970054	ko00540
144	GnRH signaling pathway	834 (9.15%)	2147 (9.13%)	0.462903	0.970054	ko04912
145	Fatty acid biosynthesis	40 (0.44%)	101 (0.43%)	0.465755	0.970054	ko00061
146	Natural killer cell mediated cytotoxicity	29 (0.32%)	73 (0.31%)	0.474625	0.981758	ko04650
147	Other types of O-glycan biosynthesis	9 (0.1%)	22 (0.09%)	0.496885	1	ko00514
148	D-Alanine metabolism	2 (0.02%)	4 (0.02%)	0.502746	1	ko00473
149	Streptomycin biosynthesis	17 (0.19%)	43 (0.18%)	0.514459	1	ko00521
150	Arrhythmogenic right ventricular cardiomyopathy (ARVC)	10 (0.11%)	25 (0.11%)	0.523546	1	ko05412
151	Thyroid cancer	52 (0.57%)	134 (0.57%)	0.525556	1	ko05216
152	Rheumatoid arthritis	26 (0.29%)	67 (0.28%)	0.541122	1	ko05323
153	Proximal tubule bicarbonate reclamation	3 (0.03%)	7 (0.03%)	0.552176	1	ko04964
154	One carbon pool by folate	32 (0.35%)	83 (0.35%)	0.554601	1	ko00670
155	Melanoma	20 (0.22%)	52 (0.22%)	0.568094	1	ko05218
156	B cell receptor signaling pathway	36 (0.4%)	94 (0.4%)	0.573137	1	ko04662
157	PPAR signaling pathway	23 (0.25%)	60 (0.26%)	0.573732	1	ko03320
158	Carbon fixation pathways in prokaryotes	15 (0.16%)	39 (0.17%)	0.57396	1	ko00720
159	Small cell lung cancer	10 (0.11%)	26 (0.11%)	0.584773	1	ko05222
160	VEGF signaling pathway	33 (0.36%)	87 (0.37%)	0.600833	1	ko04370
161	Non-small cell lung cancer	20 (0.22%)	53 (0.23%)	0.610115	1	ko05223
162	Progesterone-mediated oocyte maturation	66 (0.72%)	174 (0.74%)	0.613994	1	ko04914
163	Two-component system	77 (0.85%)	203 (0.86%)	0.618671	1	ko02020
164	Jak-STAT signaling pathway	12 (0.13%)	32 (0.14%)	0.62219	1	ko04630
165	Caffeine metabolism	1 (0.01%)	2 (0.01%)	0.624605	1	ko00232
166	Retinol metabolism	9 (0.1%)	24 (0.1%)	0.624715	1	ko00830
167	Glycine, serine and threonine metabolism	73 (0.8%)	193 (0.82%)	0.628762	1	ko00260
168	Thiamine metabolism	19 (0.21%)	51 (0.22%)	0.636941	1	ko00730
169	Chemokine signaling pathway	42 (0.46%)	112 (0.48%)	0.639999	1	ko04062
170	Adherens junction	42 (0.46%)	112 (0.48%)	0.639999	1	ko04520
171	Cell cycle - yeast	135 (1.48%)	356 (1.51%)	0.643108	1	ko04111
172	D-Glutamine and D-glutamate metabolism	3 (0.03%)	8 (0.03%)	0.657536	1	ko00471
173	Retrograde endocannabinoid signaling	41 (0.45%)	110 (0.47%)	0.657685	1	ko04723
174	Glycosylphosphatidylinositol(GPI)-anchor biosynthesis	45 (0.49%)	121 (0.51%)	0.668664	1	ko00563
175	Riboflavin metabolism	25 (0.27%)	68 (0.29%)	0.673596	1	ko00740
176	Basal cell carcinoma	9 (0.1%)	25 (0.11%)	0.681623	1	ko05217
177	Morphine addiction	21 (0.23%)	58 (0.25%)	0.699133	1	ko05032
178	Chronic myeloid leukemia	21 (0.23%)	58 (0.25%)	0.699133	1	ko05220
179	Vasopressin-regulated water reabsorption	18 (0.2%)	50 (0.21%)	0.703154	1	ko04962
180	Valine, leucine and isoleucine biosynthesis	22 (0.24%)	61 (0.26%)	0.709488	1	ko00290
181	Shigellosis	53 (0.58%)	144 (0.61%)	0.711112	1	ko05131
182	Osteoclast differentiation	29 (0.32%)	80 (0.34%)	0.713886	1	ko04380
183	Phosphonate and phosphinate metabolism	2 (0.02%)	6 (0.03%)	0.746474	1	ko00440
184	Type II diabetes mellitus	30 (0.33%)	84 (0.36%)	0.750363	1	ko04930
185	NOD-like receptor signaling pathway	23 (0.25%)	65 (0.28%)	0.750553	1	ko04621
186	Type I diabetes mellitus	11 (0.12%)	32 (0.14%)	0.751495	1	ko04940
187	Endometrial cancer	27 (0.3%)	76 (0.32%)	0.753989	1	ko05213
188	Long-term depression	26 (0.29%)	74 (0.31%)	0.773682	1	ko04730
189	Renal cell carcinoma	28 (0.31%)	80 (0.34%)	0.787429	1	ko05211
190	Protein digestion and absorption	16 (0.18%)	47 (0.2%)	0.789802	1	ko04974
191	Hypertrophic cardiomyopathy (HCM)	33 (0.36%)	94 (0.4%)	0.795585	1	ko05410
192	Tropane, piperidine and pyridine alkaloid biosynthesis	12 (0.13%)	36 (0.15%)	0.797241	1	ko00960
193	Phosphotransferase system (PTS)	4 (0.04%)	13 (0.06%)	0.806936	1	ko02060
194	Synthesis and degradation of ketone bodies	4 (0.04%)	13 (0.06%)	0.806936	1	ko00072
195	Sulfur relay system	7 (0.08%)	22 (0.09%)	0.8106	1	ko04122
196	Cholinergic synapse	28 (0.31%)	81 (0.34%)	0.811229	1	ko04725
197	ErbB signaling pathway	28 (0.31%)	81 (0.34%)	0.811229	1	ko04012
198	Serotonergic synapse	32 (0.35%)	92 (0.39%)	0.811665	1	ko04726
199	Homologous recombination	70 (0.77%)	195 (0.83%)	0.8127	1	ko03440
200	Mismatch repair	68 (0.75%)	190 (0.81%)	0.818357	1	ko03430
201	Vascular smooth muscle contraction	49 (0.54%)	139 (0.59%)	0.823983	1	ko04270
202	Biotin metabolism	2 (0.02%)	7 (0.03%)	0.824194	1	ko00780
203	Huntington's disease	250 (2.74%)	675 (2.87%)	0.830425	1	ko05016
204	Oxidative phosphorylation	98 (1.08%)	272 (1.16%)	0.836949	1	ko00190
205	GABAergic synapse	33 (0.36%)	96 (0.41%)	0.837049	1	ko04727
206	Base excision repair	56 (0.61%)	159 (0.68%)	0.839688	1	ko03410
207	Cell cycle	136 (1.49%)	374 (1.59%)	0.841443	1	ko04110
208	Colorectal cancer	35 (0.38%)	102 (0.43%)	0.846085	1	ko05210
209	Prion diseases	43 (0.47%)	124 (0.53%)	0.84651	1	ko05020
210	Carbohydrate digestion and absorption	7 (0.08%)	23 (0.1%)	0.849075	1	ko04973
211	Dilated cardiomyopathy	17 (0.19%)	52 (0.22%)	0.850427	1	ko05414
212	Terpenoid backbone biosynthesis	44 (0.48%)	127 (0.54%)	0.850679	1	ko00900
213	Taurine and hypotaurine metabolism	11 (0.12%)	35 (0.15%)	0.856135	1	ko00430
214	Tetracycline biosynthesis	1 (0.01%)	4 (0.02%)	0.859094	1	ko00253
215	ECM-receptor interaction	3 (0.03%)	11 (0.05%)	0.863334	1	ko04512
216	Phagosome	74 (0.81%)	210 (0.89%)	0.867778	1	ko04145
217	T cell receptor signaling pathway	29 (0.32%)	87 (0.37%)	0.874621	1	ko04660
218	Endocytosis	835 (9.17%)	2221 (9.44%)	0.880267	1	ko04144
219	C5-Branched dibasic acid metabolism	6 (0.07%)	21 (0.09%)	0.882829	1	ko00660
220	Peroxisome	50 (0.55%)	146 (0.62%)	0.885689	1	ko04146
221	Propanoate metabolism	38 (0.42%)	113 (0.48%)	0.888137	1	ko00640
222	Amyotrophic lateral sclerosis (ALS)	15 (0.16%)	48 (0.2%)	0.888736	1	ko05014
223	Histidine metabolism	20 (0.22%)	63 (0.27%)	0.899069	1	ko00340
224	Valine, leucine and isoleucine degradation	38 (0.42%)	114 (0.48%)	0.901036	1	ko00280
225	Lipoic acid metabolism	3 (0.03%)	12 (0.05%)	0.902215	1	ko00785
226	Glioma	34 (0.37%)	103 (0.44%)	0.903504	1	ko05214
227	Phototransduction - fly	23 (0.25%)	72 (0.31%)	0.905359	1	ko04745
228	Salivary secretion	26 (0.29%)	81 (0.34%)	0.911458	1	ko04970
229	Glycosaminoglycan biosynthesis - heparan sulfate	1 (0.01%)	5 (0.02%)	0.913676	1	ko00534
230	Gastric acid secretion	30 (0.33%)	93 (0.4%)	0.919147	1	ko04971
231	Adipocytokine signaling pathway	37 (0.41%)	113 (0.48%)	0.921418	1	ko04920
232	beta-Alanine metabolism	25 (0.27%)	79 (0.34%)	0.922337	1	ko00410
233	Phototransduction	15 (0.16%)	50 (0.21%)	0.923349	1	ko04744
234	Bacterial secretion system	17 (0.19%)	56 (0.24%)	0.924875	1	ko03070
235	Selenocompound metabolism	24 (0.26%)	77 (0.33%)	0.932468	1	ko00450
236	Circadian rhythm - fly	9 (0.1%)	33 (0.14%)	0.940172	1	ko04711
237	Styrene degradation	4 (0.04%)	17 (0.07%)	0.942583	1	ko00643
238	Hepatitis C	34 (0.37%)	107 (0.45%)	0.94442	1	ko05160
239	Cocaine addiction	7 (0.08%)	27 (0.11%)	0.944728	1	ko05030
240	Regulation of autophagy	42 (0.46%)	130 (0.55%)	0.94631	1	ko04140
241	Lysine degradation	24 (0.26%)	79 (0.34%)	0.951581	1	ko00310
242	Citrate cycle (TCA cycle)	47 (0.52%)	145 (0.62%)	0.952014	1	ko00020
243	Butanoate metabolism	25 (0.27%)	82 (0.35%)	0.952218	1	ko00650
244	Non-homologous end-joining	5 (0.05%)	21 (0.09%)	0.952741	1	ko03450
245	Pantothenate and CoA biosynthesis	18 (0.2%)	62 (0.26%)	0.957688	1	ko00770
246	Epithelial cell signaling in Helicobacter pylori infection	13 (0.14%)	47 (0.2%)	0.958992	1	ko05120
247	Pyruvate metabolism	84 (0.92%)	250 (1.06%)	0.959975	1	ko00620
248	Alzheimer's disease	93 (1.02%)	275 (1.17%)	0.960354	1	ko05010
249	Phosphatidylinositol signaling system	58 (0.64%)	178 (0.76%)	0.962556	1	ko04070
250	Endocrine and other factor-regulated calcium reabsorption	18 (0.2%)	63 (0.27%)	0.965256	1	ko04961
251	Olfactory transduction	21 (0.23%)	72 (0.31%)	0.965286	1	ko04740
252	Taste transduction	8 (0.09%)	32 (0.14%)	0.965694	1	ko04742
253	Peptidoglycan biosynthesis	7 (0.08%)	29 (0.12%)	0.968161	1	ko00550
254	Butirosin and neomycin biosynthesis	2 (0.02%)	13 (0.06%)	0.984214	1	ko00524
255	Melanogenesis	48 (0.53%)	156 (0.66%)	0.984505	1	ko04916
256	Synaptic vesicle cycle	36 (0.4%)	121 (0.51%)	0.984512	1	ko04721
257	Drug metabolism - other enzymes	5 (0.05%)	25 (0.11%)	0.986899	1	ko00983
258	Parkinson's disease	36 (0.4%)	122 (0.52%)	0.986904	1	ko05012
259	mTOR signaling pathway	42 (0.46%)	140 (0.6%)	0.987639	1	ko04150
260	Geraniol degradation	1 (0.01%)	9 (0.04%)	0.987843	1	ko00281
261	Sulfur metabolism	27 (0.3%)	96 (0.41%)	0.988828	1	ko00920
262	HTLV-I infection	92 (1.01%)	284 (1.21%)	0.988942	1	ko05166
263	Lysine biosynthesis	13 (0.14%)	53 (0.23%)	0.990119	1	ko00300
264	Epstein-Barr virus infection	279 (3.06%)	804 (3.42%)	0.992588	1	ko05169
265	Legionellosis	30 (0.33%)	108 (0.46%)	0.993613	1	ko05134
266	RNA degradation	119 (1.31%)	365 (1.55%)	0.993787	1	ko03018
267	Arginine and proline metabolism	58 (0.64%)	193 (0.82%)	0.995307	1	ko00330
268	MAPK signaling pathway	59 (0.65%)	196 (0.83%)	0.995363	1	ko04010
269	Meiosis - yeast	63 (0.69%)	208 (0.88%)	0.995594	1	ko04113
270	Long-term potentiation	47 (0.52%)	162 (0.69%)	0.99626	1	ko04720
271	Collecting duct acid secretion	6 (0.07%)	33 (0.14%)	0.996957	1	ko04966
272	Notch signaling pathway	13 (0.14%)	58 (0.25%)	0.997344	1	ko04330
273	Amphetamine addiction	28 (0.31%)	108 (0.46%)	0.998194	1	ko05031
274	Insulin signaling pathway	102 (1.12%)	329 (1.4%)	0.998622	1	ko04910
275	Cytosolic DNA-sensing pathway	72 (0.79%)	243 (1.03%)	0.998828	1	ko04623
276	TGF-beta signaling pathway	35 (0.38%)	133 (0.57%)	0.999072	1	ko04350
277	Oocyte meiosis	93 (1.02%)	311 (1.32%)	0.999562	1	ko04114
278	Calcium signaling pathway	31 (0.34%)	125 (0.53%)	0.999658	1	ko04020
279	Hedgehog signaling pathway	18 (0.2%)	83 (0.35%)	0.999707	1	ko04340
280	Protein export	26 (0.29%)	111 (0.47%)	0.999794	1	ko03060
281	Flagellar assembly	2 (0.02%)	23 (0.1%)	0.999802	1	ko02040
282	Aminoacyl-tRNA biosynthesis	40 (0.44%)	156 (0.66%)	0.999803	1	ko00970
283	Dopaminergic synapse	37 (0.41%)	147 (0.62%)	0.999822	1	ko04728
284	Vibrio cholerae infection	25 (0.27%)	109 (0.46%)	0.999851	1	ko05110
285	Amoebiasis	12 (0.13%)	66 (0.28%)	0.999912	1	ko05146
286	RIG-I-like receptor signaling pathway	7 (0.08%)	47 (0.2%)	0.999914	1	ko04622
287	Ubiquitin mediated proteolysis	109 (1.2%)	370 (1.57%)	0.99993	1	ko04120
288	Wnt signaling pathway	61 (0.67%)	227 (0.97%)	0.999939	1	ko04310
289	Nicotinate and nicotinamide metabolism	2 (0.02%)	27 (0.11%)	0.999968	1	ko00760
290	Various types of N-glycan biosynthesis	6 (0.07%)	46 (0.2%)	0.999973	1	ko00513
291	Circadian rhythm - mammal	6 (0.07%)	46 (0.2%)	0.999973	1	ko04710
292	SNARE interactions in vesicular transport	11 (0.12%)	69 (0.29%)	0.999991	1	ko04130
293	Nucleotide excision repair	61 (0.67%)	241 (1.02%)	0.999996	1	ko03420
294	Basal transcription factors	32 (0.35%)	147 (0.62%)	0.999996	1	ko03022
295	Tight junction	29 (0.32%)	141 (0.6%)	0.999999	1	ko04530
296	Spliceosome	266 (2.92%)	929 (3.95%)	1	1	ko03040
297	Protein processing in endoplasmic reticulum	155 (1.7%)	615 (2.61%)	1	1	ko04141
298	N-Glycan biosynthesis	10 (0.11%)	81 (0.34%)	1	1	ko00510
299	Fanconi anemia pathway	124 (1.36%)	454 (1.93%)	1	1	ko03460
300	Ribosome biogenesis in eukaryotes	66 (0.72%)	294 (1.25%)	1	1	ko03008
301	Ribosome	137 (1.5%)	533 (2.27%)	1	1	ko03010
302	Proteasome	11 (0.12%)	110 (0.47%)	1	1	ko03050
