# Supplementary material for: Characterization of the Floral Transcriptome of Moso Bamboo (Phyllostachys edulis) at Different Flowering Developmental Stages by Transcriptome Sequencing and RNA-Seq Analysis
Source: PLoS One. 2014 Jun 10;9(6):e98910. doi: 10.1371/journal.pone.0098910 (PMC4051636; doi:10.1371/journal.pone.0098910)
Supplement: Table S3 — A list of genes putatively related to flower development in Moso bamboo. (XLSX) [file pone.0098910.s005.xlsx]

## Sheet: Sheet1
GeneID	Gene Length	Fuction
PH01002440G0410	717	LATE ELONGATED HYPOCOTYL LHY (LHY)
PH01000098G0310	564	LATE ELONGATED HYPOCOTYL LHY (LHY)
PH01000125G1160	1623	LATE ELONGATED HYPOCOTYL LHY (LHY)
PH01000004G1580	519	LATE ELONGATED HYPOCOTYL LHY (LHY)
PH01001672G0140	1467	LATE ELONGATED HYPOCOTYL LHY (LHY)
PH01001283G0510	2040	LATE ELONGATED HYPOCOTYL LHY (LHY)
PH01000383G0300	2772	LATE ELONGATED HYPOCOTYL LHY (LHY)
PH01000383G0320	324	LATE ELONGATED HYPOCOTYL LHY (LHY)
PH01000841G0080	933	LATE ELONGATED HYPOCOTYL LHY (LHY)
PH01003236G0020	933	LATE ELONGATED HYPOCOTYL LHY (LHY)
PH01000015G1560	984	LATE ELONGATED HYPOCOTYL LHY (LHY)
PH01001006G0380	1053	LATE ELONGATED HYPOCOTYL LHY (LHY)
PH01000506G0350	786	LATE ELONGATED HYPOCOTYL LHY (LHY)
PH01000639G0480	957	LATE ELONGATED HYPOCOTYL LHY (LHY)
PH01000160G0940	1638	LATE ELONGATED HYPOCOTYL LHY (LHY)
PH01000000G0910	1602	LATE ELONGATED HYPOCOTYL LHY (LHY)
PH01000171G1010	882	LATE ELONGATED HYPOCOTYL LHY (LHY)
PH01000083G0320	846	LATE ELONGATED HYPOCOTYL LHY (LHY)
PH01003968G0010	645	LATE ELONGATED HYPOCOTYL LHY (LHY)
PH01000281G1040	801	LATE ELONGATED HYPOCOTYL LHY (LHY)
PH01000338G1040	657	PHYTOCHROME INTERACTING FACTOR 3(PIF3)
PH01000165G1370	1062	PHYTOCHROME INTERACTING FACTOR 3(PIF3)
PH01002260G0190	1170	PHYTOCHROME INTERACTING FACTOR 3(PIF3)
PH01000385G0170	645	PHYTOCHROME INTERACTING FACTOR 3(PIF3)
PH01001463G0020	1062	PHYTOCHROME INTERACTING FACTOR 3(PIF3)
PH01003862G0080	843	PHYTOCHROME INTERACTING FACTOR 3(PIF3)
PH01000104G0210	1338	PHYTOCHROME INTERACTING FACTOR 3(PIF3)
PH01000030G1780	1290	PHYTOCHROME INTERACTING FACTOR 3(PIF3)
PH01000178G0330	711	PHYTOCHROME INTERACTING FACTOR 3(PIF3)
PH01000300G0590	555	PHYTOCHROME INTERACTING FACTOR 3(PIF3)
PH01000117G0310	894	PHYTOCHROME INTERACTING FACTOR 3(PIF3)
PH01000026G0570	1299	PHYTOCHROME INTERACTING FACTOR 3(PIF3)
PH01001159G0170	1284	PHYTOCHROME INTERACTING FACTOR 3(PIF3)
PH01002919G0020	1173	PHYTOCHROME INTERACTING FACTOR 3(PIF3)
PH01002918G0050	675	PHYTOCHROME INTERACTING FACTOR 3(PIF3)
PH01000732G0100	846	PHYTOCHROME INTERACTING FACTOR 3(PIF3)
PH01000783G0010	759	PHYTOCHROME INTERACTING FACTOR 3(PIF3)
PH01003462G0030	822	PHYTOCHROME INTERACTING FACTOR 3(PIF3)
PH01001678G0300	972	PHYTOCHROME INTERACTING FACTOR 3(PIF3)
PH01000098G0880	831	PHYTOCHROME INTERACTING FACTOR 3(PIF3)
PH01003883G0030	1275	PHYTOCHROME INTERACTING FACTOR 3(PIF3)
PH01002627G0250	1146	PHYTOCHROME INTERACTING FACTOR 3(PIF3)
PH01000063G1010	843	PHYTOCHROME INTERACTING FACTOR 3(PIF3)
PH01004959G0010	666	PHYTOCHROME INTERACTING FACTOR 3(PIF3)
PH01002677G0180	1182	PHYTOCHROME INTERACTING FACTOR 3(PIF3)
PH01000323G0020	1050	PHYTOCHROME INTERACTING FACTOR 3(PIF3)
PH01001525G0260	789	PHYTOCHROME INTERACTING FACTOR 3(PIF3)
PH01003751G0100	798	PHYTOCHROME INTERACTING FACTOR 3(PIF3)
PH01002508G0050	1188	PHYTOCHROME INTERACTING FACTOR 3(PIF3)
PH01002584G0160	1167	PHYTOCHROME INTERACTING FACTOR 3(PIF3)
PH01000595G0290	1062	PHYTOCHROME INTERACTING FACTOR 3(PIF3)
PH01000193G0970	1044	PHYTOCHROME INTERACTING FACTOR 3(PIF3)
PH01001876G0340	768	PHYTOCHROME INTERACTING FACTOR 3(PIF3)
PH01003790G0150	642	PHYTOCHROME INTERACTING FACTOR 3(PIF3)
PH01001999G0060	1170	PHYTOCHROME INTERACTING FACTOR 3(PIF3)
PH01000599G0590	1011	PHYTOCHROME INTERACTING FACTOR 3(PIF3)
PH01000286G0980	969	PHYTOCHROME INTERACTING FACTOR 3(PIF3)
PH01000197G0410	1194	PHYTOCHROME INTERACTING FACTOR 3(PIF3)
PH01001578G0450	1803	PHYTOCHROME INTERACTING FACTOR 3(PIF3)
PH01000405G0640	1368	PHYTOCHROME INTERACTING FACTOR 3(PIF3)
PH01001042G0210	1002	PHYTOCHROME INTERACTING FACTOR 3(PIF3)
PH01000534G0360	1074	PHYTOCHROME INTERACTING FACTOR 3(PIF3)
PH01001160G0380	1578	PHYTOCHROME INTERACTING FACTOR 3(PIF3)
PH01001671G0060	1866	PHYTOCHROME INTERACTING FACTOR 3(PIF3)
PH01000120G1730	882	PHYTOCHROME INTERACTING FACTOR 3(PIF3)
PH01001228G0390	507	PHYTOCHROME INTERACTING FACTOR 3(PIF3)
PH01002021G0090	1122	PHYTOCHROME INTERACTING FACTOR 3(PIF3)
PH01000089G0980	933	PHYTOCHROME INTERACTING FACTOR 3(PIF3)
PH01000803G0670	1158	PHYTOCHROME INTERACTING FACTOR 3(PIF3)
PH01001051G0170	1884	PHYTOCHROME INTERACTING FACTOR 3(PIF3)
PH01001446G0150	1113	PHYTOCHROME INTERACTING FACTOR 3(PIF3)
PH01000014G0340	1440	PHYTOCHROME INTERACTING FACTOR 3(PIF3)
PH01000740G0150	930	PHYTOCHROME INTERACTING FACTOR 3(PIF3)
PH01003334G0180	1083	PHYTOCHROME INTERACTING FACTOR 3(PIF3)
PH01001158G0670	1335	PHYTOCHROME INTERACTING FACTOR 3(PIF3)
PH01002779G0140	741	PHYTOCHROME INTERACTING FACTOR 3(PIF3)
PH01003422G0070	2328	PHYTOCHROME INTERACTING FACTOR 3(PIF3)
PH01001119G0330	840	PHYTOCHROME INTERACTING FACTOR 3(PIF3)
PH01000397G0940	1461	PHYTOCHROME INTERACTING FACTOR 3(PIF3)
PH01001155G0390	1044	PHYTOCHROME INTERACTING FACTOR 3(PIF3)
PH01000331G0630	912	PHYTOCHROME INTERACTING FACTOR 3(PIF3)
PH01000039G0180	1488	PHYTOCHROME INTERACTING FACTOR 3(PIF3)
PH01001389G0560	1554	PHYTOCHROME INTERACTING FACTOR 3(PIF3)
PH01000050G0500	1110	PHYTOCHROME INTERACTING FACTOR 3(PIF3)
PH01000150G0690	1347	PHYTOCHROME INTERACTING FACTOR 3(PIF3)
PH01001260G0280	4206	PHYTOCHROME INTERACTING FACTOR 3(PIF3)
PH01001554G0110	645	PHYTOCHROME INTERACTING FACTOR 3(PIF3)
PH01005423G0060	1797	PHYTOCHROME INTERACTING FACTOR 3(PIF3)
PH01000110G0500	1248	PHYTOCHROME INTERACTING FACTOR 3(PIF3)
PH01001538G0490	1635	PHYTOCHROME INTERACTING FACTOR 3(PIF3)
PH01000105G0060	1083	PHYTOCHROME INTERACTING FACTOR 3(PIF3)
PH01000323G0290	1224	PHYTOCHROME INTERACTING FACTOR 3(PIF3)
PH01002373G0140	1560	CRYTOCHROME-1(CRY1)
PH01000263G1210	1887	CRYTOCHROME-1(CRY1)
PH01000349G1020	2094	CRYTOCHROME-1(CRY1)
PH01000968G0540	2094	CRYTOCHROME-1(CRY1)
PH01000149G0110	921	gibberellin receptor GID1
PH01006790G0040	1059	gibberellin receptor GID1
PH01000068G0090	846	gibberellin receptor GID1
PH01000975G0330	1068	gibberellin receptor GID1
PH01000068G0110	450	gibberellin receptor GID1
PH01001511G0140	1008	gibberellin receptor GID1
PH01000436G0200	1056	gibberellin receptor GID1
PH01000147G0010	981	gibberellin receptor GID1
PH01000487G0320	669	gibberellin receptor GID1
PH01000559G0280	963	gibberellin receptor GID1
PH01000395G0010	663	gibberellin receptor GID1
PH01000229G1190	1323	gibberellin receptor GID1
PH01000559G0180	942	gibberellin receptor GID1
PH01001388G0110	978	gibberellin receptor GID1
PH01001027G0050	1032	gibberellin receptor GID1
PH01002734G0310	969	gibberellin receptor GID1
PH01004075G0030	996	gibberellin receptor GID1
PH01000031G0500	1218	gibberellin receptor GID1
PH01000050G0850	948	gibberellin receptor GID1
PH01001650G0070	1017	gibberellin receptor GID1
PH01001027G0090	996	gibberellin receptor GID1
PH01000147G0060	909	gibberellin receptor GID1
PH01001316G0350	1065	gibberellin receptor GID1
PH01000532G0450	1281	gibberellin receptor GID1
PH01000515G0150	801	gibberellin receptor GID1
PH01001027G0140	1455	gibberellin receptor GID1
PH01000515G0260	276	gibberellin receptor GID1
PH01006505G0030	711	gibberellin receptor GID1
PH01001228G0480	1650	gibberellin receptor GID1
PH01000068G0120	882	gibberellin receptor GID1
PH01000493G0880	1143	gibberellin receptor GID1
PH01000149G0250	936	gibberellin receptor GID1
PH01004364G0140	939	gibberellin receptor GID1
PH01001982G0100	1392	gibberellin receptor GID1
PH01000515G0140	804	gibberellin receptor GID1
PH01001810G0170	975	gibberellin receptor GID1
PH01000427G0180	972	gibberellin receptor GID1
PH01003054G0240	1002	gibberellin receptor GID1
PH01001430G0430	459	gibberellin receptor GID1
PH01000436G0270	1005	gibberellin receptor GID1
PH01000515G0230	603	gibberellin receptor GID1
PH01000047G1210	1128	gibberellin receptor GID2
PH01003003G0170	525	gibberellin receptor GID2
PH01000146G1260	648	gibberellin receptor GID2
PH01000551G0600	1416	DELLA protein
PH01000045G0080	1815	DELLA protein
PH01000538G0420	1101	DELLA protein
PH01000708G0250	1590	DELLA protein
PH01000073G0280	1158	DELLA protein
PH01000254G0530	1317	DELLA protein
PH01000712G0670	1344	DELLA protein
PH01004823G0070	1152	DELLA protein
PH01000382G0190	1752	DELLA protein
PH01000083G0250	1029	DELLA protein
PH01000142G0910	1053	DELLA protein
PH01000000G7400	1950	DELLA protein
PH01001692G0030	2154	DELLA protein
PH01000073G1000	1362	DELLA protein
PH01000138G1130	2205	DELLA protein
PH01000397G0230	1440	DELLA protein
PH01000656G0710	1707	DELLA protein
PH01190367G0010	474	DELLA protein
PH01002325G0040	1347	DELLA protein
PH01000712G0640	1446	DELLA protein
PH01002549G0090	1212	DELLA protein
PH01004053G0150	1224	DELLA protein
PH01000639G0140	1170	DELLA protein
PH01005978G0070	2181	DELLA protein
PH01002560G0270	1200	DELLA protein
PH01000077G0950	990	DELLA protein
PH01002205G0140	1374	DELLA protein
PH01000287G0830	915	DELLA protein
PH01000860G0710	1059	DELLA protein
PH01001761G0380	2205	DELLA protein
PH01000000G1660	1833	DELLA protein
PH01001664G0400	1752	DELLA protein
PH01003146G0100	2121	DELLA protein
PH01000374G0830	2109	DELLA protein
PH01001498G0180	1614	DELLA protein
PH01000369G0400	2157	DELLA protein
PH01002417G0180	1788	DELLA protein
PH01143550G0010	816	DELLA protein
PH01000754G0710	1236	DELLA protein
PH01002322G0240	519	DELLA protein
PH01000601G0200	1524	DELLA protein
PH01000111G0510	1755	DELLA protein
PH01003146G0070	2493	DELLA protein
PH01000054G0400	2355	DELLA protein
PH01001197G0410	1566	DELLA protein
PH01001739G0180	1332	DELLA protein
PH01000317G0520	1719	DELLA protein
PH01000170G1390	1209	DELLA protein
PH01001577G0130	1419	DELLA protein
PH01194034G0010	474	DELLA protein
PH01000896G0440	972	DELLA protein
PH01001245G0190	1635	DELLA protein
PH01002828G0080	1047	DELLA protein
PH01000053G2220	966	DELLA protein
PH01004866G0030	1626	DELLA protein
PH01005526G0030	1923	DELLA protein
PH01002142G0290	3057	GIGANTEA (GI)
PH01001722G0270	2973	GIGANTEA (GI)
PH01000063G1650	129	FLOWERING LOCUS T (FT)
PH01000146G1150	696	Hd3a
PH01001134G0390	519	FPI(ATC, BFT, TFL1)
PH01003363G0220	519	FPI(ATC, BFT, TFL2)
