# Supplementary material for: Characterization of the Floral Transcriptome of Moso Bamboo (Phyllostachys edulis) at Different Flowering Developmental Stages by Transcriptome Sequencing and RNA-Seq Analysis
Source: PLoS One. 2014 Jun 10;9(6):e98910. doi: 10.1371/journal.pone.0098910 (PMC4051636; doi:10.1371/journal.pone.0098910)
Supplement: Table S4 — A list of genes showing different transcript abundance in bamboo flowers. (XLSX) [file pone.0098910.s006.xlsx]

## Sheet: Sheet1
Transcription factor family	Representative unigene ID	Gene Length	Function description for flower development
MADS-box	PH01000338G0120	678	Floral meristem identity (FMI)
	PH01005177G0100	633
	PH01001188G0490	519
	PH01021006G0010	456
	PH01000794G0210	819
	PH01001952G0190	600
	PH01002127G0260	798
	PH01001952G0230	237
	PH01003236G0170	537
	PH01001878G0200	627
	PH01001278G0330	705
	PH01000606G0250	603
	PH01000466G0340	1110
	PH01001174G0480	543
	PH01000222G1060	480
	PH01000222G1190	1077
	PH01000006G0210	843
	PH01001750G0200	822
	PH01000317G0080	627
	PH01000216G0990	189
	PH01000117G1210	456
	PH01000306G0610	771
	PH01003178G0150	258
	PH01000954G0350	1131
	PH01002743G0050	372
	PH01000038G1550	690
	PH01001303G0110	396
	PH01000080G0200	777
	PH01000059G1270	666
	PH01000759G0450	678
	PH01002152G0120	606
	PH01002152G0090	288
	PH01000077G1380	495
	PH01000107G0570	927
	PH01000616G0020	570
	PH01002755G0230	315
	PH01000518G0720	231
	PH01000437G0930	684
WRKY	PH01000242G0250	1686	senescence response and pathogen tolerance
	PH01002035G0390	1467
	PH01001142G0610	1707
	PH01000112G1110	1032
	PH01000371G0960	969
	PH01000274G0230	1452
	PH01002142G0270	630
	PH01000814G0820	1002
	PH01000046G1680	864
	PH01000218G0100	684
	PH01000659G0050	906
	PH01000242G1360	792
	PH01000130G0430	1023
	PH01000035G0560	2289
	PH01000009G1940	810
	PH01000906G0240	1650
	PH01002238G0110	1026
	PH01000716G0820	1239
	PH01003558G0150	321
	PH01001331G0040	786
	PH01004940G0100	576
	PH01000298G0170	1134
	PH01002558G0060	735
	PH01001232G0560	1077
	PH01001331G0070	741
	PH01003922G0080	1026
	PH01001070G0190	825
	PH01000535G0790	1110
	PH01001070G0420	990
	PH01000018G0370	864
	PH01003485G0070	2766
	PH01001397G0220	870
	PH01029174G0010	762
	PH01002396G0160	933
	PH01001362G0060	723
	PH01001978G0130	1161
	PH01000534G0230	546
	PH01002776G0100	909
MYB	PH01000823G0340	615	Anther indehiscence1; Response to abscisic acid stimulus（Highest expression in flowers and roots）
	PH01000061G1920	729
	PH01000009G2100	891
	PH01001100G0250	630
	PH01003108G0020	1590
	PH01001210G0270	603
	PH01000121G1380	1020
	PH01002744G0230	1716
	PH01002378G0050	903
	PH01000296G0390	1470
	PH01002018G0330	951
	PH01000430G0510	633
	PH01005961G0010	528
	PH01001131G0560	570
	PH01001737G0080	1707
	PH01000224G1000	894
	PH01003057G0080	900
	PH01000043G1290	1020
	PH01002220G0280	966
	PH01000735G0110	1014
	PH01001515G0160	789
	PH01001070G0240	858
	PH01000445G0180	1383
	PH01004067G0040	1107
	PH01000025G1260	1044
	PH01000256G0230	978
	PH01002396G0190	1032
	PH01001883G0330	975
	PH01005137G0020	1785
	PH01001671G0400	900
	PH01021666G0010	672
	PH01003579G0140	540
	PH01002537G0070	1815
	PH01000256G0030	1023
	PH01002011G0380	582
	PH01001953G0270	813
	PH01000009G1960	930
	PH01000326G0720	1578
	PH01000212G0380	876
	PH01001037G0370	1518
	PH01000054G0290	963
	PH01000130G0620	1050
	PH01000405G0510	909
	PH01000463G0800	522
	PH01000216G0630	1167
	PH01001004G0240	729
	PH01001280G0060	819
	PH01000549G0590	906
	PH01000182G0790	930
	PH01000271G0420	660
	PH01001698G0040	933
	PH01001626G0320	2100
	PH01000006G0810	1335
	PH01002022G0200	1074
	PH01003110G0050	906
	PH01000716G0640	882
	PH01002800G0110	939
	PH01000746G0560	870
	PH01000050G1350	2133
	PH01001458G0040	1221
	PH01000206G0250	1683
	PH01001601G0220	1002
	PH01000524G0850	669
	PH01003170G0110	1536
	PH01001154G0200	1077
	PH01000048G1770	1686
	PH01278028G0010	276
	PH01001777G0070	819
	PH01001245G0180	1776
	PH01000557G0340	648
	PH01004514G0080	1074
	PH01001697G0180	1068
	PH01001208G0070	615
	PH01000008G1440	321
	PH01003507G0040	885
	PH01000898G0190	453
	PH01000224G0780	435
	PH01002104G0150	837
	PH01000388G0380	918
	PH01005685G0080	1017
	PH01128678G0010	810
	PH01001229G0260	1017
	PH01002707G0220	912
	PH01002092G0300	1161
	PH01000501G0490	966
	PH01001788G0280	522
	PH01001541G0130	885
	PH01000234G0090	987
	PH01000008G1560	1089
	PH01000068G1000	1014
	PH01000008G1430	471
	PH01001059G0500	975
	PH01000028G0940	855
	PH01000462G0290	966
	PH01000039G0930	903
	PH01000415G0090	852
	PH01000569G0800	795
	PH01002859G0070	1101
	PH01003180G0140	984
	PH01000415G0010	879
	PH01000617G0820	828
	PH01002772G0250	801
	PH01000847G0490	828
	PH01000041G2150	999
	PH01000006G2680	1143
	PH01000508G0100	1002
	PH01000043G2100	894
	PH01000614G0350	369
	PH01000427G0040	786
	PH01002122G0230	504
	PH01000345G0740	801
	PH01000527G0320	774
	PH01000198G1320	942
	PH01001738G0330	609
	PH01000729G0470	657
	PH01000030G0050	1092
	PH01000209G0490	951
	PH01002680G0080	822
	PH01000595G0350	1284
	PH01001548G0400	861
	PH01000060G0800	831
	PH01005515G0070	1074
	PH01001430G0250	789
	PH01000369G0610	297
	PH01000024G1380	837
	PH01000165G0660	855
	PH01000445G0700	933
	PH01002868G0200	933
	PH01001393G0410	762
	PH01000009G0060	1665
	PH01002276G0160	987
	PH01000169G1060	966
	PH01000161G0030	900
	PH01002082G0250	855
	PH01002184G0220	978
	PH01000570G0460	825
	PH01000008G0500	867
	PH01000812G0550	3075
	PH01000386G0660	1041
	PH01000212G0840	1275
	PH01005192G0010	870
	PH01000001G2130	831
	PH01001996G0370	882
	PH01001084G0440	1044
	PH01001133G0430	687
	PH01001022G0490	765
	PH01003093G0130	882
	PH01001991G0310	951
	PH01002736G0020	1281
	PH01000912G0430	744
	PH01002704G0220	942
	PH01000358G0390	864
	PH01002987G0150	861
	PH01001287G0090	759
	PH01000713G0560	774
	PH01000556G0470	1110
	PH01000068G1610	1797
	PH01001174G0490	1326
	PH01000202G0810	2841
	PH01002428G0230	1386
	PH01000068G1470	927
	PH01002000G0040	708
	PH01000090G0050	537
	PH01000014G1850	774
	PH01000769G0620	2406
	PH01001642G0270	990
	PH01000177G0890	915
	PH01002027G0260	990
	PH01000029G1950	1764
	PH01004865G0070	723
	PH01000723G0640	675
	PH01000183G0650	1377
	PH01002928G0170	783
	PH01001064G0370	1179
	PH01003918G0100	1338
	PH01002611G0010	690
	PH01001925G0330	744
	PH01000726G0780	573
	PH01000302G0910	888
	PH01005828G0060	954
	PH01000202G0750	975
	PH01001622G0290	957
	PH01000053G1340	930
	PH01001342G0270	819
	PH01000054G0640	2454
	PH01000066G1200	822
	PH01000678G0460	1047
	PH01000392G0510	1020
	PH01004818G0120	819
	PH01002148G0200	2793
	PH01000048G0730	345
	PH01003809G0130	1026
	PH01000604G0860	711
	PH01000008G3080	924
	PH01000525G0560	1104
	PH01003200G0140	345
	PH01004097G0070	744
	PH01000005G1390	861
	PH01001071G0530	765
	PH01001506G0290	969
	PH01000064G1730	903
	PH01002139G0430	870
	PH01002344G0400	279
	PH01005460G0120	894
	PH01000374G0780	1530
	PH01000305G0990	792
	PH01000515G0560	831
	PH01000241G1400	1113
	PH01000064G1570	1809
	PH01002165G0150	945
	PH01007341G0010	819
	PH01000110G1230	885
	PH01000684G0090	888
	PH01000332G0140	723
	PH01000520G0240	783
	PH01000587G0810	816
AP2/EREBP	PH01001206G0160	1260	Regulation of flower, ovule and seed development; plant hormone(ethylene and ABA), pathogen and stress(dought, high salt) responses
	PH01001338G0140	1926
	PH01000193G0900	1839
	PH01000023G0550	372
	PH01003525G0030	963
	PH01000597G0530	1410
	PH01001432G0330	1173
	PH01000393G0200	1521
	PH01000169G1430	954
	PH01000948G0320	1410
	PH01002603G0280	1251
	PH01001341G0150	1260
	PH01003432G0030	906
	PH01001038G0080	1446
	PH01003011G0180	324
	PH01002652G0240	591
	PH01003011G0190	621
	PH01000379G0890	1161
	PH01000007G1520	1809
	PH01005239G0070	714
	PH01002652G0230	678
	PH01001762G0240	1446
	PH01003083G0160	738
	PH01000303G0100	408
	PH01002097G0110	549
	PH01000604G0580	972
	PH01004233G0070	528
	PH01002011G0250	1125
	PH01000428G0870	1236
	PH01001018G0090	666
	PH01000135G0570	921
	PH01001057G0450	252
zf-Dof	PH01000664G0640	918	Dought and heat tolerance and Regulation of FMI
	PH01002384G0100	750
	PH01000290G0170	573
	PH01007575G0040	1614
	PH01002137G0040	627
	PH01003477G0030	516
	PH01000266G0140	1617
	PH01000200G0640	1227
	PH01000219G0080	1269
	PH01000209G1040	1473
	PH01002421G0260	444
	PH01001385G0300	1629
	PH01000188G0230	1305
	PH01000113G0300	1299
	PH01001983G0170	846
HSP20	PH01004446G0090	444	Dought and heat tolerance
	PH01000051G0420	492
	PH01000971G0250	930
	PH01004441G0040	627
	PH01001131G0040	498
	PH01000906G0020	486
	PH01000413G0240	663
	PH01000015G0220	456
	PH01000955G0580	837
	PH01000154G1240	354
	PH01000943G0260	642
	PH01000613G0600	624
	PH01003771G0070	444
	PH01002827G0170	498
	PH01172955G0010	480
	PH01000081G1370	741
	PH01001097G0170	597
	PH01000543G0160	510
	PH01001633G0040	495
	PH01001613G0110	582
	PH01000868G0600	747
	PH01001115G0640	492
	PH01002047G0170	744
	PH01002782G0190	558
	PH01001141G0430	579
	PH01000967G0270	438
	PH01000268G0820	432
	PH01000015G0190	450
bHLH	PH01002260G0190	1170	Pollen development; Plays a crucial role in tapetum development; Required for male fertility and pollen differentiation, especially during the post-meiotic transcriptional regulation of microspore development within the developing anther
	PH01001463G0020	1062
	PH01000013G1620	480
	PH01003046G0060	1233
	PH01002919G0020	1173
	PH01000390G0500	1089
	PH01003883G0030	1275
	PH01004959G0010	666
	PH01002527G0180	1077
	PH01001571G0100	1458
	PH01002508G0050	1188
	PH01002584G0160	1167
	PH01000193G0970	1044
	PH01000599G0590	1011
	PH01000286G0980	969
	PH01000554G0210	600
	PH01003717G0190	747
	PH01001364G0010	981
	PH01002657G0020	471
	PH01005158G0070	840
	PH01001160G0380	1578
	PH01000089G0980	933
	PH01000844G0290	1290
	PH01000170G0120	804
	PH01000150G0690	1347
	PH01000465G0090	4521
	PH01005423G0060	1797
	PH01002636G0200	813
	PH01000757G0210	609
	PH01001538G0490	1635
	PH01001366G0270	582
	PH01001461G0130	789
	PH01004101G0050	945
	PH01001400G0040	1236
NAC	PH01003773G0010	1599	Salinity and drought tolerance
	PH01001120G0180	984
	PH01001195G0450	942
	PH01000008G3230	1962
	PH01000205G0750	2505
	PH01001502G0210	1305
	PH01001896G0060	765
	PH01000762G0770	879
	PH01000077G1100	1098
	PH01000261G0890	738
	PH01000344G0180	2217
	PH01000439G0460	1128
	PH01000352G0610	1119
	PH01000468G0060	1065
	PH01000110G0680	948
	PH01000443G0160	1854
	PH01000053G1650	1086
	PH01002176G0070	528
	PH01001292G0350	1077
	PH01000003G1230	1173
	PH01000491G0390	1308
	PH01001920G0150	1899
	PH01000007G0830	1314
	PH01000891G0360	951
	PH01001157G0040	1821
	PH01004006G0090	1008
	PH01000009G0870	852
	PH01000541G0760	585
	PH01004605G0030	1533
	PH01003138G0210	798
	PH01000231G0070	1056
	PH01000183G1320	954
	PH01000910G0450	1833
	PH01000021G0720	1923
	PH01000309G0360	771
	PH01000020G0530	804
	PH01005812G0020	687
	PH01001843G0210	1188
	PH01000112G0050	798
	PH01006699G0010	873
	PH01003571G0210	1989
	PH01000060G0730	1164
	PH01000042G0410	645
	PH01001797G0410	1734
	PH01000652G0840	1059
	PH01002131G0260	753
	PH01001994G0250	1821
	PH01000141G1130	1146
	PH01000135G1070	1167
	PH01004822G0020	426
	PH01002311G0290	882
	PH01001770G0220	846
	PH01000023G1870	480
	PH01002699G0190	1824
	PH01002340G0320	1818
	PH01000193G1280	1332
	PH01000004G1630	606
	PH01000122G1000	1581
	PH01000317G0680	1677
	PH01000111G0400	1353
	PH01000140G1040	1998
HSF	PH01000700G0690	1158	Heat and oxidative tolerance
	PH01000849G0330	831
	PH01000208G0690	1047
	PH01000081G0140	1089
HSP70	PH01000138G0550	939	Abiotic stress tolerance
HMG	PH01005522G0100	708	Induction of flowering in photoperiod and circadian clock pathway
	PH01000460G0740	1410
	PH01000000G4920	363
	PH01000272G1270	408
bZip	PH01001866G0450	915	Salinity and drought tolerance
	PH01003431G0170	1230
	PH01000174G0320	1089
	PH01000511G0020	1758
	PH01001119G0470	1089
	PH01000332G1030	2148
	PH01006106G0050	447
