# Supplementary material for: Characterization of the Floral Transcriptome of Moso Bamboo (Phyllostachys edulis) at Different Flowering Developmental Stages by Transcriptome Sequencing and RNA-Seq Analysis
Source: PLoS One. 2014 Jun 10;9(6):e98910. doi: 10.1371/journal.pone.0098910 (PMC4051636; doi:10.1371/journal.pone.0098910)
Supplement: Table S5 — Differentially expressed genes between CK and F1. (XLSX) [file pone.0098910.s007.xlsx]

## Sheet: Sheet1
GeneID	Gene_length	CK-Expression	F1-Expression	CK-RPKM	F1-RPKM	log2 Ratio(F1/CK)	Up-Down-Regulation(F1/CK)	P-value	FDR
PH01000016G1870	141	0	117	0.01	164.937	14.0096	Up	1.37221e-98	2.40191e-97
PH01000373G0400	357	0	294	0.01	163.694	13.9987	Up	7.79838e-246	3.70717e-244
PH01000047G0810	351	0	187	0.01	105.898	13.3704	Up	8.031e-157	2.30125e-155
PH01003478G0130	639	0	228	0.01	70.9229	12.792	Up	6.26722e-191	2.25525e-189
PH01005572G0030	162	0	46	0.01	56.4411	12.4625	Up	1.59208e-39	1.1731e-38
PH01003158G0210	189	0	52	0.01	54.6883	12.417	Up	1.62403e-44	1.31602e-43
PH01000276G1120	528	0	98	0.01	36.8931	11.8491	Up	8.77858e-83	1.27246e-81
PH01000994G0510	465	0	86	0.01	36.7619	11.844	Up	8.43654e-73	1.08379e-71
PH01002251G0150	324	0	59	0.01	36.1959	11.8216	Up	2.43966e-50	2.19733e-49
PH01000023G1610	714	0	130	0.01	36.1908	11.8214	Up	2.10274e-109	4.05442e-108
PH01000877G0310	894	0	155	0.01	34.4625	11.7508	Up	3.35282e-130	7.74905e-129
PH01007014G0030	915	0	132	0.01	28.6751	11.4856	Up	4.56032e-111	8.94349e-110
PH01000182G0490	450	0	60	0.01	26.5028	11.3719	Up	3.59282e-51	3.28664e-50
PH01001626G0090	855	1	456	0.0401493	106.011	11.3666	Up	0	0
PH01000710G0100	216	0	28	0.01	25.7666	11.3313	Up	1.49994e-24	7.70308e-24
PH01000152G1100	846	0	105	0.01	24.6701	11.2685	Up	1.31874e-88	2.06325e-87
PH01000910G0650	336	0	40	0.01	23.6632	11.2084	Up	1.56076e-34	1.04276e-33
PH01000110G0890	522	0	58	0.01	22.0856	11.1089	Up	1.65663e-49	1.46437e-48
PH01002281G0160	570	0	62	0.01	21.6207	11.0782	Up	7.79192e-53	7.37195e-52
PH01001010G0500	240	0	26	0.01	21.5335	11.0724	Up	6.91616e-23	3.3893e-22
PH01001580G0370	354	0	37	0.01	20.7755	11.0207	Up	4.88674e-32	3.06382e-31
PH01001120G0140	975	0	99	0.01	20.1829	10.9789	Up	1.2928e-83	1.89433e-82
PH01002820G0150	258	0	26	0.01	20.0312	10.968	Up	6.91616e-23	3.38984e-22
PH01000907G0610	798	0	76	0.01	18.9305	10.8865	Up	1.75839e-64	2.01171e-63
PH01000397G0420	378	0	36	0.01	18.9305	10.8865	Up	3.3183e-31	2.03793e-30
PH01001370G0050	675	0	57	0.01	16.7851	10.713	Up	1.12492e-48	9.81194e-48
PH01000201G0400	912	0	75	0.01	16.3463	10.6747	Up	1.19402e-63	1.35303e-62
PH01000770G0160	378	0	30	0.01	15.7755	10.6235	Up	3.253e-26	1.75568e-25
PH01000392G1070	381	0	30	0.01	15.6512	10.6121	Up	3.253e-26	1.75598e-25
PH01000059G1200	378	0	29	0.01	15.2496	10.5746	Up	2.20892e-25	1.16416e-24
PH01000969G0510	855	0	63	0.01	14.6463	10.5163	Up	1.14749e-53	1.10045e-52
PH01001742G0330	453	0	32	0.01	14.0412	10.4555	Up	7.05496e-28	3.97614e-27
PH01000604G0700	1107	0	78	0.01	14.0055	10.4518	Up	3.8135e-66	4.4585e-65
PH01001222G0110	702	0	47	0.01	13.308	10.3781	Up	2.3446e-40	1.75686e-39
PH01000476G0130	165	0	11	0.01	13.2514	10.3719	Up	2.08108e-10	6.15062e-10
PH01001221G0240	519	0	34	0.01	13.0216	10.3467	Up	1.53005e-29	9.03806e-29
PH01000097G1770	153	0	10	0.01	12.9916	10.3434	Up	1.41314e-09	3.98219e-09
PH01000170G1080	327	0	21	0.01	12.7651	10.318	Up	9.98482e-19	4.2521e-18
PH01000448G0780	597	0	37	0.01	12.3191	10.2667	Up	4.88674e-32	3.06444e-31
PH01000044G1200	327	0	20	0.01	12.1572	10.2476	Up	6.78008e-18	2.80138e-17
PH01000038G2070	894	0	54	0.01	12.0063	10.2296	Up	3.52212e-46	2.94991e-45
PH01001025G0280	849	0	50	0.01	11.7062	10.1931	Up	7.48832e-43	5.90875e-42
PH01000087G1370	699	0	41	0.01	11.6589	10.1872	Up	2.29848e-35	1.56092e-34
PH01000003G4290	444	0	26	0.01	11.6397	10.1848	Up	6.91616e-23	3.39038e-22
PH01001855G0240	138	0	8	0.01	11.5229	10.1703	Up	6.5159e-08	1.65258e-07
PH01001058G0400	1059	0	58	0.01	10.8864	10.0883	Up	1.65663e-49	1.46479e-48
PH01000026G2370	741	0	40	0.01	10.7299	10.0674	Up	1.56076e-34	1.04299e-33
PH01002224G0180	324	0	17	0.01	10.4293	10.0264	Up	2.12286e-15	7.92092e-15
PH01001064G0620	633	0	33	0.01	10.3625	10.0172	Up	1.03896e-28	6.01661e-28
PH01000645G0010	576	0	30	0.01	10.3526	10.0158	Up	3.253e-26	1.75537e-25
PH01001085G0160	627	0	32	0.01	10.1446	9.9865	Up	7.05496e-28	3.97686e-27
PH01000024G1180	258	0	13	0.01	10.0156	9.96803	Up	4.51336e-12	1.46012e-11
PH01001058G0540	486	0	24	0.01	9.81584	9.93897	Up	3.189e-21	1.47806e-20
PH01011305G0010	486	0	24	0.01	9.81584	9.93897	Up	3.189e-21	1.47784e-20
PH01199063G0010	183	0	9	0.01	9.77561	9.93304	Up	9.59578e-09	2.57398e-08
PH01000680G0070	654	0	32	0.01	9.72579	9.92567	Up	7.05496e-28	3.97831e-27
PH01000155G0770	1554	0	76	0.01	9.72109	9.92497	Up	1.75839e-64	2.01097e-63
PH01003344G0060	564	0	27	0.01	9.51562	9.89415	Up	1.01852e-23	5.1111e-23
PH01003057G0100	324	0	15	0.01	9.20235	9.84586	Up	9.78836e-14	3.42322e-13
PH01001656G0370	372	0	17	0.01	9.08361	9.82712	Up	2.12286e-15	7.92379e-15
PH01216882G0010	360	0	16	0.01	8.83426	9.78696	Up	1.4415e-14	5.20235e-14
PH01001516G0130	813	0	36	0.01	8.80166	9.78163	Up	3.3183e-31	2.03834e-30
PH01001125G0580	273	0	12	0.01	8.73718	9.77102	Up	3.06474e-11	9.4873e-11
PH01002914G0030	759	0	33	0.01	8.64221	9.75526	Up	1.03896e-28	6.01323e-28
PH01173456G0010	165	0	7	0.01	8.4327	9.71985	Up	4.42456e-07	1.0576e-06
PH01005316G0070	459	0	19	0.01	8.22798	9.6844	Up	4.60394e-17	1.83393e-16
PH01002448G0240	558	0	23	0.01	8.19306	9.67826	Up	2.16546e-20	9.75466e-20
PH01002204G0230	441	0	18	0.01	8.11309	9.66411	Up	3.12626e-16	1.20604e-15
PH01000230G0020	420	0	17	0.01	8.04548	9.65204	Up	2.12286e-15	7.91901e-15
PH01002058G0070	177	0	7	0.01	7.86099	9.61857	Up	4.42456e-07	1.05702e-06
PH01000199G0270	309	0	12	0.01	7.71925	9.59232	Up	3.06474e-11	9.4835e-11
PH01001328G0130	234	0	9	0.01	7.64503	9.57838	Up	9.59578e-09	2.57198e-08
PH01000441G0580	339	0	13	0.01	7.62248	9.57412	Up	4.51336e-12	1.45951e-11
PH01004857G0080	150	1	131	0.228851	173.593	9.56708	Up	3.51656e-108	6.70943e-107
PH01006628G0060	105	0	4	0.01	7.57222	9.56457	Up	0.000138534	0.000267332
PH01002043G0110	474	0	18	0.01	7.54826	9.56	Up	3.12626e-16	1.20664e-15
PH01000819G0520	870	0	33	0.01	7.53958	9.55834	Up	1.03896e-28	6.01436e-28
PH01002819G0160	399	0	15	0.01	7.47259	9.54546	Up	9.78836e-14	3.4236e-13
PH01001476G0280	432	0	16	0.01	7.36188	9.52393	Up	1.4415e-14	5.20296e-14
PH01000823G0400	888	0	32	0.01	7.16291	9.4844	Up	7.05496e-28	3.97542e-27
PH01001320G0030	534	0	19	0.01	7.07237	9.46605	Up	4.60394e-17	1.8337e-16
PH01002905G0200	282	0	10	0.01	7.04861	9.46119	Up	1.41314e-09	3.97387e-09
PH01002413G0250	396	0	14	0.01	7.02725	9.45682	Up	6.64668e-13	2.23654e-12
PH01005137G0080	399	0	14	0.01	6.97441	9.44593	Up	6.64668e-13	2.23581e-12
PH01003710G0040	465	0	16	0.01	6.83942	9.41773	Up	1.4415e-14	5.20114e-14
PH01000230G0740	978	0	33	0.01	6.70699	9.38952	Up	1.03896e-28	6.01548e-28
PH01003169G0140	345	1	115	0.0995005	66.2569	9.37915	Up	6.32192e-95	1.05926e-93
PH01000309G0650	300	0	10	0.01	6.62569	9.37193	Up	1.41314e-09	3.97966e-09
PH01005570G0040	609	0	20	0.01	6.52778	9.35045	Up	6.78008e-18	2.80063e-17
PH01044665G0010	183	0	6	0.01	6.51707	9.34808	Up	3.00444e-06	6.72976e-06
PH01000330G0660	345	0	11	0.01	6.33762	9.3078	Up	2.08108e-10	6.14593e-10
PH01000331G0400	543	0	17	0.01	6.22303	9.28147	Up	2.12286e-15	7.92188e-15
PH01000640G0420	417	0	13	0.01	6.19669	9.27535	Up	4.51336e-12	1.4592e-11
PH01001160G0510	291	0	9	0.01	6.14755	9.26387	Up	9.59578e-09	2.57376e-08
PH01000426G0070	396	0	12	0.01	6.02336	9.23442	Up	3.06474e-11	9.47308e-11
PH01000940G0040	1026	0	31	0.01	6.00574	9.2302	Up	4.7906e-27	2.64882e-26
PH01000066G0950	696	0	21	0.01	5.99739	9.22819	Up	9.98482e-19	4.25269e-18
PH01226593G0010	435	0	13	0.01	5.94028	9.21439	Up	4.51336e-12	1.46027e-11
PH01003001G0050	402	0	12	0.01	5.93346	9.21273	Up	3.06474e-11	9.48066e-11
PH01000090G0900	402	0	12	0.01	5.93346	9.21273	Up	3.06474e-11	9.47876e-11
PH01277862G0010	201	0	6	0.01	5.93346	9.21273	Up	3.00444e-06	6.71615e-06
PH01002392G0230	513	0	15	0.01	5.81201	9.18289	Up	9.78836e-14	3.42206e-13
PH01001279G0430	720	0	21	0.01	5.79748	9.17928	Up	9.98482e-19	4.25327e-18
PH01001115G0300	549	0	16	0.01	5.79295	9.17816	Up	1.4415e-14	5.20539e-14
PH01003363G0220	519	0	15	0.01	5.74482	9.16612	Up	9.78836e-14	3.42167e-13
PH01000042G0280	471	1	99	0.0728825	41.7798	9.16302	Up	1.11534e-81	1.59946e-80
PH01000030G0430	522	0	15	0.01	5.7118	9.1578	Up	9.78836e-14	3.42051e-13
PH01000306G0450	498	0	14	0.01	5.58793	9.12617	Up	6.64668e-13	2.2363e-12
PH01005491G0050	144	0	4	0.01	5.52141	9.10889	Up	0.000138534	0.000266982
PH01000976G0160	291	0	8	0.01	5.46449	9.09394	Up	6.5159e-08	1.65001e-07
PH01000622G0730	1020	0	28	0.01	5.45645	9.09182	Up	1.49994e-24	7.70436e-24
PH01000163G0880	219	0	6	0.01	5.44577	9.08899	Up	3.00444e-06	6.71809e-06
PH01002505G0200	624	0	17	0.01	5.41523	9.08088	Up	2.12286e-15	7.92284e-15
PH01000772G0330	450	0	12	0.01	5.30055	9.05	Up	3.06474e-11	9.48445e-11
PH01001180G0530	414	0	11	0.01	5.28135	9.04476	Up	2.08108e-10	6.14651e-10
PH01000532G0450	1281	0	34	0.01	5.27573	9.04323	Up	1.53005e-29	9.03979e-29
PH01000448G0770	603	0	16	0.01	5.27418	9.0428	Up	1.4415e-14	5.20417e-14
PH01000677G0670	303	0	8	0.01	5.24807	9.03564	Up	6.5159e-08	1.65136e-07
PH01003064G0170	1302	0	34	0.01	5.19063	9.01977	Up	1.53005e-29	9.04151e-29
PH01002774G0110	426	0	11	0.01	5.13258	9.00354	Up	2.08108e-10	6.1518e-10
PH01000378G0670	474	0	12	0.01	5.03217	8.97504	Up	3.06474e-11	9.47971e-11
PH01002034G0150	237	0	6	0.01	5.03217	8.97504	Up	3.00444e-06	6.71518e-06
PH01000661G0470	402	0	10	0.01	4.94455	8.94969	Up	1.41314e-09	3.98328e-09
PH01001038G0380	282	0	7	0.01	4.93403	8.94662	Up	4.42456e-07	1.05711e-06
PH01000178G1340	606	0	15	0.01	4.92007	8.94253	Up	9.78836e-14	3.42438e-13
PH01239930G0010	417	1	84	0.0823206	40.0402	8.92598	Up	2.8585e-69	3.48963e-68
PH01000025G0470	1065	0	26	0.01	4.85262	8.92262	Up	6.91616e-23	3.39091e-22
PH01002034G0310	288	0	7	0.01	4.83123	8.91625	Up	4.42456e-07	1.05751e-06
PH01000030G1980	456	0	11	0.01	4.79491	8.90536	Up	2.08108e-10	6.15121e-10
PH01000513G0090	837	0	20	0.01	4.7496	8.89166	Up	6.78008e-18	2.80213e-17
PH01004245G0140	633	0	15	0.01	4.71021	8.87965	Up	9.78836e-14	3.42244e-13
PH01002245G0190	507	0	12	0.01	4.70463	8.87794	Up	3.06474e-11	9.48255e-11
PH01002562G0200	429	0	10	0.01	4.63335	8.85591	Up	1.41314e-09	3.97785e-09
PH01000603G0990	1776	4	320	0.0773146	35.8146	8.85559	Up	4.42786e-259	2.2427e-257
PH01168752G0010	516	0	12	0.01	4.62258	8.85255	Up	3.06474e-11	9.48161e-11
PH01000188G0070	393	0	9	0.01	4.552	8.83036	Up	9.59578e-09	2.57176e-08
PH01004780G0050	441	0	10	0.01	4.50727	8.81611	Up	1.41314e-09	3.98256e-09
PH01009580G0030	267	0	6	0.01	4.46676	8.80308	Up	3.00444e-06	6.71324e-06
PH01001722G0210	579	0	13	0.01	4.4629	8.80184	Up	4.51336e-12	1.46042e-11
PH01002257G0180	501	1	77	0.0685183	30.5496	8.80045	Up	1.74827e-63	1.97603e-62
PH01001113G0580	903	1	76	0.0380151	16.7293	8.78159	Up	1.17215e-62	1.30766e-61
PH01000898G0190	453	0	10	0.01	4.38788	8.77738	Up	1.41314e-09	3.97423e-09
PH01050931G0010	408	0	9	0.01	4.38465	8.77632	Up	9.59578e-09	2.57242e-08
PH01000840G0660	1230	0	27	0.01	4.36326	8.76926	Up	1.01852e-23	5.11027e-23
PH01042202G0010	459	0	10	0.01	4.33052	8.7584	Up	1.41314e-09	3.9764e-09
PH01168297G0010	690	0	15	0.01	4.3211	8.75526	Up	9.78836e-14	3.42283e-13
PH01002403G0050	417	0	9	0.01	4.29002	8.74484	Up	9.59578e-09	2.57131e-08
PH01000863G0150	417	0	9	0.01	4.29002	8.74484	Up	9.59578e-09	2.56953e-08
PH01002841G0120	1485	0	32	0.01	4.28328	8.74257	Up	7.05496e-28	3.97759e-27
PH01000010G0450	837	0	18	0.01	4.27464	8.73966	Up	3.12626e-16	1.20634e-15
PH01000268G0330	372	0	8	0.01	4.27464	8.73966	Up	6.5159e-08	1.65014e-07
PH01001188G0490	519	23	1696	1.52126	649.548	8.73802	Up	0	0
PH01000001G4890	471	0	10	0.01	4.22019	8.72116	Up	1.41314e-09	3.98437e-09
PH01000407G0480	765	0	16	0.01	4.1573	8.6995	Up	1.4415e-14	5.20174e-14
PH01003373G0190	288	0	6	0.01	4.14106	8.69386	Up	3.00444e-06	6.72782e-06
PH01003042G0150	576	0	12	0.01	4.14106	8.69386	Up	3.06474e-11	9.47498e-11
PH01003283G0140	384	0	8	0.01	4.14106	8.69386	Up	6.5159e-08	1.64947e-07
PH01000696G0210	249	0	5	0.01	3.99138	8.64074	Up	2.04014e-05	4.25389e-05
PH01000083G0160	654	0	13	0.01	3.9511	8.62611	Up	4.51336e-12	1.45966e-11
PH01000167G0400	579	1	68	0.0592879	23.3444	8.62112	Up	4.75616e-56	4.77731e-55
PH01003948G0080	405	0	8	0.01	3.92634	8.61704	Up	6.5159e-08	1.65271e-07
PH01000040G1660	456	0	9	0.01	3.92311	8.61585	Up	9.59578e-09	2.57109e-08
PH01000055G1530	612	0	12	0.01	3.89747	8.60639	Up	3.06474e-11	9.48635e-11
PH01003143G0100	411	0	8	0.01	3.86902	8.59582	Up	6.5159e-08	1.65217e-07
PH01000891G0210	411	0	8	0.01	3.86902	8.59582	Up	6.5159e-08	1.6519e-07
PH01000068G0940	258	0	5	0.01	3.85215	8.58952	Up	2.04014e-05	4.26423e-05
PH01001218G0280	258	0	5	0.01	3.85215	8.58952	Up	2.04014e-05	4.25303e-05
PH01000007G2620	261	0	5	0.01	3.80787	8.57284	Up	2.04014e-05	4.26107e-05
PH01005168G0010	843	0	16	0.01	3.77264	8.55943	Up	1.4415e-14	5.20356e-14
PH01000122G0550	633	0	12	0.01	3.76817	8.55772	Up	3.06474e-11	9.47592e-11
PH01002158G0320	264	0	5	0.01	3.7646	8.55635	Up	2.04014e-05	4.26193e-05
PH01000343G0910	1065	0	20	0.01	3.73278	8.54411	Up	6.78008e-18	2.801e-17
PH01001696G0040	975	0	18	0.01	3.66961	8.51948	Up	3.12626e-16	1.20619e-15
PH01000750G0430	1734	0	32	0.01	3.6682	8.51893	Up	7.05496e-28	3.97904e-27
PH01000687G0920	327	0	6	0.01	3.64717	8.51063	Up	3.00444e-06	6.70888e-06
PH01000956G0140	273	0	5	0.01	3.64049	8.50799	Up	2.04014e-05	4.26971e-05
PH01005173G0070	546	0	10	0.01	3.64049	8.50799	Up	1.41314e-09	3.97893e-09
PH01000230G0650	1215	0	22	0.01	3.59914	8.49151	Up	1.47043e-19	6.43733e-19
PH01000274G0980	555	0	10	0.01	3.58146	8.4844	Up	1.41314e-09	3.98111e-09
PH01000623G0700	501	0	9	0.01	3.57073	8.48008	Up	9.59578e-09	2.56975e-08
PH01000973G0330	891	0	16	0.01	3.5694	8.47954	Up	1.4415e-14	5.20053e-14
PH01002770G0010	504	0	9	0.01	3.54948	8.47146	Up	9.59578e-09	2.57265e-08
PH01008266G0010	336	0	6	0.01	3.54948	8.47146	Up	3.00444e-06	6.72246e-06
PH01003985G0040	681	1	61	0.0504077	17.8047	8.4644	Up	2.85024e-50	2.55893e-49
PH01004253G0020	339	0	6	0.01	3.51807	8.45864	Up	3.00444e-06	6.72684e-06
PH01001005G0300	567	0	10	0.01	3.50566	8.45354	Up	1.41314e-09	3.97857e-09
PH01000359G0860	456	0	8	0.01	3.48721	8.44593	Up	6.5159e-08	1.65339e-07
PH01000673G0310	285	0	5	0.01	3.48721	8.44593	Up	2.04014e-05	4.26279e-05
PH01001599G0160	1146	0	20	0.01	3.46895	8.43835	Up	6.78008e-18	2.8025e-17
PH01001645G0190	231	0	4	0.01	3.44192	8.42707	Up	0.000138534	0.000267582
PH01001369G0480	705	0	12	0.01	3.38333	8.4023	Up	3.06474e-11	9.4892e-11
PH01000961G0500	294	0	5	0.01	3.38046	8.40107	Up	2.04014e-05	4.25618e-05
PH01005736G0070	297	0	5	0.01	3.34631	8.38643	Up	2.04014e-05	4.25819e-05
PH01001498G0470	834	0	14	0.01	3.33668	8.38227	Up	6.64668e-13	2.23606e-12
PH01002124G0290	657	0	11	0.01	3.32797	8.3785	Up	2.08108e-10	6.15297e-10
PH01001758G0090	603	0	10	0.01	3.29636	8.36473	Up	1.41314e-09	3.97532e-09
PH01005917G0020	1026	0	17	0.01	3.29347	8.36347	Up	2.12286e-15	7.91997e-15
PH01001562G0300	669	0	11	0.01	3.26828	8.35239	Up	2.08108e-10	6.15239e-10
PH01005323G0010	732	0	12	0.01	3.25854	8.34808	Up	3.06474e-11	9.47214e-11
PH01002689G0170	612	0	10	0.01	3.24789	8.34336	Up	1.41314e-09	3.98074e-09
PH01001740G0260	741	0	12	0.01	3.21896	8.33045	Up	3.06474e-11	9.47403e-11
PH01001080G0300	618	0	10	0.01	3.21636	8.32928	Up	1.41314e-09	3.97676e-09
PH01000552G0490	495	0	8	0.01	3.21246	8.32753	Up	6.5159e-08	1.65298e-07
PH01000237G0400	681	0	11	0.01	3.21069	8.32674	Up	2.08108e-10	6.14769e-10
PH01002250G0070	684	0	11	0.01	3.19661	8.3204	Up	2.08108e-10	6.1471e-10
PH01000341G0380	591	6	329	0.348504	110.652	8.31064	Up	4.3967e-263	2.26397e-261
PH01000099G0560	627	0	10	0.01	3.17019	8.30842	Up	1.41314e-09	3.98002e-09
PH01003810G0120	378	0	6	0.01	3.15509	8.30154	Up	3.00444e-06	6.7249e-06
PH01000881G0580	504	0	8	0.01	3.15509	8.30154	Up	6.5159e-08	1.65231e-07
PH01000317G0650	504	0	8	0.01	3.15509	8.30154	Up	6.5159e-08	1.65082e-07
PH01005105G0080	504	0	8	0.01	3.15509	8.30154	Up	6.5159e-08	1.65055e-07
PH01000626G0430	1203	0	19	0.01	3.13936	8.29432	Up	4.60394e-17	1.83346e-16
PH01000002G0230	4026	2	108	0.017053	5.33215	8.28855	Up	1.87564e-87	2.89071e-86
PH01000059G2150	765	0	12	0.01	3.11797	8.28446	Up	3.06474e-11	9.48825e-11
PH01000425G0650	255	0	4	0.01	3.11797	8.28446	Up	0.000138534	0.000267415
PH01000210G0450	384	0	6	0.01	3.10579	8.27882	Up	3.00444e-06	6.71373e-06
PH01000149G0630	450	0	7	0.01	3.09199	8.27239	Up	4.42456e-07	1.05768e-06
PH01005285G0080	645	0	10	0.01	3.08172	8.26759	Up	1.41314e-09	3.97712e-09
PH01002947G0100	324	0	5	0.01	3.06745	8.2609	Up	2.04014e-05	4.25418e-05
PH01001026G0670	261	0	4	0.01	3.0463	8.25091	Up	0.000138534	0.000267549
PH01001260G0450	1182	0	18	0.01	3.02697	8.24173	Up	3.12626e-16	1.20694e-15
PH01000788G0590	657	0	10	0.01	3.02543	8.241	Up	1.41314e-09	3.97821e-09
PH01000053G0460	990	0	15	0.01	3.01168	8.23442	Up	9.78836e-14	3.42128e-13
PH01002390G0300	264	0	4	0.01	3.01168	8.23442	Up	0.000138534	0.0002666
PH01003488G0030	729	0	11	0.01	2.99928	8.22847	Up	2.08108e-10	6.15004e-10
PH01001158G0640	1326	0	20	0.01	2.99805	8.22788	Up	6.78008e-18	2.80026e-17
PH01002774G0080	465	0	7	0.01	2.99225	8.22509	Up	4.42456e-07	1.05735e-06
PH01002212G0060	333	0	5	0.01	2.98455	8.22137	Up	2.04014e-05	4.26683e-05
PH01002650G0170	534	0	8	0.01	2.97784	8.21812	Up	6.5159e-08	1.65366e-07
PH01162717G0010	468	0	7	0.01	2.97307	8.21581	Up	4.42456e-07	1.05833e-06
PH01000572G0010	201	0	3	0.01	2.96673	8.21273	Up	0.000940698	0.00165558
PH01003507G0080	201	0	3	0.01	2.96673	8.21273	Up	0.000940698	0.00165464
PH01178785G0010	270	0	4	0.01	2.94475	8.202	Up	0.000138534	0.000267398
PH01000474G0040	405	0	6	0.01	2.94475	8.202	Up	3.00444e-06	6.72149e-06
PH01001240G0030	342	0	5	0.01	2.90601	8.18289	Up	2.04014e-05	4.2579e-05
PH01000108G0140	684	0	10	0.01	2.90601	8.18289	Up	1.41314e-09	3.97604e-09
PH01018844G0010	1065	2	100	0.0644651	18.6639	8.17752	Up	7.29692e-81	1.03729e-79
PH01003143G0090	2847	1	50	0.0120575	3.49088	8.17752	Up	3.33152e-41	2.54884e-40
PH01001789G0040	756	0	11	0.01	2.89217	8.17601	Up	2.08108e-10	6.14945e-10
PH01001376G0250	1035	0	15	0.01	2.88074	8.17029	Up	9.78836e-14	3.42399e-13
PH01004359G0010	357	0	5	0.01	2.7839	8.12097	Up	2.04014e-05	4.26337e-05
PH01001155G0220	717	0	10	0.01	2.77226	8.11492	Up	1.41314e-09	3.97459e-09
PH01000662G0640	360	0	5	0.01	2.76071	8.10889	Up	2.04014e-05	4.27e-05
PH01000950G0220	288	0	4	0.01	2.76071	8.10889	Up	0.000138534	0.000267082
PH01001222G0140	1158	0	16	0.01	2.7464	8.1014	Up	1.4415e-14	5.19993e-14
PH01000923G0230	291	0	4	0.01	2.73224	8.09394	Up	0.000138534	0.000267065
PH01003210G0230	801	0	11	0.01	2.72969	8.09259	Up	2.08108e-10	6.14886e-10
PH01000123G1290	1533	0	21	0.01	2.72289	8.08899	Up	9.98482e-19	4.25152e-18
PH01000086G1460	147	0	2	0.01	2.70436	8.07915	Up	0.0063877	0.0101182
PH01001554G0260	516	0	7	0.01	2.6965	8.07495	Up	4.42456e-07	1.05809e-06
PH01002790G0120	369	0	5	0.01	2.69337	8.07327	Up	2.04014e-05	4.26654e-05
PH01001597G0480	444	0	6	0.01	2.68609	8.06936	Up	3.00444e-06	6.72441e-06
PH01002122G0370	741	0	10	0.01	2.68247	8.06742	Up	1.41314e-09	3.98038e-09
PH01000343G0160	300	0	4	0.01	2.65028	8.05	Up	0.000138534	0.000267499
PH01000479G0150	225	0	3	0.01	2.65028	8.05	Up	0.000940698	0.00165398
PH01000303G0870	528	0	7	0.01	2.63522	8.04178	Up	4.42456e-07	1.05792e-06
PH01000017G1610	1359	0	18	0.01	2.63273	8.04041	Up	3.12626e-16	1.20679e-15
PH01003430G0100	453	0	6	0.01	2.63273	8.04041	Up	3.00444e-06	6.71955e-06
PH01001465G0060	1212	0	16	0.01	2.62404	8.03564	Up	1.4415e-14	5.20478e-14
PH01004488G0070	228	0	3	0.01	2.6154	8.03089	Up	0.000940698	0.00165662
PH01001548G0290	306	0	4	0.01	2.59831	8.02143	Up	0.000138534	0.000267282
PH01001035G0080	690	0	9	0.01	2.59266	8.01829	Up	9.59578e-09	2.57332e-08
PH01000915G0190	2226	0	29	0.01	2.58956	8.01656	Up	2.20892e-25	1.16436e-24
PH01000277G1010	309	0	4	0.01	2.57308	8.00735	Up	0.000138534	0.000266517
PH01001834G0080	696	0	9	0.01	2.57031	8.0058	Up	9.59578e-09	2.57287e-08
PH01000489G0750	387	0	5	0.01	2.5681	8.00456	Up	2.04014e-05	4.26222e-05
PH01000117G0360	1704	0	22	0.01	2.56629	8.00354	Up	1.47043e-19	6.44006e-19
PH01000660G0240	543	0	7	0.01	2.56242	8.00136	Up	4.42456e-07	1.05784e-06
PH01004850G0080	777	0	10	0.01	2.55818	7.99898	Up	1.41314e-09	3.97568e-09
PH01000921G0100	234	0	3	0.01	2.54834	7.99342	Up	0.000940698	0.00165851
PH01000277G0160	390	0	5	0.01	2.54834	7.99342	Up	2.04014e-05	4.25188e-05
PH01000965G0250	390	0	5	0.01	2.54834	7.99342	Up	2.04014e-05	4.2516e-05
PH01000023G1410	393	0	5	0.01	2.52889	7.98236	Up	2.04014e-05	4.25274e-05
PH01000087G1540	630	0	8	0.01	2.52407	7.97961	Up	6.5159e-08	1.64987e-07
PH01001544G0260	789	0	10	0.01	2.51927	7.97686	Up	1.41314e-09	3.98292e-09
PH01000210G1190	396	0	5	0.01	2.50973	7.97139	Up	2.04014e-05	4.25877e-05
PH01002296G0110	873	0	11	0.01	2.50456	7.96841	Up	2.08108e-10	6.15415e-10
PH01000008G1440	321	0	4	0.01	2.47689	7.95239	Up	0.000138534	0.000266584
PH01000264G0310	402	0	5	0.01	2.47227	7.94969	Up	2.04014e-05	4.2674e-05
PH01001033G0230	402	0	5	0.01	2.47227	7.94969	Up	2.04014e-05	4.25217e-05
PH01000255G0320	405	0	5	0.01	2.45396	7.93897	Up	2.04014e-05	4.25704e-05
PH01001321G0060	243	0	3	0.01	2.45396	7.93897	Up	0.000940698	0.00165276
PH01002839G0160	366	1	42	0.0937915	22.8098	7.92598	Up	1.27501e-34	8.54616e-34
PH01004907G0020	327	0	4	0.01	2.43145	7.92567	Up	0.000138534	0.000267215
PH01000336G0700	738	0	9	0.01	2.42403	7.92127	Up	9.59578e-09	2.56997e-08
PH01001199G0360	1809	0	22	0.01	2.41733	7.91727	Up	1.47043e-19	6.43824e-19
PH01000004G0480	888	2	83	0.0773146	18.5788	7.9087	Up	7.04902e-67	8.32936e-66
PH01001790G0150	249	0	3	0.01	2.39483	7.90378	Up	0.000940698	0.0016641
PH01000435G0330	1470	13	536	0.303578	72.477	7.89931	Up	0	0
PH01000329G0930	624	1	41	0.0550123	13.0603	7.89121	Up	8.4618e-34	5.55746e-33
PH01000449G0510	408	1	41	0.0841365	19.9745	7.89121	Up	8.4618e-34	5.55628e-33
PH01000051G1170	849	0	10	0.01	2.34123	7.87113	Up	1.41314e-09	3.97748e-09
PH01009982G0010	426	0	5	0.01	2.33299	7.86604	Up	2.04014e-05	4.25532e-05
PH01001079G0570	435	0	5	0.01	2.28472	7.83587	Up	2.04014e-05	4.26856e-05
PH01000224G0780	435	0	5	0.01	2.28472	7.83587	Up	2.04014e-05	4.26596e-05
PH01001938G0330	783	0	9	0.01	2.28472	7.83587	Up	9.59578e-09	2.57064e-08
PH01000384G0270	174	0	2	0.01	2.28472	7.83587	Up	0.0063877	0.0101105
PH01001919G0370	174	0	2	0.01	2.28472	7.83587	Up	0.0063877	0.0100981
PH01000183G0330	1569	0	18	0.01	2.28035	7.83311	Up	3.12626e-16	1.20649e-15
PH01001391G0320	1143	7	274	0.210231	47.6493	7.82434	Up	2.9122e-216	1.20648e-214
PH01001208G0070	615	0	7	0.01	2.26243	7.82173	Up	4.42456e-07	1.05727e-06
PH01000165G1110	351	1	39	0.0977996	22.0856	7.81906	Up	3.72094e-32	2.34191e-31
PH01000374G0210	1347	1	39	0.0254845	5.75506	7.81906	Up	3.72094e-32	2.34144e-31
PH01005497G0070	972	0	11	0.01	2.24946	7.81344	Up	2.08108e-10	6.15356e-10
PH01006335G0020	798	0	9	0.01	2.24178	7.8085	Up	9.59578e-09	2.56797e-08
PH01000458G0420	387	2	77	0.177404	39.5487	7.80045	Up	5.9763e-62	6.5818e-61
PH01001582G0330	357	0	4	0.01	2.22712	7.79904	Up	0.000138534	0.000267883
PH01003457G0030	714	0	8	0.01	2.22712	7.79904	Up	6.5159e-08	1.65244e-07
PH01000019G0110	357	0	4	0.01	2.22712	7.79904	Up	0.000138534	0.000266435
PH01001138G0250	180	0	2	0.01	2.20856	7.78696	Up	0.0063877	0.0101829
PH01000360G0820	180	0	2	0.01	2.20856	7.78696	Up	0.0063877	0.0101229
PH01000416G0550	1383	1	38	0.0248212	5.46152	7.78159	Up	2.4653e-31	1.51889e-30
PH01005177G0100	633	0	7	0.01	2.1981	7.78011	Up	4.42456e-07	1.05874e-06
PH01000018G1640	453	0	5	0.01	2.19394	7.77738	Up	2.04014e-05	4.26164e-05
PH01003080G0210	453	0	5	0.01	2.19394	7.77738	Up	2.04014e-05	4.26049e-05
PH01024410G0010	363	0	4	0.01	2.19031	7.77499	Up	0.000138534	0.000267465
PH01001473G0270	546	0	6	0.01	2.18429	7.77102	Up	3.00444e-06	6.72879e-06
PH01000015G2450	459	0	5	0.01	2.16526	7.7584	Up	2.04014e-05	4.25475e-05
PH01000487G0940	462	0	5	0.01	2.1512	7.749	Up	2.04014e-05	4.26625e-05
PH01003457G0110	555	0	6	0.01	2.14887	7.74744	Up	3.00444e-06	6.72928e-06
PH01001147G0240	741	0	8	0.01	2.14597	7.74549	Up	6.5159e-08	1.65109e-07
PH01000615G0220	906	1	37	0.0378893	8.11757	7.74311	Up	1.63236e-30	9.84539e-30
PH01000165G0970	930	0	10	0.01	2.13732	7.73966	Up	1.41314e-09	3.98473e-09
PH01001785G0080	372	0	4	0.01	2.13732	7.73966	Up	0.000138534	0.000266683
PH01001108G0310	465	0	5	0.01	2.13732	7.73966	Up	2.04014e-05	4.25446e-05
PH01002245G0380	1212	0	13	0.01	2.13203	7.73608	Up	4.51336e-12	1.45981e-11
PH01000391G0090	561	0	6	0.01	2.12589	7.73192	Up	3.00444e-06	6.71567e-06
PH01002441G0110	468	0	5	0.01	2.12362	7.73038	Up	2.04014e-05	4.2536e-05
PH01004107G0040	669	3	110	0.153936	32.6828	7.73006	Up	1.36831e-87	2.11408e-86
PH01000000G2740	375	0	4	0.01	2.12022	7.72807	Up	0.000138534	0.000267565
PH01001652G0410	1158	20	728	0.592879	124.961	7.71953	Up	0	0
PH01000589G0040	567	0	6	0.01	2.10339	7.71658	Up	3.00444e-06	6.71276e-06
PH01001171G0120	474	0	5	0.01	2.09674	7.712	Up	2.04014e-05	4.26452e-05
PH01001965G0390	285	0	3	0.01	2.09232	7.70896	Up	0.000940698	0.00165766
PH01000746G0430	381	0	4	0.01	2.08683	7.70517	Up	0.000138534	0.000267599
PH01038461G0010	288	0	3	0.01	2.07053	7.69386	Up	0.000940698	0.00166429
PH01061489G0010	288	0	3	0.01	2.07053	7.69386	Up	0.000940698	0.00166268
PH01000284G0790	1248	0	13	0.01	2.07053	7.69386	Up	4.51336e-12	1.45997e-11
PH01001324G0350	585	0	6	0.01	2.03867	7.67149	Up	3.00444e-06	6.72392e-06
PH01004391G0090	2148	0	22	0.01	2.03583	7.66947	Up	1.47043e-19	6.43915e-19
PH01002256G0210	1017	1	35	0.0337539	6.84069	7.66294	Up	7.14244e-29	4.16109e-28
PH01003961G0090	717	1	35	0.0478768	9.7029	7.66294	Up	7.14244e-29	4.16031e-28
PH01001296G0370	393	0	4	0.01	2.02311	7.66043	Up	0.000138534	0.000267165
PH01006533G0050	396	0	4	0.01	2.00779	7.64946	Up	0.000138534	0.000267799
PH01000790G0620	396	0	4	0.01	2.00779	7.64946	Up	0.000138534	0.000267365
PH01001516G0470	891	0	9	0.01	2.00779	7.64946	Up	9.59578e-09	2.57086e-08
PH01000237G0490	1077	2	69	0.0637468	12.7346	7.64219	Up	2.18614e-55	2.16911e-54
PH01002611G0190	399	0	4	0.01	1.99269	7.63857	Up	0.000138534	0.000267232
PH01000009G1300	300	0	3	0.01	1.98771	7.63496	Up	0.000940698	0.00165361
PH01000370G0270	903	0	9	0.01	1.9811	7.63016	Up	9.59578e-09	2.56886e-08
PH01001751G0070	201	0	2	0.01	1.97782	7.62777	Up	0.0063877	0.0101755
PH01001740G0290	402	0	4	0.01	1.97782	7.62777	Up	0.000138534	0.000266551
PH01001230G0170	807	0	8	0.01	1.97047	7.62239	Up	6.5159e-08	1.6496e-07
PH01001447G0340	609	0	6	0.01	1.95833	7.61348	Up	3.00444e-06	6.72052e-06
PH01003019G0170	2133	16	539	0.257498	50.2285	7.6078	Up	0	0
PH01000646G0420	435	3	101	0.236743	46.1514	7.60691	Up	3.27548e-80	4.61175e-79
PH01005027G0020	816	0	8	0.01	1.94873	7.60639	Up	6.5159e-08	1.65312e-07
PH01000031G0150	714	0	7	0.01	1.94873	7.60639	Up	4.42456e-07	1.05817e-06
PH01000239G0370	204	0	2	0.01	1.94873	7.60639	Up	0.0063877	0.0101343
PH01001798G0020	408	0	4	0.01	1.94873	7.60639	Up	0.000138534	0.000266617
PH01001739G0010	1233	0	12	0.01	1.93451	7.59582	Up	3.06474e-11	9.47782e-11
PH01000036G1260	825	0	8	0.01	1.92747	7.59057	Up	6.5159e-08	1.64933e-07
PH01000084G0570	414	0	4	0.01	1.92049	7.58533	Up	0.000138534	0.000267615
PH01004959G0060	828	0	8	0.01	1.92049	7.58533	Up	6.5159e-08	1.65041e-07
PH01001498G0440	207	0	2	0.01	1.92049	7.58533	Up	0.0063877	0.0100919
PH01003437G0020	519	0	5	0.01	1.91494	7.58116	Up	2.04014e-05	4.26078e-05
PH01000487G0710	624	0	6	0.01	1.91126	7.57838	Up	3.00444e-06	6.72635e-06
PH01010554G0010	417	0	4	0.01	1.90667	7.57491	Up	0.000138534	0.000267182
PH01000441G0610	318	0	3	0.01	1.8752	7.5509	Up	0.000940698	0.00166182
PH01000129G0930	318	0	3	0.01	1.8752	7.5509	Up	0.000940698	0.00165993
PH01000024G0240	849	0	8	0.01	1.87299	7.5492	Up	6.5159e-08	1.65285e-07
PH01052094G0010	1278	0	12	0.01	1.86639	7.54411	Up	3.06474e-11	9.47119e-11
PH01182161G0010	642	0	6	0.01	1.85767	7.53735	Up	3.00444e-06	6.71761e-06
PH01001212G0370	312	2	64	0.220049	40.7735	7.53366	Up	2.73114e-51	2.50135e-50
PH01175679G0010	303	83	2649	9.40329	1737.77	7.52985	Up	0	0
PH01000725G0320	432	0	4	0.01	1.84047	7.52393	Up	0.000138534	0.000267699
PH01000003G3600	324	0	3	0.01	1.84047	7.52393	Up	0.000940698	0.00166192
PH01001216G0060	216	0	2	0.01	1.84047	7.52393	Up	0.0063877	0.0101505
PH01003353G0080	432	0	4	0.01	1.84047	7.52393	Up	0.000138534	0.000266882
PH01001857G0160	870	0	8	0.01	1.82778	7.51395	Up	6.5159e-08	1.65177e-07
PH01003163G0160	435	0	4	0.01	1.82778	7.51395	Up	0.000138534	0.000266799
PH01000163G0150	915	2	63	0.0750332	13.6859	7.51094	Up	1.79933e-50	1.62581e-49
PH01000461G0050	327	0	3	0.01	1.82358	7.51063	Up	0.000940698	0.00165917
PH01000527G0640	327	0	3	0.01	1.82358	7.51063	Up	0.000940698	0.00165653
PH01000868G0020	330	0	3	0.01	1.80701	7.49746	Up	0.000940698	0.0016537
PH01014534G0010	552	0	5	0.01	1.80046	7.49222	Up	2.04014e-05	4.25246e-05
PH01000226G1000	576	1	31	0.0595967	10.6977	7.48786	Up	1.35514e-25	7.19093e-25
PH01001906G0290	999	0	9	0.01	1.79073	7.4844	Up	9.59578e-09	2.56909e-08
PH01001112G0300	336	0	3	0.01	1.77474	7.47146	Up	0.000940698	0.0016553
PH01003094G0090	561	0	5	0.01	1.77158	7.46889	Up	2.04014e-05	4.2625e-05
PH01000679G0140	564	0	5	0.01	1.76215	7.46119	Up	2.04014e-05	4.26366e-05
PH01005027G0040	903	0	8	0.01	1.76098	7.46024	Up	6.5159e-08	1.65326e-07
PH01010433G0010	339	0	3	0.01	1.75903	7.45864	Up	0.000940698	0.00165822
PH01001355G0130	681	0	6	0.01	1.75128	7.45227	Up	3.00444e-06	6.73122e-06
PH01000218G0510	726	8	241	0.378266	65.9831	7.44655	Up	9.12606e-188	3.21668e-186
PH01001348G0030	342	0	3	0.01	1.7436	7.44593	Up	0.000940698	0.00165832
PH01003402G0130	345	0	3	0.01	1.72844	7.43333	Up	0.000940698	0.00165737
PH01000227G1420	231	0	2	0.01	1.72096	7.42707	Up	0.0063877	0.0101494
PH01000680G0450	927	0	8	0.01	1.71539	7.42239	Up	6.5159e-08	1.6515e-07
PH01002827G0080	1275	0	11	0.01	1.71489	7.42197	Up	2.08108e-10	6.15474e-10
PH01000786G0640	348	0	3	0.01	1.71354	7.42084	Up	0.000940698	0.00165879
PH01005012G0090	1044	0	9	0.01	1.71354	7.42084	Up	9.59578e-09	2.5682e-08
PH01000244G0590	930	0	8	0.01	1.70986	7.41773	Up	6.5159e-08	1.65122e-07
PH01001738G0010	768	2	59	0.089395	15.2701	7.4163	Up	3.3737e-47	2.86987e-46
PH01220725G0010	582	0	5	0.01	1.70765	7.41587	Up	2.04014e-05	4.26481e-05
PH01001019G0330	699	0	6	0.01	1.70619	7.41463	Up	3.00444e-06	6.73074e-06
PH01002224G0150	585	0	5	0.01	1.6989	7.40845	Up	2.04014e-05	4.2602e-05
PH01000566G0290	1404	0	12	0.01	1.6989	7.40845	Up	3.06474e-11	9.47687e-11
PH01000668G0720	1056	0	9	0.01	1.69407	7.40435	Up	9.59578e-09	2.56842e-08
PH01000517G0580	1062	0	9	0.01	1.6845	7.39617	Up	9.59578e-09	2.56753e-08
PH01000891G0430	354	0	3	0.01	1.6845	7.39617	Up	0.000940698	0.00165333
PH01004793G0120	474	0	4	0.01	1.67739	7.39007	Up	0.000138534	0.000267015
PH01001105G0490	474	0	4	0.01	1.67739	7.39007	Up	0.000138534	0.000266899
PH01035373G0010	474	0	4	0.01	1.67739	7.39007	Up	0.000138534	0.000266451
PH01001359G0130	357	0	3	0.01	1.67034	7.384	Up	0.000940698	0.00166249
PH01001909G0360	837	0	7	0.01	1.66236	7.37709	Up	4.42456e-07	1.05825e-06
PH01005245G0090	360	0	3	0.01	1.65642	7.37193	Up	0.000940698	0.00166401
PH01000131G1480	360	0	3	0.01	1.65642	7.37193	Up	0.000940698	0.00166211
PH01001574G0120	360	0	3	0.01	1.65642	7.37193	Up	0.000940698	0.00165926
PH01000237G0270	1083	0	9	0.01	1.65183	7.36793	Up	9.59578e-09	2.57042e-08
PH01000117G0920	1446	0	12	0.01	1.64955	7.36593	Up	3.06474e-11	9.4854e-11
PH01006728G0030	243	0	2	0.01	1.63597	7.35401	Up	0.0063877	0.0101007
PH01004767G0010	609	0	5	0.01	1.63194	7.35045	Up	2.04014e-05	4.26135e-05
PH01000246G0230	366	0	3	0.01	1.62927	7.34808	Up	0.000940698	0.00165305
PH01001141G0460	1842	11	308	0.204997	33.2364	7.34102	Up	2.32866e-238	1.06605e-236
PH01228083G0010	246	0	2	0.01	1.61602	7.3363	Up	0.0063877	0.0101797
PH01000091G1010	369	0	3	0.01	1.61602	7.3363	Up	0.000940698	0.00165681
PH01000993G0200	1107	0	9	0.01	1.61602	7.3363	Up	9.59578e-09	2.56775e-08
PH01003773G0010	1599	0	13	0.01	1.61602	7.3363	Up	4.51336e-12	1.45936e-11
PH01016201G0010	741	0	6	0.01	1.60948	7.33045	Up	3.00444e-06	6.71664e-06
PH01006392G0040	372	0	3	0.01	1.60299	7.32462	Up	0.000940698	0.00165794
PH01002250G0120	1872	0	15	0.01	1.59271	7.31534	Up	9.78836e-14	3.4209e-13
PH01000651G0170	375	0	3	0.01	1.59017	7.31303	Up	0.000940698	0.00166325
PH01000071G1920	1251	0	10	0.01	1.58889	7.31188	Up	1.41314e-09	3.97929e-09
PH01001388G0160	582	6	163	0.353894	55.6695	7.29743	Up	8.8e-127	1.98349e-125
PH01001315G0410	507	0	4	0.01	1.56821	7.29298	Up	0.000138534	0.000267448
PH01001760G0290	1143	0	9	0.01	1.56512	7.29013	Up	9.59578e-09	2.57153e-08
PH01000153G0080	381	0	3	0.01	1.56512	7.29013	Up	0.000940698	0.00165258
PH01000308G1050	1200	1	27	0.0286064	4.47234	7.28855	Up	2.53372e-22	1.21624e-21
PH01002341G0160	858	4	108	0.160036	25.0201	7.28855	Up	1.44298e-84	2.14279e-83
PH01001834G0370	1236	1	27	0.0277732	4.34208	7.28855	Up	2.53372e-22	1.21643e-21
PH01000675G0030	1020	0	8	0.01	1.55899	7.28446	Up	6.5159e-08	1.65095e-07
PH01001596G0020	510	0	4	0.01	1.55899	7.28446	Up	0.000138534	0.000266716
PH01000698G0700	255	0	2	0.01	1.55899	7.28446	Up	0.0063877	0.0100996
PH01001811G0360	2568	0	20	0.01	1.54806	7.27432	Up	6.78008e-18	2.80175e-17
PH01003383G0040	1416	3	80	0.0727281	11.23	7.27063	Up	4.91746e-63	5.51379e-62
PH01000432G0830	645	0	5	0.01	1.54086	7.26759	Up	2.04014e-05	4.26942e-05
PH01001179G0320	516	0	4	0.01	1.54086	7.26759	Up	0.000138534	0.000266484
PH01037837G0010	348	114	3024	11.2453	1727.25	7.26301	Up	0	0
PH01000438G0410	666	2	53	0.103086	15.8181	7.26158	Up	2.6951e-42	2.10248e-41
PH01001120G0180	984	2	53	0.0697717	10.7061	7.26158	Up	2.6951e-42	2.10195e-41
PH01005027G0050	1170	0	9	0.01	1.52901	7.25645	Up	9.59578e-09	2.56864e-08
PH01079803G0010	261	0	2	0.01	1.52315	7.25091	Up	0.0063877	0.0101162
PH01001939G0020	261	0	2	0.01	1.52315	7.25091	Up	0.0063877	0.0100965
PH01000679G0420	654	0	5	0.01	1.51965	7.2476	Up	2.04014e-05	4.25733e-05
PH01082038G0010	654	0	5	0.01	1.51965	7.2476	Up	2.04014e-05	4.25647e-05
PH01001699G0110	396	0	3	0.01	1.50584	7.23442	Up	0.000940698	0.00166125
PH01021006G0010	456	1	26	0.07528	11.3334	7.2341	Up	1.66152e-21	7.76021e-21
PH01000257G0070	705	1	26	0.0486917	7.33055	7.2341	Up	1.66152e-21	7.76139e-21
PH01000028G2500	588	2	52	0.116761	17.5784	7.2341	Up	1.76492e-41	1.35598e-40
PH01000817G0300	531	0	4	0.01	1.49733	7.22625	Up	0.000138534	0.000267833
PH01000632G0680	399	0	3	0.01	1.49452	7.22354	Up	0.000940698	0.00165804
PH01000850G0330	267	0	2	0.01	1.48892	7.21812	Up	0.0063877	0.0101426
PH01000585G0710	402	0	3	0.01	1.48336	7.21273	Up	0.000940698	0.00166173
PH01000048G1970	405	0	3	0.01	1.47238	7.202	Up	0.000940698	0.00166306
PH01014639G0010	270	0	2	0.01	1.47238	7.202	Up	0.0063877	0.0101432
PH01000008G3130	813	0	6	0.01	1.46694	7.19667	Up	3.00444e-06	6.72538e-06
PH01005022G0030	408	0	3	0.01	1.46155	7.19136	Up	0.000940698	0.00165587
PH01000104G0690	273	0	2	0.01	1.4562	7.18606	Up	0.0063877	0.010163
PH01004336G0130	273	0	2	0.01	1.4562	7.18606	Up	0.0063877	0.0101193
PH01000004G1350	549	0	4	0.01	1.44824	7.17816	Up	0.000138534	0.000267099
PH01002098G0210	357	2	50	0.192312	27.839	7.17752	Up	7.55344e-40	5.61374e-39
PH01172023G0010	441	1	25	0.0778405	11.2682	7.17752	Up	1.08819e-20	4.95021e-20
PH01000087G0030	825	0	6	0.01	1.44561	7.17553	Up	3.00444e-06	6.7084e-06
PH01002195G0050	414	0	3	0.01	1.44037	7.17029	Up	0.000940698	0.00166106
PH01107236G0010	138	0	1	0.01	1.44037	7.17029	Up	0.043375	0.0605224
PH01000867G0200	552	0	4	0.01	1.44037	7.17029	Up	0.000138534	0.0002667
PH01001096G0250	414	0	3	0.01	1.44037	7.17029	Up	0.000940698	0.00165351
PH01019336G0010	417	0	3	0.01	1.43001	7.15988	Up	0.000940698	0.00166315
PH01000337G0560	417	0	3	0.01	1.43001	7.15988	Up	0.000940698	0.00165634
PH01000185G0630	1392	0	10	0.01	1.42795	7.1578	Up	1.41314e-09	3.9851e-09
PH01000235G0910	699	0	5	0.01	1.42182	7.1516	Up	2.04014e-05	4.25905e-05
PH01001609G0410	522	4	98	0.263047	37.3171	7.14837	Up	2.06648e-76	2.77567e-75
PH01001275G0250	1407	0	10	0.01	1.41273	7.14234	Up	1.41314e-09	3.98183e-09
PH01002925G0110	1272	0	9	0.01	1.4064	7.13586	Up	9.59578e-09	2.5702e-08
PH01002120G0120	1809	5	121	0.0948802	13.2953	7.1306	Up	7.45058e-94	1.23632e-92
PH01148793G0010	426	0	3	0.01	1.39979	7.12907	Up	0.000940698	0.0016642
PH01000177G0620	714	0	5	0.01	1.39195	7.12097	Up	2.04014e-05	4.26769e-05
PH01000005G0150	2133	1	24	0.0160936	2.23652	7.11862	Up	7.11732e-20	3.15468e-19
PH01000014G1860	735	1	24	0.0467043	6.49047	7.11862	Up	7.11732e-20	3.15558e-19
PH01000061G0880	528	1	24	0.0650145	9.03503	7.11862	Up	7.11732e-20	3.15513e-19
PH01000700G0160	432	0	3	0.01	1.38035	7.10889	Up	0.000940698	0.00166382
PH01002612G0290	288	0	2	0.01	1.38035	7.10889	Up	0.0063877	0.0101619
PH01077386G0010	144	0	1	0.01	1.38035	7.10889	Up	0.043375	0.0603618
PH01005135G0090	867	0	6	0.01	1.37558	7.10389	Up	3.00444e-06	6.7147e-06
PH01001343G0370	663	3	71	0.155329	21.2862	7.09845	Up	1.07048e-55	1.06831e-54
PH01001169G0340	1599	0	11	0.01	1.3674	7.0953	Up	2.08108e-10	6.14828e-10
PH01002718G0180	291	0	2	0.01	1.36612	7.09394	Up	0.0063877	0.0101219
PH01001165G0430	291	0	2	0.01	1.36612	7.09394	Up	0.0063877	0.0101043
PH01000836G0380	876	0	6	0.01	1.36144	7.08899	Up	3.00444e-06	6.71421e-06
PH01003812G0060	585	0	4	0.01	1.35912	7.08653	Up	0.000138534	0.000266866
PH01005298G0050	1533	10	234	0.223925	30.3407	7.0821	Up	2.334e-179	7.77506e-178
PH01000482G0560	294	0	2	0.01	1.35218	7.07915	Up	0.0063877	0.0101719
PH01000425G0800	441	0	3	0.01	1.35218	7.07915	Up	0.000940698	0.00166012
PH01001667G0270	294	0	2	0.01	1.35218	7.07915	Up	0.0063877	0.0101385
PH01004984G0030	588	0	4	0.01	1.35218	7.07915	Up	0.000138534	0.000267149
PH01000701G0830	294	0	2	0.01	1.35218	7.07915	Up	0.0063877	0.0101359
PH01003728G0110	588	0	4	0.01	1.35218	7.07915	Up	0.000138534	0.000266949
PH01001808G0010	591	0	4	0.01	1.34532	7.0718	Up	0.000138534	0.000266567
PH01000738G0390	591	0	4	0.01	1.34532	7.0718	Up	0.000138534	0.000266468
PH01005397G0010	1254	10	232	0.273745	36.7742	7.06971	Up	9.90026e-178	3.26983e-176
PH01000359G0660	447	0	3	0.01	1.33403	7.05965	Up	0.000940698	0.00166448
PH01000638G0140	894	0	6	0.01	1.33403	7.05965	Up	3.00444e-06	6.72198e-06
PH01000409G0190	447	0	3	0.01	1.33403	7.05965	Up	0.000940698	0.00165239
PH01000770G0480	1491	0	10	0.01	1.33314	7.05868	Up	1.41314e-09	3.97495e-09
PH01000013G2090	474	2	46	0.144842	19.29	7.05722	Up	1.37127e-36	9.54064e-36
PH01005193G0070	816	1	23	0.0420682	5.60261	7.05722	Up	4.64828e-19	2.00432e-18
PH01000226G0130	747	0	5	0.01	1.33046	7.05578	Up	2.04014e-05	4.26913e-05
PH01000025G2030	450	0	3	0.01	1.32514	7.05	Up	0.000940698	0.00165945
PH01001088G0550	1449	4	91	0.0947624	12.4832	7.04146	Up	1.03411e-70	1.28939e-69
PH01002373G0090	453	0	3	0.01	1.31636	7.04041	Up	0.000940698	0.00165596
PH01002962G0210	756	0	5	0.01	1.31462	7.0385	Up	2.04014e-05	4.26827e-05
PH01000272G1180	1059	0	7	0.01	1.31388	7.03769	Up	4.42456e-07	1.058e-06
PH01000005G1580	2370	3	68	0.0434527	5.70313	7.03616	Up	2.96122e-53	2.82146e-52
PH01001753G0100	606	0	4	0.01	1.31202	7.03564	Up	0.000138534	0.00026785
PH01000041G2290	303	0	2	0.01	1.31202	7.03564	Up	0.0063877	0.0101017
PH01000149G0100	456	0	3	0.01	1.3077	7.03089	Up	0.000940698	0.00165445
PH01000166G1280	609	0	4	0.01	1.30556	7.02852	Up	0.000138534	0.000266633
PH01001913G0350	306	0	2	0.01	1.29916	7.02143	Up	0.0063877	0.0101593
PH01002270G0080	306	0	2	0.01	1.29916	7.02143	Up	0.0063877	0.0101552
PH01243124G0010	459	0	3	0.01	1.29916	7.02143	Up	0.000940698	0.00165577
PH01000382G0480	309	0	2	0.01	1.28654	7.00735	Up	0.0063877	0.0101525
PH01000215G0870	618	0	4	0.01	1.28654	7.00735	Up	0.000138534	0.000267382
PH01001379G0280	309	0	2	0.01	1.28654	7.00735	Up	0.0063877	0.0101421
PH01002488G0340	465	0	3	0.01	1.28239	7.00269	Up	0.000940698	0.00165643
PH01000843G0180	465	0	3	0.01	1.28239	7.00269	Up	0.000940698	0.00165549
PH01010696G0010	468	0	3	0.01	1.27417	6.99342	Up	0.000940698	0.00165436
PH01004524G0020	312	0	2	0.01	1.27417	6.99342	Up	0.0063877	0.0100971
PH01000419G0680	939	0	6	0.01	1.2701	6.9888	Up	3.00444e-06	6.72344e-06
PH01001607G0110	477	0	3	0.01	1.25013	6.96593	Up	0.000940698	0.00165974
PH01003838G0060	954	0	6	0.01	1.25013	6.96593	Up	3.00444e-06	6.71034e-06
PH01004378G0090	861	6	129	0.239217	29.781	6.95993	Up	4.34856e-99	7.6463e-98
PH01001474G0010	960	0	6	0.01	1.24232	6.95689	Up	3.00444e-06	6.72587e-06
PH01003163G0220	1602	0	10	0.01	1.24077	6.95509	Up	1.41314e-09	3.98364e-09
PH01000141G1230	321	0	2	0.01	1.23845	6.95239	Up	0.0063877	0.0101656
PH01001341G0230	642	0	4	0.01	1.23845	6.95239	Up	0.000138534	0.000267682
PH01002261G0010	804	0	5	0.01	1.23614	6.94969	Up	2.04014e-05	4.26538e-05
PH01001252G0480	483	0	3	0.01	1.2346	6.9479	Up	0.000940698	0.001657
PH01000033G2240	645	0	4	0.01	1.23269	6.94566	Up	0.000138534	0.000267866
PH01003409G0060	486	0	3	0.01	1.22698	6.93897	Up	0.000940698	0.00166068
PH01000177G0480	324	0	2	0.01	1.22698	6.93897	Up	0.0063877	0.0101473
PH01000004G1130	975	0	6	0.01	1.2232	6.93452	Up	3.00444e-06	6.73171e-06
PH01001940G0050	651	0	4	0.01	1.22133	6.9323	Up	0.000138534	0.000267298
PH01002570G0180	1302	0	8	0.01	1.22133	6.9323	Up	6.5159e-08	1.64974e-07
PH01003445G0110	489	0	3	0.01	1.21945	6.93009	Up	0.000940698	0.00165813
PH01001232G0170	489	0	3	0.01	1.21945	6.93009	Up	0.000940698	0.00165568
PH01000357G1080	726	1	21	0.0472833	5.74957	6.92598	Up	1.97301e-17	7.99199e-17
PH01004539G0070	981	0	6	0.01	1.21572	6.92567	Up	3.00444e-06	6.71858e-06
PH01003928G0190	657	0	4	0.01	1.21017	6.91907	Up	0.000138534	0.000266833
PH01006543G0040	330	0	2	0.01	1.20467	6.9125	Up	0.0063877	0.0101588
PH01000394G0410	495	0	3	0.01	1.20467	6.9125	Up	0.000940698	0.00166144
PH01003154G0060	330	0	2	0.01	1.20467	6.9125	Up	0.0063877	0.0101302
PH01000496G0690	495	0	3	0.01	1.20467	6.9125	Up	0.000940698	0.00165615
PH01002557G0090	165	0	1	0.01	1.20467	6.9125	Up	0.043375	0.0601347
PH01001821G0300	750	10	208	0.457702	55.1258	6.91217	Up	3.16818e-158	9.23217e-157
PH01001550G0410	1158	0	7	0.01	1.20155	6.90875	Up	4.42456e-07	1.05694e-06
PH01000527G0610	834	0	5	0.01	1.19167	6.89684	Up	2.04014e-05	4.25561e-05
PH01003255G0170	501	0	3	0.01	1.19024	6.89511	Up	0.000940698	0.00165521
PH01003141G0090	243	13	267	1.83646	218.402	6.89392	Up	2.36538e-202	8.95978e-201
PH01000172G0320	504	0	3	0.01	1.18316	6.8865	Up	0.000940698	0.0016623
PH01005628G0100	672	0	4	0.01	1.18316	6.8865	Up	0.000138534	0.000266966
PH01001175G0130	786	5	102	0.218369	25.7947	6.88416	Up	2.09256e-78	2.882e-77
PH01003134G0110	675	0	4	0.01	1.1779	6.88007	Up	0.000138534	0.000267766
PH01001017G0380	387	3	61	0.266106	31.3308	6.87944	Up	1.4449e-47	1.23831e-46
PH01003506G0070	507	0	3	0.01	1.17616	6.87794	Up	0.000940698	0.00165511
PH01000740G0180	507	0	3	0.01	1.17616	6.87794	Up	0.000940698	0.00165474
PH01000029G1710	339	0	2	0.01	1.17269	6.87368	Up	0.0063877	0.0101672
PH01001939G0010	1017	0	6	0.01	1.17269	6.87368	Up	3.00444e-06	6.71906e-06
PH01003904G0020	513	0	3	0.01	1.1624	6.86097	Up	0.000940698	0.00166296
PH01003299G0020	339	1	20	0.101262	11.7269	6.85559	Up	1.28194e-16	5.02878e-16
PH01146534G0010	447	1	20	0.0767957	8.89355	6.85559	Up	1.28194e-16	5.03006e-16
PH01266103G0010	423	1	20	0.0811529	9.39814	6.85559	Up	1.28194e-16	5.02942e-16
PH01000049G2030	1446	2	40	0.0474795	5.4985	6.85559	Up	1.03328e-31	6.42496e-31
PH01001933G0050	555	31	618	1.9174	221.334	6.85093	Up	0	0
PH01000630G0230	690	0	4	0.01	1.15229	6.84837	Up	0.000138534	0.000267916
PH01000083G0050	345	0	2	0.01	1.15229	6.84837	Up	0.0063877	0.0100934
PH01000161G1110	519	0	3	0.01	1.14896	6.84419	Up	0.000940698	0.00165841
PH01003129G0090	174	0	1	0.01	1.14236	6.83587	Up	0.043375	0.0603754
PH01001460G0050	873	0	5	0.01	1.13844	6.83091	Up	2.04014e-05	4.2651e-05
PH01001674G0380	1572	0	9	0.01	1.138	6.83036	Up	9.59578e-09	2.57354e-08
PH01010110G0010	351	0	2	0.01	1.1326	6.82349	Up	0.0063877	0.010151
PH01001504G0200	351	0	2	0.01	1.1326	6.82349	Up	0.0063877	0.0101437
PH01000272G0850	1143	2	39	0.0600659	6.7822	6.81906	Up	6.6914e-31	4.07796e-30
PH01001781G0050	705	0	4	0.01	1.12778	6.81734	Up	0.000138534	0.000266534
PH01000413G0480	714	20	389	0.961559	108.294	6.81536	Up	1.4032e-292	8.28717e-291
PH01154288G0010	243	879	17010	124.173	13914	6.80804	Up	0	0
PH01000443G0530	534	0	3	0.01	1.11669	6.80308	Up	0.000940698	0.00166372
PH01002581G0060	534	0	3	0.01	1.11669	6.80308	Up	0.000940698	0.00165955
PH01000814G0210	537	0	3	0.01	1.11045	6.795	Up	0.000940698	0.0016604
PH01001780G0320	360	0	2	0.01	1.10428	6.78696	Up	0.0063877	0.010152
PH01000041G0590	360	0	2	0.01	1.10428	6.78696	Up	0.0063877	0.0101027
PH01002506G0050	360	0	2	0.01	1.10428	6.78696	Up	0.0063877	0.010096
PH01000206G1060	720	0	4	0.01	1.10428	6.78696	Up	0.000138534	0.000266418
PH01000781G0130	600	3	57	0.171638	18.8832	6.78159	Up	2.53256e-44	2.04208e-43
PH01000250G0470	543	0	3	0.01	1.09818	6.77897	Up	0.000940698	0.00165605
PH01035592G0010	546	0	3	0.01	1.09215	6.77102	Up	0.000940698	0.00165747
PH01001451G0130	1917	18	338	0.322326	35.0467	6.76462	Up	9.99288e-254	4.94009e-252
PH01252211G0010	183	0	1	0.01	1.08618	6.76312	Up	0.043375	0.060294
PH01004770G0010	552	0	3	0.01	1.08028	6.75526	Up	0.000940698	0.00165455
PH01000149G0110	921	0	5	0.01	1.0791	6.75369	Up	2.04014e-05	4.25963e-05
PH01004643G0130	741	0	4	0.01	1.07299	6.74549	Up	0.000138534	0.000267732
PH01000129G0220	1650	2	37	0.0416093	4.45728	6.74311	Up	2.79632e-29	1.64395e-28
PH01000088G1120	744	0	4	0.01	1.06866	6.73966	Up	0.000138534	0.00026675
PH01000113G0240	372	0	2	0.01	1.06866	6.73966	Up	0.0063877	0.0100976
PH01000678G0770	1497	0	8	0.01	1.06224	6.73096	Up	6.5159e-08	1.65068e-07
PH01001328G0320	375	0	2	0.01	1.06011	6.72807	Up	0.0063877	0.010139
PH01000581G0860	750	0	4	0.01	1.06011	6.72807	Up	0.000138534	0.000266667
PH01000762G0270	564	0	3	0.01	1.05729	6.72423	Up	0.000940698	0.00166258
PH01000411G0640	864	23	417	0.913815	95.9345	6.714	Up	0	0
PH01000943G0040	951	0	5	0.01	1.04506	6.70744	Up	2.04014e-05	4.26884e-05
PH01001092G0380	381	0	2	0.01	1.04342	6.70517	Up	0.0063877	0.0101598
PH01002381G0190	543	1	18	0.0632185	6.58909	6.70359	Up	5.37776e-15	1.97397e-14
PH01001497G0450	954	0	5	0.01	1.04178	6.7029	Up	2.04014e-05	4.25332e-05
PH01000063G1630	192	0	1	0.01	1.03526	6.69386	Up	0.043375	0.0608185
PH01000680G0620	384	0	2	0.01	1.03526	6.69386	Up	0.0063877	0.0101562
PH01004840G0030	1920	0	10	0.01	1.03526	6.69386	Up	1.41314e-09	3.98147e-09
PH01000544G0530	774	0	4	0.01	1.02724	6.68263	Up	0.000138534	0.000266501
PH01001738G0150	1176	0	6	0.01	1.01414	6.66411	Up	3.00444e-06	6.72004e-06
PH01000347G0570	1767	0	9	0.01	1.01241	6.66166	Up	9.59578e-09	2.56931e-08
PH01007217G0040	393	0	2	0.01	1.01156	6.66043	Up	0.0063877	0.0101729
PH01000247G0790	393	0	2	0.01	1.01156	6.66043	Up	0.0063877	0.0101069
PH01001937G0120	984	0	5	0.01	1.01001	6.65823	Up	2.04014e-05	4.25676e-05
PH01001346G0140	396	0	2	0.01	1.00389	6.64946	Up	0.0063877	0.0101557
PH01000346G0910	594	0	3	0.01	1.00389	6.64946	Up	0.000940698	0.00165898
PH01003480G0250	594	0	3	0.01	1.00389	6.64946	Up	0.000940698	0.00165624
PH01003054G0300	1389	0	7	0.01	1.00172	6.64634	Up	4.42456e-07	1.05858e-06
PH01000259G0530	597	0	3	0.01	0.998848	6.64219	Up	0.000940698	0.00166344
PH01003290G0170	597	0	3	0.01	0.998848	6.64219	Up	0.000940698	0.0016569
PH01000411G0970	2442	4	69	0.0562288	5.61637	6.64219	Up	7.1912e-53	6.80777e-52
PH01000820G0440	399	0	2	0.01	0.996345	6.63857	Up	0.0063877	0.010185
PH01000315G0560	402	0	2	0.01	0.988909	6.62777	Up	0.0063877	0.0101572
PH01258086G0010	201	0	1	0.01	0.988909	6.62777	Up	0.043375	0.0605115
PH01000021G0470	201	0	1	0.01	0.988909	6.62777	Up	0.043375	0.0602156
PH01000712G0540	1545	37	630	0.822087	81.0522	6.62342	Up	0	0
PH01000047G0820	807	0	4	0.01	0.985233	6.62239	Up	0.000138534	0.000267315
PH01005081G0080	831	2	34	0.0826177	8.13262	6.62112	Up	7.4812e-27	4.12032e-26
PH01000918G0710	447	1	17	0.0767957	7.55951	6.62112	Up	3.4707e-14	1.23471e-13
PH01000248G0420	408	0	2	0.01	0.974366	6.60639	Up	0.0063877	0.010164
PH01001564G0280	204	0	1	0.01	0.974366	6.60639	Up	0.043375	0.060725
PH01002308G0090	612	0	3	0.01	0.974366	6.60639	Up	0.000940698	0.00166059
PH01002967G0190	1035	25	420	0.829171	80.6606	6.60405	Up	0	0
PH01004721G0020	1437	0	7	0.01	0.968264	6.59733	Up	4.42456e-07	1.05866e-06
PH01000886G0220	414	0	2	0.01	0.960245	6.58533	Up	0.0063877	0.0101698
PH01000367G0290	207	0	1	0.01	0.960245	6.58533	Up	0.043375	0.0607168
PH01000388G0380	918	2	33	0.074788	7.14535	6.57806	Up	4.80676e-26	2.58524e-25
PH01002333G0030	1047	2	33	0.0655734	6.26498	6.57806	Up	4.80676e-26	2.58479e-25
PH01001538G0080	1044	0	5	0.01	0.951967	6.57284	Up	2.04014e-05	4.25992e-05
PH01002035G0390	1467	0	7	0.01	0.948463	6.56752	Up	4.42456e-07	1.05776e-06
PH01002907G0060	1056	0	5	0.01	0.941149	6.55635	Up	2.04014e-05	4.25934e-05
PH01000400G0800	1701	0	8	0.01	0.934842	6.54665	Up	6.5159e-08	1.65028e-07
PH01001989G0010	426	0	2	0.01	0.933196	6.54411	Up	0.0063877	0.010095
PH01002444G0150	681	2	32	0.100815	9.34018	6.53366	Up	3.08354e-25	1.61685e-24
PH01004440G0090	1194	1	16	0.0287501	2.66359	6.53366	Up	2.23382e-13	7.68368e-13
PH01001930G0020	1119	2	32	0.0613542	5.68424	6.53366	Up	3.08354e-25	1.61657e-24
PH01000684G0580	327	1	16	0.104978	9.72579	6.53366	Up	2.23382e-13	7.68282e-13
PH01000281G0080	648	0	3	0.01	0.920235	6.52393	Up	0.000940698	0.0016587
PH01001021G0570	432	0	2	0.01	0.920235	6.52393	Up	0.0063877	0.010126
PH01000409G0780	435	0	2	0.01	0.913889	6.51395	Up	0.0063877	0.0101844
PH01000057G2090	1305	0	6	0.01	0.913889	6.51395	Up	3.00444e-06	6.70985e-06
PH01000345G0300	1947	33	520	0.581825	53.0872	6.51164	Up	0	0
PH01001092G0100	1308	0	6	0.01	0.911792	6.51063	Up	3.00444e-06	6.73025e-06
PH01001058G0600	654	0	3	0.01	0.911792	6.51063	Up	0.000940698	0.00166097
PH01000131G0940	1527	0	7	0.01	0.911195	6.50969	Up	4.42456e-07	1.05719e-06
PH01000658G0530	873	0	4	0.01	0.910748	6.50898	Up	0.000138534	0.000267749
PH01002954G0110	438	0	2	0.01	0.907629	6.50403	Up	0.0063877	0.0101761
PH01008576G0010	219	0	1	0.01	0.907629	6.50403	Up	0.043375	0.0605934
PH01002532G0230	2199	0	10	0.01	0.903914	6.49811	Up	1.41314e-09	3.98401e-09
PH01004545G0080	441	0	2	0.01	0.901455	6.49418	Up	0.0063877	0.0101614
PH01000219G0350	1323	0	6	0.01	0.901455	6.49418	Up	3.00444e-06	6.71712e-06
PH01000990G0230	1500	2	31	0.0457702	4.10793	6.48786	Up	1.9748e-24	1.01216e-23
PH01003239G0290	444	0	2	0.01	0.895364	6.4844	Up	0.0063877	0.0101734
PH01264417G0010	222	0	1	0.01	0.895364	6.4844	Up	0.043375	0.0606838
PH01001118G0500	1776	0	8	0.01	0.895364	6.4844	Up	6.5159e-08	1.65163e-07
PH01003864G0120	444	0	2	0.01	0.895364	6.4844	Up	0.0063877	0.010112
PH01002061G0280	888	0	4	0.01	0.895364	6.4844	Up	0.000138534	0.000266766
PH01001001G0210	828	5	77	0.207293	18.4847	6.47852	Up	3.42736e-58	3.57849e-57
PH01000816G0680	447	0	2	0.01	0.889355	6.47469	Up	0.0063877	0.0101157
PH01002269G0090	900	0	4	0.01	0.883426	6.46504	Up	0.000138534	0.000267348
PH01000319G0870	225	0	1	0.01	0.883426	6.46504	Up	0.043375	0.0601428
PH01000338G0120	678	0	3	0.01	0.879517	6.45864	Up	0.000940698	0.0016603
PH01001267G0310	2496	0	11	0.01	0.875993	6.45285	Up	2.08108e-10	6.14534e-10
PH01000370G0690	681	0	3	0.01	0.875642	6.45227	Up	0.000940698	0.00165907
PH01000714G0260	681	0	3	0.01	0.875642	6.45227	Up	0.000940698	0.00165756
PH01000252G0230	228	0	1	0.01	0.871802	6.44593	Up	0.043375	0.0608323
PH01001434G0150	456	0	2	0.01	0.871802	6.44593	Up	0.0063877	0.0101411
PH01000901G0250	1143	0	5	0.01	0.869513	6.44214	Up	2.04014e-05	4.25762e-05
PH01003302G0210	726	1	15	0.0472833	4.10683	6.44055	Up	1.43338e-12	4.75036e-12
PH01000630G0250	4668	2	30	0.0147077	1.27745	6.44055	Up	1.2625e-23	6.31496e-23
PH01000068G0200	1200	35	525	1.00122	86.9622	6.44055	Up	0	0
PH01000429G1040	393	6	90	0.524087	45.52	6.44055	Up	1.52477e-67	1.81839e-66
PH01000087G1560	567	1	15	0.0605426	5.25849	6.44055	Up	1.43338e-12	4.74934e-12
PH01000148G1480	366	2	30	0.187583	16.2927	6.44055	Up	1.2625e-23	6.31394e-23
PH01001751G0350	273	1	15	0.125742	10.9215	6.44055	Up	1.43338e-12	4.74985e-12
PH01006598G0040	459	0	2	0.01	0.866104	6.43647	Up	0.0063877	0.0101609
PH01002755G0250	690	0	3	0.01	0.864221	6.43333	Up	0.000940698	0.00166287
PH01001003G0160	690	0	3	0.01	0.864221	6.43333	Up	0.000940698	0.00165408
PH01000469G0540	231	0	1	0.01	0.860479	6.42707	Up	0.043375	0.060629
PH01005771G0080	462	0	2	0.01	0.860479	6.42707	Up	0.0063877	0.0101146
PH01002033G0280	1218	7	104	0.197285	16.9722	6.42675	Up	1.07588e-77	1.46934e-76
PH01000723G0680	465	0	2	0.01	0.854928	6.41773	Up	0.0063877	0.0101792
PH01009705G0010	465	0	2	0.01	0.854928	6.41773	Up	0.0063877	0.0101515
PH01005364G0020	465	0	2	0.01	0.854928	6.41773	Up	0.0063877	0.0101198
PH01000498G0530	1644	8	118	0.167045	14.267	6.4163	Up	7.6607e-88	1.18538e-86
PH01005974G0060	234	0	1	0.01	0.849448	6.40845	Up	0.043375	0.060893
PH01002481G0310	468	0	2	0.01	0.849448	6.40845	Up	0.0063877	0.0101079
PH01000036G0800	234	0	1	0.01	0.849448	6.40845	Up	0.043375	0.0601239
PH01000519G0840	273	9	132	1.13168	96.1089	6.40813	Up	5.49336e-98	9.5561e-97
PH01000111G0650	471	0	2	0.01	0.844037	6.39923	Up	0.0063877	0.0101824
PH01001258G0330	471	0	2	0.01	0.844037	6.39923	Up	0.0063877	0.0101312
PH01000165G1370	1062	2	29	0.0646472	5.42783	6.39164	Up	8.05612e-23	3.94046e-22
PH01001707G0480	2076	2	29	0.033071	2.77666	6.39164	Up	8.05612e-23	3.93983e-22
PH01002073G0100	2688	2	29	0.0255414	2.14448	6.39164	Up	8.05612e-23	3.93921e-22
PH01000070G1910	396	2	29	0.173372	14.5564	6.39164	Up	8.05612e-23	3.93859e-22
PH01001722G0070	474	0	2	0.01	0.838695	6.39007	Up	0.0063877	0.0101245
PH01000010G0780	237	0	1	0.01	0.838695	6.39007	Up	0.043375	0.0603808
PH01010945G0030	237	0	1	0.01	0.838695	6.39007	Up	0.043375	0.0603238
PH01000227G0530	474	0	2	0.01	0.838695	6.39007	Up	0.0063877	0.0101063
PH01000582G0560	1185	0	5	0.01	0.838695	6.39007	Up	2.04014e-05	4.2559e-05
PH01000061G0620	711	0	3	0.01	0.838695	6.39007	Up	0.000940698	0.00165295
PH01008259G0010	1425	0	6	0.01	0.83693	6.38703	Up	3.00444e-06	6.71179e-06
PH01002242G0010	477	0	2	0.01	0.83342	6.38097	Up	0.0063877	0.0101546
PH01031551G0010	720	0	3	0.01	0.828212	6.37193	Up	0.000940698	0.00166201
PH01003060G0180	240	0	1	0.01	0.828212	6.37193	Up	0.043375	0.0606016
PH01005298G0040	480	0	2	0.01	0.828212	6.37193	Up	0.0063877	0.0101406
PH01000540G0860	1680	0	7	0.01	0.828212	6.37193	Up	4.42456e-07	1.05743e-06
PH01000948G0360	483	0	2	0.01	0.823067	6.36294	Up	0.0063877	0.0101131
PH01000656G0720	243	0	1	0.01	0.817987	6.35401	Up	0.043375	0.06064
PH01001646G0020	243	0	1	0.01	0.817987	6.35401	Up	0.043375	0.0605442
PH01005416G0050	243	0	1	0.01	0.817987	6.35401	Up	0.043375	0.0604406
PH01013809G0010	489	0	2	0.01	0.812968	6.34513	Up	0.0063877	0.0101297
PH01005758G0010	735	0	3	0.01	0.811309	6.34218	Up	0.000940698	0.00165483
PH01002540G0120	2067	1	14	0.0166075	1.34629	6.34102	Up	9.16644e-12	2.91815e-11
PH01000794G0210	819	2	28	0.0838283	6.79558	6.34102	Up	5.13042e-22	2.44151e-21
PH01002339G0010	1854	2	28	0.0370309	3.00193	6.34102	Up	5.13042e-22	2.44113e-21
PH01000165G0920	756	1	14	0.045407	3.68094	6.34102	Up	9.16644e-12	2.91936e-11
PH01000341G0480	687	1	14	0.0499675	4.05064	6.34102	Up	9.16644e-12	2.91876e-11
PH01001826G0100	537	1	14	0.0639249	5.18211	6.34102	Up	9.16644e-12	2.91845e-11
PH01001246G0580	1182	4	56	0.116168	9.41723	6.34102	Up	2.13306e-42	1.66696e-41
PH01001494G0350	675	1	14	0.0508558	4.12265	6.34102	Up	9.16644e-12	2.91906e-11
PH01002563G0120	267	1	14	0.128568	10.4224	6.34102	Up	9.16644e-12	2.91785e-11
PH01000122G0840	324	2	28	0.211899	17.1777	6.34102	Up	5.13042e-22	2.44075e-21
PH01000297G0670	1266	64	894	1.73536	140.364	6.33779	Up	0	0
PH01002030G0300	246	0	1	0.01	0.808011	6.3363	Up	0.043375	0.0604842
PH01000051G0420	492	0	2	0.01	0.808011	6.3363	Up	0.0063877	0.0101208
PH01000922G0690	1479	0	6	0.01	0.806372	6.33337	Up	3.00444e-06	6.72101e-06
PH01000770G0470	1497	117	1629	2.68292	216.298	6.33307	Up	0	0
PH01003255G0060	495	0	2	0.01	0.803114	6.32753	Up	0.0063877	0.0101291
PH01001746G0130	495	0	2	0.01	0.803114	6.32753	Up	0.0063877	0.0101281
PH01000144G1240	993	0	4	0.01	0.800688	6.32317	Up	0.000138534	0.000267816
PH01207709G0010	249	0	1	0.01	0.798276	6.31882	Up	0.043375	0.0606126
PH01001111G0310	498	0	2	0.01	0.798276	6.31882	Up	0.0063877	0.0101002
PH01003818G0120	393	4	55	0.349391	27.8178	6.31502	Up	1.35374e-41	1.0424e-40
PH01002308G0110	501	0	2	0.01	0.793496	6.31015	Up	0.0063877	0.010111
PH01001249G0580	753	0	3	0.01	0.791915	6.30727	Up	0.000940698	0.00165709
PH01000028G1350	696	3	41	0.147964	11.7092	6.30625	Up	2.04694e-31	1.2639e-30
PH01003212G0030	600	3	41	0.171638	13.5827	6.30625	Up	2.04694e-31	1.26365e-30
PH01001074G0670	1038	8	109	0.264568	20.8728	6.30185	Up	1.28453e-80	1.81683e-79
PH01001417G0500	252	0	1	0.01	0.788773	6.30154	Up	0.043375	0.0606564
PH01001605G0300	1008	0	4	0.01	0.788773	6.30154	Up	0.000138534	0.000267032
PH01000487G0730	1011	0	4	0.01	0.786432	6.29725	Up	0.000138534	0.000267049
PH01000313G1020	1014	0	4	0.01	0.784106	6.29298	Up	0.000138534	0.000267532
PH01000737G0660	507	0	2	0.01	0.784106	6.29298	Up	0.0063877	0.0101126
PH01003628G0010	738	2	27	0.0930289	7.2721	6.28855	Up	3.2603e-21	1.51043e-20
PH01000647G0230	765	0	3	0.01	0.779493	6.28446	Up	0.000940698	0.00166087
PH01005598G0080	255	0	1	0.01	0.779493	6.28446	Up	0.043375	0.0600674
PH01000701G0140	939	5	67	0.182788	14.1828	6.27782	Up	3.70144e-50	3.31448e-49
PH01000665G0470	513	0	2	0.01	0.774935	6.276	Up	0.0063877	0.0101032
PH01000601G0130	966	6	80	0.213215	16.4613	6.27063	Up	1.6263e-59	1.73488e-58
PH01000666G0680	258	0	1	0.01	0.770429	6.26759	Up	0.043375	0.0609234
PH01001172G0260	258	0	1	0.01	0.770429	6.26759	Up	0.043375	0.060802
PH01001528G0310	258	0	1	0.01	0.770429	6.26759	Up	0.043375	0.0606866
PH01009124G0010	258	0	1	0.01	0.770429	6.26759	Up	0.043375	0.0602995
PH01001308G0580	777	0	3	0.01	0.767455	6.26201	Up	0.000940698	0.00166154
PH01001134G0390	519	0	2	0.01	0.765976	6.25923	Up	0.0063877	0.0101172
PH01000729G0100	519	0	2	0.01	0.765976	6.25923	Up	0.0063877	0.0101115
PH01006942G0010	384	12	158	1.07274	81.7859	6.25248	Up	1.41008e-115	2.88418e-114
PH01002882G0160	261	0	1	0.01	0.761574	6.25091	Up	0.043375	0.0605798
PH01000294G0320	261	0	1	0.01	0.761574	6.25091	Up	0.043375	0.0605278
PH01000073G0360	261	0	1	0.01	0.761574	6.25091	Up	0.043375	0.060389
PH01000066G1660	522	0	2	0.01	0.761574	6.25091	Up	0.0063877	0.0101012
PH01000341G0150	612	419	5501	23.5021	1786.66	6.24833	Up	0	0
PH01000654G0410	1047	0	4	0.01	0.759392	6.24677	Up	0.000138534	0.000266733
PH01000216G0810	411	51	667	4.25964	322.579	6.24278	Up	0	0
PH01001163G0340	525	0	2	0.01	0.757222	6.24264	Up	0.0063877	0.0101177
PH01000262G0890	1575	0	6	0.01	0.757222	6.24264	Up	3.00444e-06	6.71082e-06
PH01003146G0040	846	39	509	1.58248	119.591	6.23978	Up	0	0
PH01000309G0560	264	0	1	0.01	0.75292	6.23442	Up	0.043375	0.0604216
PH01003327G0130	264	0	1	0.01	0.75292	6.23442	Up	0.043375	0.0602291
PH01000045G1100	1584	0	6	0.01	0.75292	6.23442	Up	3.00444e-06	6.7113e-06
PH01000199G1040	315	1	13	0.108977	8.20324	6.2341	Up	5.8395e-11	1.78185e-10
PH01000846G0010	1377	1	13	0.0249293	1.87656	6.2341	Up	5.8395e-11	1.78202e-10
PH01000500G0400	1197	17	221	0.487528	36.6987	6.2341	Up	1.19836e-160	3.54887e-159
PH01004441G0040	627	1	13	0.0547491	4.12124	6.2341	Up	5.8395e-11	1.78167e-10
PH01000015G2360	363	1	13	0.0945666	7.11851	6.2341	Up	5.8395e-11	1.78115e-10
PH01000992G0400	1029	1	13	0.0333602	2.5112	6.2341	Up	5.8395e-11	1.7822e-10
PH01003202G0120	711	7	91	0.337966	25.4404	6.2341	Up	2.88976e-67	3.43167e-66
PH01000903G0060	600	1	13	0.0572128	4.3067	6.2341	Up	5.8395e-11	1.78132e-10
PH01003089G0010	897	1	13	0.0382694	2.88074	6.2341	Up	5.8395e-11	1.7815e-10
PH01000440G0650	1062	0	4	0.01	0.748666	6.22625	Up	0.000138534	0.000266783
PH01003810G0010	534	0	2	0.01	0.74446	6.21812	Up	0.0063877	0.0101682
PH01003675G0110	1068	0	4	0.01	0.74446	6.21812	Up	0.000138534	0.000266816
PH01119916G0010	267	0	1	0.01	0.74446	6.21812	Up	0.043375	0.0601724
PH01000736G0320	1071	0	4	0.01	0.742374	6.21408	Up	0.000138534	0.000266999
PH01001290G0300	804	0	3	0.01	0.741682	6.21273	Up	0.000940698	0.0016554
PH01001418G0310	270	0	1	0.01	0.736188	6.202	Up	0.043375	0.0606537
PH01000803G0410	1350	0	5	0.01	0.736188	6.202	Up	2.04014e-05	4.26394e-05
PH01000823G0550	270	0	1	0.01	0.736188	6.202	Up	0.043375	0.0605661
PH01001619G0520	540	0	2	0.01	0.736188	6.202	Up	0.0063877	0.0101265
PH01001146G0270	270	0	1	0.01	0.736188	6.202	Up	0.043375	0.0602426
PH01000157G0650	2163	0	8	0.01	0.735167	6.2	Up	6.5159e-08	1.65204e-07
PH01000545G0830	1083	0	4	0.01	0.734149	6.198	Up	0.000138534	0.000266932
PH01000967G0060	711	56	707	2.70373	197.653	6.19187	Up	0	0
PH01001021G0480	2781	5	63	0.0617182	4.5029	6.18901	Up	5.89272e-47	4.99075e-46
PH01001587G0530	546	0	2	0.01	0.728098	6.18606	Up	0.0063877	0.010175
PH01000737G0190	819	0	3	0.01	0.728098	6.18606	Up	0.000940698	0.00165719
PH01002185G0290	273	0	1	0.01	0.728098	6.18606	Up	0.043375	0.0602075
PH01005298G0020	273	0	1	0.01	0.728098	6.18606	Up	0.043375	0.0601994
PH01000036G0130	822	0	3	0.01	0.725441	6.18079	Up	0.000940698	0.00166135
PH01003648G0100	549	0	2	0.01	0.724119	6.17816	Up	0.0063877	0.0101354
PH01004953G0100	549	0	2	0.01	0.724119	6.17816	Up	0.0063877	0.0101038
PH01000027G0400	1023	4	50	0.134224	9.71509	6.17752	Up	1.36851e-37	9.71808e-37
PH01004668G0070	1578	2	25	0.0435078	3.14909	6.17752	Up	1.30747e-19	5.73934e-19
PH01001184G0380	768	2	25	0.089395	6.4704	6.17752	Up	1.30747e-19	5.73852e-19
PH01000436G0660	390	2	25	0.176039	12.7417	6.17752	Up	1.30747e-19	5.74015e-19
PH01001205G0030	552	0	2	0.01	0.720184	6.17029	Up	0.0063877	0.0101766
PH01002203G0280	276	0	1	0.01	0.720184	6.17029	Up	0.043375	0.0601454
PH01000164G0740	1659	0	6	0.01	0.718882	6.16768	Up	3.00444e-06	6.72295e-06
PH01002645G0070	831	0	3	0.01	0.717584	6.16508	Up	0.000940698	0.00165983
PH01001450G0180	831	0	3	0.01	0.717584	6.16508	Up	0.000940698	0.00165502
PH01000189G0560	924	8	99	0.297209	21.2969	6.16302	Up	1.28997e-72	1.65303e-71
PH01000674G0650	555	0	2	0.01	0.716291	6.16247	Up	0.0063877	0.0101348
PH01000150G1290	780	41	507	1.8044	129.201	6.16195	Up	0	0
PH01154840G0010	630	3	37	0.163465	11.6738	6.15815	Up	3.27338e-28	1.86868e-27
PH01002143G0160	279	0	1	0.01	0.71244	6.1547	Up	0.043375	0.0608986
PH01000226G1230	279	0	1	0.01	0.71244	6.1547	Up	0.043375	0.0608792
PH01000096G0450	1116	0	4	0.01	0.71244	6.1547	Up	0.000138534	0.000266385
PH01003382G0180	579	5	61	0.296439	20.9413	6.14247	Up	2.3359e-45	1.92309e-44
PH01000469G0520	282	0	1	0.01	0.704861	6.13927	Up	0.043375	0.0606591
PH01004009G0010	1002	199	2419	6.81757	479.867	6.13723	Up	0	0
PH01005525G0060	567	0	2	0.01	0.701131	6.13161	Up	0.0063877	0.0101084
PH01001618G0350	1704	0	6	0.01	0.699897	6.12907	Up	3.00444e-06	6.7283e-06
PH01000436G0140	1137	0	4	0.01	0.699281	6.1278	Up	0.000138534	0.000266849
PH01000067G1580	285	0	1	0.01	0.697441	6.124	Up	0.043375	0.0603184
PH01000559G0460	630	2	24	0.108977	7.57222	6.11862	Up	8.24814e-19	3.52319e-18
PH01000670G0660	1227	1	12	0.0279769	1.94397	6.11862	Up	3.70392e-10	1.07842e-09
PH01001848G0230	909	1	12	0.0377642	2.62404	6.11862	Up	3.70392e-10	1.07832e-09
PH01001338G0140	1926	2	24	0.0356466	2.47689	6.11862	Up	8.24814e-19	3.52173e-18
PH01005548G0050	624	1	12	0.0550123	3.82251	6.11862	Up	3.70392e-10	1.07852e-09
PH01002917G0120	1680	1	12	0.0204331	1.41979	6.11862	Up	3.70392e-10	1.07801e-09
PH01001207G0140	819	2	24	0.0838283	5.82478	6.11862	Up	8.24814e-19	3.5227e-18
PH01089747G0010	750	1	12	0.0457702	3.18033	6.11862	Up	3.70392e-10	1.07791e-09
PH01000339G0590	1680	15	180	0.306497	21.2969	6.11862	Up	5.311e-130	1.22474e-128
PH01000758G0100	753	1	12	0.0455879	3.16766	6.11862	Up	3.70392e-10	1.07812e-09
PH01000332G0250	732	2	24	0.0937915	6.51707	6.11862	Up	8.24814e-19	3.52125e-18
PH01000637G0080	1443	18	216	0.428204	29.7536	6.11862	Up	1.32898e-155	3.7389e-154
PH01001229G0260	1017	1	12	0.0337539	2.34538	6.11862	Up	3.70392e-10	1.07781e-09
PH01000697G0790	492	1	12	0.0697717	4.84807	6.11862	Up	3.70392e-10	1.07771e-09
PH01001180G0090	1587	1	12	0.0216305	1.50299	6.11862	Up	3.70392e-10	1.07822e-09
PH01004390G0120	627	2	24	0.109498	7.60845	6.11862	Up	8.24814e-19	3.52222e-18
PH01000061G0380	288	100	1198	11.9193	826.831	6.11622	Up	0	0
PH01003268G0230	1434	0	5	0.01	0.693064	6.11492	Up	2.04014e-05	4.26711e-05
PH01000344G0730	1536	26	310	0.581067	40.1165	6.10935	Up	2.96526e-222	1.26574e-220
PH01001148G0260	576	0	2	0.01	0.690176	6.10889	Up	0.0063877	0.0101484
PH01000146G0900	1728	0	6	0.01	0.690176	6.10889	Up	3.00444e-06	6.70937e-06
PH01000436G0030	867	0	3	0.01	0.687788	6.10389	Up	0.000940698	0.00165427
PH01001557G0400	651	7	83	0.369115	25.3425	6.10135	Up	7.1107e-61	7.7077e-60
PH01003408G0120	1740	0	6	0.01	0.685416	6.09891	Up	3.00444e-06	6.71227e-06
PH01001214G0380	873	0	3	0.01	0.683061	6.09394	Up	0.000940698	0.00166353
PH01002491G0170	2328	0	8	0.01	0.683061	6.09394	Up	6.5159e-08	1.6492e-07
PH01006508G0040	1194	14	164	0.402502	27.3018	6.08386	Up	2.81242e-118	5.89675e-117
PH01005290G0050	588	0	2	0.01	0.676091	6.07915	Up	0.0063877	0.0101452
PH01000052G2050	861	3	35	0.119609	8.08011	6.07798	Up	1.29492e-26	7.07018e-26
PH01001119G0310	519	3	35	0.198426	13.4046	6.07798	Up	1.29492e-26	7.06893e-26
PH01000276G0120	885	0	3	0.01	0.673799	6.07425	Up	0.000940698	0.00165389
PH01004280G0150	594	0	2	0.01	0.669262	6.0645	Up	0.0063877	0.0101782
PH01002182G0370	297	0	1	0.01	0.669262	6.0645	Up	0.043375	0.0607745
PH01003062G0160	2673	0	9	0.01	0.669262	6.0645	Up	9.59578e-09	2.57309e-08
PH01015639G0010	153	15	173	3.36546	224.754	6.0614	Up	2.00772e-124	4.4349e-123
PH01000193G0900	1839	4	46	0.074666	4.97197	6.05722	Up	2.1343e-34	1.42135e-33
PH01000308G1040	1206	2	23	0.0569281	3.79082	6.05722	Up	5.1887e-18	2.15421e-17
PH01000312G1150	300	0	1	0.01	0.662569	6.05	Up	0.043375	0.060758
PH01001074G0030	300	0	1	0.01	0.662569	6.05	Up	0.043375	0.0604379
PH01001288G0190	459	123	1407	9.19892	609.304	6.04955	Up	0	0
PH01001853G0030	303	0	1	0.01	0.656009	6.03564	Up	0.043375	0.0607635
PH01000057G0510	303	0	1	0.01	0.656009	6.03564	Up	0.043375	0.0601266
PH01004399G0090	462	4	45	0.297209	19.3608	6.02551	Up	1.33602e-33	8.73193e-33
PH01000470G0210	306	0	1	0.01	0.649578	6.02143	Up	0.043375	0.0608268
PH01002107G0110	1437	6	67	0.143331	9.26767	6.01479	Up	3.90268e-49	3.42725e-48
PH01000287G0890	615	0	2	0.01	0.646409	6.01438	Up	0.0063877	0.0101053
PH01001053G0070	927	0	3	0.01	0.643271	6.00735	Up	0.000940698	0.00165785
PH01004033G0010	309	0	1	0.01	0.643271	6.00735	Up	0.043375	0.0604243
PH01000971G0250	930	0	3	0.01	0.641196	6.00269	Up	0.000940698	0.00165671
PH01000259G0310	621	0	2	0.01	0.640163	6.00037	Up	0.0063877	0.0101271
PH01000223G0200	312	0	1	0.01	0.637086	5.99342	Up	0.043375	0.060929
PH01000836G0280	1248	0	4	0.01	0.637086	5.99342	Up	0.000138534	0.000267432
PH01000130G0290	312	0	1	0.01	0.637086	5.99342	Up	0.043375	0.0604189
PH01002125G0040	936	0	3	0.01	0.637086	5.99342	Up	0.000940698	0.00165314
PH01003374G0210	402	2	22	0.170784	10.878	5.99309	Up	3.25418e-17	1.30602e-16
PH01001142G0610	1707	3	33	0.0603298	3.84267	5.99309	Up	5.08046e-25	2.64689e-24
PH01000072G1310	1584	4	44	0.086686	5.52141	5.99309	Up	8.349e-33	5.33725e-32
PH01002152G0300	966	2	22	0.0710718	4.52687	5.99309	Up	3.25418e-17	1.30551e-16
PH01001510G0470	426	1	11	0.0805814	5.13258	5.99309	Up	2.33764e-09	6.48816e-09
PH01001127G0020	957	1	11	0.0358701	2.28472	5.99309	Up	2.33764e-09	6.48699e-09
PH01001736G0140	4386	2	22	0.0156533	0.997026	5.99309	Up	3.25418e-17	1.30534e-16
PH01000011G1850	144	1	11	0.238387	15.1839	5.99309	Up	2.33764e-09	6.4899e-09
PH01000737G0540	2163	1	11	0.0158704	1.01085	5.99309	Up	2.33764e-09	6.48874e-09
PH01000023G0610	747	2	22	0.0919081	5.85403	5.99309	Up	3.25418e-17	1.30585e-16
PH01000240G1000	423	1	11	0.0811529	5.16898	5.99309	Up	2.33764e-09	6.48757e-09
PH01000354G0190	219	2	22	0.313495	19.9678	5.99309	Up	3.25418e-17	1.305e-16
PH01001230G0260	1305	2	22	0.0526095	3.35092	5.99309	Up	3.25418e-17	1.30568e-16
PH01155466G0010	273	1	11	0.125742	8.00908	5.99309	Up	2.33764e-09	6.48932e-09
PH01000756G0510	654	2	22	0.104978	6.68648	5.99309	Up	3.25418e-17	1.30517e-16
PH01002162G0290	1635	35	382	0.734843	46.4406	5.98181	Up	2.29926e-270	1.22681e-268
PH01000051G1920	630	0	2	0.01	0.631018	5.97961	Up	0.0063877	0.0101604
PH01001836G0160	630	0	2	0.01	0.631018	5.97961	Up	0.0063877	0.0101141
PH01000434G0740	630	0	2	0.01	0.631018	5.97961	Up	0.0063877	0.0101089
PH01000407G0350	630	0	2	0.01	0.631018	5.97961	Up	0.0063877	0.0101048
PH01000298G0030	1260	0	4	0.01	0.631018	5.97961	Up	0.000138534	0.00026665
PH01006030G0030	948	0	3	0.01	0.629021	5.97504	Up	0.000940698	0.00166363
PH01001667G0170	633	0	2	0.01	0.628028	5.97276	Up	0.0063877	0.0101188
PH01002116G0260	3156	11	119	0.119647	7.49484	5.96905	Up	1.66284e-85	2.50048e-84
PH01000576G0330	636	0	2	0.01	0.625065	5.96593	Up	0.0063877	0.0101839
PH01003923G0050	636	0	2	0.01	0.625065	5.96593	Up	0.0063877	0.0101724
PH01000005G0010	318	0	1	0.01	0.625065	5.96593	Up	0.043375	0.060577
PH01000357G0720	318	0	1	0.01	0.625065	5.96593	Up	0.043375	0.0604488
PH01002820G0100	954	0	3	0.01	0.625065	5.96593	Up	0.000940698	0.00165342
PH01000272G0590	1854	11	118	0.20367	12.651	5.95687	Up	1.03446e-84	1.54059e-83
PH01000053G2370	435	7	75	0.552399	34.2708	5.95513	Up	1.65123e-54	1.60946e-53
PH01002616G0080	321	0	1	0.01	0.619224	5.95239	Up	0.043375	0.0608103
PH01001641G0030	963	0	3	0.01	0.619224	5.95239	Up	0.000940698	0.0016538
PH01001389G0360	375	3	32	0.274621	16.9618	5.9487	Up	3.1715e-24	1.61721e-23
PH01000749G0670	282	3	32	0.365188	22.5555	5.9487	Up	3.1715e-24	1.61694e-23
PH01001961G0240	645	0	2	0.01	0.616343	5.94566	Up	0.0063877	0.0101666
PH01001309G0230	1158	5	53	0.14822	9.09745	5.93965	Up	5.48452e-39	3.99834e-38
PH01002951G0220	324	0	1	0.01	0.61349	5.93897	Up	0.043375	0.0603998
PH01001900G0100	324	0	1	0.01	0.61349	5.93897	Up	0.043375	0.0603049
PH01001347G0250	648	0	2	0.01	0.61349	5.93897	Up	0.0063877	0.0100986
PH01000254G0370	1686	7	74	0.142523	8.72422	5.93576	Up	1.0269e-53	9.86632e-53
PH01002321G0340	975	0	3	0.01	0.611602	5.93452	Up	0.000940698	0.00165248
PH01000323G0710	651	0	2	0.01	0.610663	5.9323	Up	0.0063877	0.010125
PH01000649G0690	990	19	200	0.658814	40.1557	5.92959	Up	7.18092e-142	1.81263e-140
PH01002309G0020	633	4	42	0.216921	13.1886	5.92598	Up	3.24302e-31	1.99289e-30
PH01000932G0210	870	2	21	0.0789142	4.79791	5.92598	Up	2.0342e-16	7.92552e-16
PH01001624G0020	744	6	63	0.276836	16.8314	5.92598	Up	5.87818e-46	4.90065e-45
PH01001789G0300	327	0	1	0.01	0.607862	5.92567	Up	0.043375	0.0607827
PH01000162G1300	327	0	1	0.01	0.607862	5.92567	Up	0.043375	0.0600943
PH01001387G0240	984	0	3	0.01	0.606008	5.92127	Up	0.000940698	0.00165964
PH01000032G2690	1020	26	272	0.875019	53.0055	5.92068	Up	4.76164e-192	1.72349e-190
PH01000622G0370	330	0	1	0.01	0.602336	5.9125	Up	0.043375	0.0608378
PH01001576G0310	660	0	2	0.01	0.602336	5.9125	Up	0.0063877	0.0101203
PH01001249G0120	330	0	1	0.01	0.602336	5.9125	Up	0.043375	0.0603917
PH01001739G0370	663	0	2	0.01	0.59961	5.90595	Up	0.0063877	0.0101369
PH01000468G1050	663	0	2	0.01	0.59961	5.90595	Up	0.0063877	0.0101276
PH01006058G0030	924	20	207	0.743023	44.5298	5.90522	Up	1.95093e-146	5.12089e-145
PH01000456G0500	522	3	31	0.197285	11.8044	5.9029	Up	1.97503e-23	9.82971e-23
PH01002076G0010	348	9	93	0.887785	53.1198	5.9029	Up	7.70888e-67	9.10213e-66
PH01001730G0060	333	0	1	0.01	0.596909	5.89944	Up	0.043375	0.0604352
PH01001335G0300	666	0	2	0.01	0.596909	5.89944	Up	0.0063877	0.0101094
PH01000381G0250	1341	0	4	0.01	0.592903	5.88972	Up	0.000138534	0.000267115
PH01005993G0050	675	0	2	0.01	0.58895	5.88007	Up	0.0063877	0.0101468
PH01000213G0590	1014	0	3	0.01	0.588079	5.87794	Up	0.000940698	0.00166021
PH01000621G0610	1410	13	132	0.316496	18.6083	5.87762	Up	7.41754e-94	1.23149e-92
PH01001853G0340	969	15	152	0.531388	31.1797	5.8747	Up	9.42306e-108	1.79125e-106
PH01005340G0020	339	0	1	0.01	0.586344	5.87368	Up	0.043375	0.0608406
PH01003827G0070	678	0	2	0.01	0.586344	5.87368	Up	0.0063877	0.0101531
PH01000708G0320	339	0	1	0.01	0.586344	5.87368	Up	0.043375	0.060547
PH01000674G0080	339	0	1	0.01	0.586344	5.87368	Up	0.043375	0.0602237
PH01003098G0170	342	0	1	0.01	0.581201	5.86097	Up	0.043375	0.0607085
PH01001845G0410	1026	0	3	0.01	0.581201	5.86097	Up	0.000940698	0.00165775
PH01007983G0020	342	0	1	0.01	0.581201	5.86097	Up	0.043375	0.060457
PH01001258G0100	342	0	1	0.01	0.581201	5.86097	Up	0.043375	0.0604461
PH01001620G0350	768	10	100	0.446975	25.8816	5.85559	Up	2.02918e-71	2.55584e-70
PH01000245G0870	468	3	30	0.220049	12.7417	5.85559	Up	1.22677e-22	5.95995e-22
PH01000819G0370	720	1	10	0.0476773	2.76071	5.85559	Up	1.46685e-08	3.88619e-08
PH01000003G1660	1449	20	200	0.473812	27.4356	5.85559	Up	6.77224e-141	1.69564e-139
PH01001197G0230	2172	1	10	0.0158046	0.915151	5.85559	Up	1.46685e-08	3.88585e-08
PH01001159G0130	1377	2	20	0.0498586	2.88701	5.85559	Up	1.26706e-15	4.76913e-15
PH01001090G0640	438	1	10	0.0783737	4.53815	5.85559	Up	1.46685e-08	3.88419e-08
PH01000246G0410	516	1	10	0.0665265	3.85215	5.85559	Up	1.46685e-08	3.88386e-08
PH01001417G0250	1038	1	10	0.033071	1.91494	5.85559	Up	1.46685e-08	3.88319e-08
PH01001603G0250	951	2	20	0.0721928	4.18025	5.85559	Up	1.26706e-15	4.77087e-15
PH01000068G1560	471	1	10	0.0728825	4.22019	5.85559	Up	1.46685e-08	3.88718e-08
PH01001285G0370	729	2	20	0.0941774	5.45324	5.85559	Up	1.26706e-15	4.77029e-15
PH01000008G1430	471	1	10	0.0728825	4.22019	5.85559	Up	1.46685e-08	3.88652e-08
PH01000411G0940	1134	1	10	0.0302713	1.75283	5.85559	Up	1.46685e-08	3.88519e-08
PH01001221G0140	1029	1	10	0.0333602	1.93169	5.85559	Up	1.46685e-08	3.88486e-08
PH01001925G0060	597	1	10	0.0575003	3.32949	5.85559	Up	1.46685e-08	3.88452e-08
PH01001007G0440	357	1	10	0.0961559	5.56781	5.85559	Up	1.46685e-08	3.88286e-08
PH01000197G0050	981	1	10	0.0349925	2.02621	5.85559	Up	1.46685e-08	3.88685e-08
PH01004228G0040	993	3	30	0.103709	6.00516	5.85559	Up	1.22677e-22	5.95902e-22
PH01003525G0030	963	4	40	0.142586	8.25631	5.85559	Up	1.25006e-29	7.39967e-29
PH01000080G1010	738	1	10	0.0465145	2.69337	5.85559	Up	1.46685e-08	3.88552e-08
PH01005351G0030	183	2	20	0.375166	21.7236	5.85559	Up	1.26706e-15	4.76971e-15
PH01000343G0780	786	1	10	0.0436739	2.52889	5.85559	Up	1.46685e-08	3.88253e-08
PH01001714G0210	1002	1	10	0.0342592	1.98374	5.85559	Up	1.46685e-08	3.88353e-08
PH01001583G0230	348	0	1	0.01	0.57118	5.83587	Up	0.043375	0.0607607
PH01000231G1270	348	0	1	0.01	0.57118	5.83587	Up	0.043375	0.0606235
PH01000190G0460	1071	6	59	0.192312	10.95	5.83134	Up	8.66948e-43	6.82857e-42
PH01004059G0120	1401	0	4	0.01	0.567511	5.82658	Up	0.000138534	0.000267783
PH01000007G3130	351	0	1	0.01	0.566298	5.82349	Up	0.043375	0.0607772
PH01002490G0270	1395	35	342	0.861268	48.7309	5.82223	Up	1.09589e-238	5.02435e-237
PH01005277G0030	2133	17	166	0.273591	15.4693	5.82124	Up	6.69608e-117	1.38426e-115
PH01000578G0490	2706	4	39	0.050743	2.86477	5.81906	Up	7.73698e-29	4.50238e-28
PH01000439G0530	3174	0	9	0.01	0.563622	5.81666	Up	9.59578e-09	2.5722e-08
PH01000015G1760	354	0	1	0.01	0.561499	5.81121	Up	0.043375	0.0608351
PH01003313G0140	354	0	1	0.01	0.561499	5.81121	Up	0.043375	0.0604515
PH01000135G0620	732	3	29	0.140687	7.8748	5.80668	Up	7.59922e-22	3.59317e-21
PH01002188G0190	1032	3	29	0.0997897	5.58561	5.80668	Up	7.59922e-22	3.59372e-21
PH01006505G0030	711	0	2	0.01	0.55913	5.80511	Up	0.0063877	0.0101818
PH01000590G0720	714	0	2	0.01	0.556781	5.79904	Up	0.0063877	0.0101651
PH01002965G0050	1431	0	4	0.01	0.555614	5.79601	Up	0.000138534	0.000267482
PH01004693G0090	1431	0	4	0.01	0.555614	5.79601	Up	0.000138534	0.000266916
PH01001751G0380	1008	21	201	0.71516	39.6358	5.7924	Up	9.93292e-141	2.48099e-139
PH01000289G0290	360	0	1	0.01	0.552141	5.78696	Up	0.043375	0.0608654
PH01002575G0110	720	0	2	0.01	0.552141	5.78696	Up	0.0063877	0.0101661
PH01001369G0130	444	6	57	0.463887	25.5179	5.78159	Up	3.30052e-41	2.52575e-40
PH01002265G0100	471	2	19	0.145765	8.01835	5.78159	Up	7.86156e-15	2.86833e-14
PH01000802G0350	474	2	19	0.144842	7.9676	5.78159	Up	7.86156e-15	2.86867e-14
PH01002418G0250	990	2	19	0.0693488	3.81479	5.78159	Up	7.86156e-15	2.86799e-14
PH01000207G0520	303	10	95	1.13293	62.3209	5.78159	Up	1.81211e-67	2.1569e-66
PH01167417G0010	288	68	645	8.10514	445.164	5.77935	Up	0	0
PH01000932G0360	1452	0	4	0.01	0.547578	5.77499	Up	0.000138534	0.000267198
PH01001251G0170	363	0	1	0.01	0.547578	5.77499	Up	0.043375	0.0605606
PH01004533G0060	363	0	1	0.01	0.547578	5.77499	Up	0.043375	0.0604162
PH01000115G0530	465	5	47	0.369115	20.0908	5.76632	Up	3.08788e-34	2.04934e-33
PH01000000G2540	1461	0	4	0.01	0.544205	5.76608	Up	0.000138534	0.000267666
PH01000332G0350	2925	0	8	0.01	0.543647	5.7646	Up	6.5159e-08	1.65353e-07
PH01000865G0560	366	0	1	0.01	0.54309	5.76312	Up	0.043375	0.0602859
PH01003289G0150	366	0	1	0.01	0.54309	5.76312	Up	0.043375	0.0601131
PH01000293G0280	366	0	1	0.01	0.54309	5.76312	Up	0.043375	0.0600889
PH01000642G0520	1260	62	579	1.68914	91.3399	5.75688	Up	0	0
PH01002003G0080	1926	3	28	0.0534699	2.88971	5.75605	Up	4.6937e-21	2.1638e-20
PH01004323G0080	1008	9	84	0.306497	16.5642	5.75605	Up	1.00458e-59	1.075e-58
PH01004103G0020	738	0	2	0.01	0.538674	5.75134	Up	0.0063877	0.0101395
PH01000494G0620	369	0	1	0.01	0.538674	5.75134	Up	0.043375	0.060476
PH01006702G0080	369	0	1	0.01	0.538674	5.75134	Up	0.043375	0.0603537
PH01001206G0320	990	10	93	0.346744	18.6724	5.75089	Up	6.8492e-66	7.9685e-65
PH01001118G0290	600	139	1291	7.95258	427.688	5.74899	Up	0	0
PH01005448G0090	477	4	37	0.287863	15.4183	5.74311	Up	2.94404e-27	1.63718e-26
PH01000312G0670	2622	17	157	0.222567	11.902	5.74082	Up	8.42286e-110	1.62812e-108
PH01002420G0120	372	0	1	0.01	0.53433	5.73966	Up	0.043375	0.0608903
PH01001310G0250	372	0	1	0.01	0.53433	5.73966	Up	0.043375	0.0602724
PH01000029G2010	375	0	1	0.01	0.530055	5.72807	Up	0.043375	0.0608544
PH01000900G0010	477	14	128	1.00752	53.3389	5.72631	Up	9.43832e-90	1.49789e-88
PH01000113G1130	1131	0	3	0.01	0.527243	5.7204	Up	0.000940698	0.00166049
PH01002127G0260	798	10	91	0.430171	22.6668	5.71953	Up	2.57836e-64	2.94003e-63
PH01002833G0140	1077	12	109	0.382481	20.117	5.71688	Up	1.21281e-76	1.63186e-75
PH01000028G2600	1617	12	109	0.254751	13.3989	5.71688	Up	1.21281e-76	1.63115e-75
PH01000174G1260	756	0	2	0.01	0.525849	5.71658	Up	0.0063877	0.0101745
PH01000350G1030	759	0	2	0.01	0.52377	5.71086	Up	0.0063877	0.0101151
PH01000341G0610	381	0	1	0.01	0.521708	5.70517	Up	0.043375	0.0605142
PH01000711G0020	381	0	1	0.01	0.521708	5.70517	Up	0.043375	0.0600862
PH01001636G0200	1122	4	36	0.12238	6.37767	5.70359	Up	1.80957e-26	9.84198e-26
PH01000115G1340	561	3	27	0.18357	9.56651	5.70359	Up	2.89014e-20	1.29606e-19
PH01001933G0030	1665	1	9	0.0206172	1.07444	5.70359	Up	9.14222e-08	2.28829e-07
PH01005115G0100	480	1	9	0.071516	3.72695	5.70359	Up	9.14222e-08	2.28959e-07
PH01000630G0650	2649	1	9	0.0129587	0.675325	5.70359	Up	9.14222e-08	2.2894e-07
PH01000376G0730	1041	2	18	0.0659513	3.43696	5.70359	Up	4.857e-14	1.71881e-13
PH01000553G0460	906	1	9	0.0378893	1.97454	5.70359	Up	9.14222e-08	2.28811e-07
PH01000467G0160	504	1	9	0.0681105	3.54948	5.70359	Up	9.14222e-08	2.28792e-07
PH01000006G0210	843	1	9	0.0407208	2.12211	5.70359	Up	9.14222e-08	2.28755e-07
PH01003772G0180	657	1	9	0.0522491	2.72289	5.70359	Up	9.14222e-08	2.28922e-07
PH01001518G0220	600	1	9	0.0572128	2.98156	5.70359	Up	9.14222e-08	2.28885e-07
PH01001688G0180	696	1	9	0.0493214	2.57031	5.70359	Up	9.14222e-08	2.28848e-07
PH01000436G0570	828	2	18	0.0829171	4.3211	5.70359	Up	4.857e-14	1.71802e-13
PH01001580G0400	585	1	9	0.0586798	3.05801	5.70359	Up	9.14222e-08	2.28903e-07
PH01000053G1030	1617	3	27	0.0636877	3.31899	5.70359	Up	2.89014e-20	1.29587e-19
PH01001206G0160	1260	2	18	0.0544884	2.83958	5.70359	Up	4.857e-14	1.71861e-13
PH01000160G1200	369	1	9	0.0930289	4.84807	5.70359	Up	9.14222e-08	2.28774e-07
PH01001990G0050	549	2	18	0.125055	6.51707	5.70359	Up	4.857e-14	1.71822e-13
PH01004032G0150	1074	2	18	0.0639249	3.33135	5.70359	Up	4.857e-14	1.71841e-13
PH01001042G0160	1326	1	9	0.0258881	1.34912	5.70359	Up	9.14222e-08	2.28737e-07
PH01000771G0570	273	1	9	0.125742	6.55288	5.70359	Up	9.14222e-08	2.28866e-07
PH01000042G1920	1149	0	3	0.01	0.518984	5.69762	Up	0.000940698	0.00165492
PH01000414G0300	408	14	125	1.17791	60.8979	5.69209	Up	2.16538e-87	3.33393e-86
PH01005277G0090	762	11	98	0.495544	25.5637	5.68894	Up	6.61364e-69	8.03267e-68
PH01001935G0270	2208	26	231	0.404221	20.7953	5.68497	Up	1.10007e-159	3.23304e-158
PH01000984G0440	774	0	2	0.01	0.51362	5.68263	Up	0.0063877	0.0101541
PH01000787G0610	387	0	1	0.01	0.51362	5.68263	Up	0.043375	0.0606153
PH01000287G0850	522	25	221	1.64405	84.1539	5.67771	Up	9.55182e-153	2.62989e-151
PH01000341G0180	606	153	1352	8.66689	443.462	5.67715	Up	0	0
PH01000364G1110	426	6	53	0.483488	24.7297	5.67662	Up	4.69174e-38	3.36802e-37
PH01000332G0310	516	10	88	0.665265	33.8989	5.67117	Up	5.90812e-62	6.50903e-61
PH01003422G0160	702	5	44	0.244499	12.4586	5.67117	Up	7.14658e-32	4.46077e-31
PH01002103G0380	1155	42	369	1.24828	63.5034	5.66882	Up	2.19234e-253	1.07693e-251
PH01000063G1080	393	0	1	0.01	0.505778	5.66043	Up	0.043375	0.0604897
PH01000630G0150	801	17	148	0.728552	36.7267	5.65565	Up	1.00837e-102	1.83782e-101
PH01004558G0030	789	0	2	0.01	0.503855	5.65494	Up	0.0063877	0.0101645
PH01000576G0090	789	0	2	0.01	0.503855	5.65494	Up	0.0063877	0.0101214
PH01000617G0440	2769	0	7	0.01	0.50249	5.65102	Up	4.42456e-07	1.05849e-06
PH01004207G0080	792	0	2	0.01	0.501946	5.64946	Up	0.0063877	0.0101307
PH01000032G2610	462	3	26	0.222907	11.1862	5.64914	Up	1.77373e-19	7.75415e-19
PH01006147G0050	1191	0	3	0.01	0.500682	5.64582	Up	0.000940698	0.00166239
PH01003106G0080	888	11	95	0.42523	21.2649	5.64409	Up	1.50583e-66	1.77122e-65
PH01005685G0080	1017	19	164	0.641323	32.0535	5.64329	Up	1.8241e-113	3.66085e-112
PH01000489G0160	3888	8	69	0.0706331	3.52757	5.64219	Up	7.82494e-49	6.84837e-48
PH01002057G0250	399	0	1	0.01	0.498172	5.63857	Up	0.043375	0.0606728
PH01000002G1570	642	36	309	1.92492	95.67	5.6352	Up	8.8824e-212	3.58388e-210
PH01000047G1440	402	0	1	0.01	0.494455	5.62777	Up	0.043375	0.0606701
PH01000799G0600	402	0	1	0.01	0.494455	5.62777	Up	0.043375	0.0606345
PH01001788G0170	1206	0	3	0.01	0.494455	5.62777	Up	0.000940698	0.00165728
PH01001388G0410	402	0	1	0.01	0.494455	5.62777	Up	0.043375	0.0601616
PH01002002G0280	1296	2	17	0.0529748	2.60733	5.62112	Up	2.9867e-13	1.02042e-12
PH01005071G0070	1578	2	17	0.0435078	2.14138	5.62112	Up	2.9867e-13	1.0203e-12
PH01001194G0330	1719	2	17	0.0399391	1.96574	5.62112	Up	2.9867e-13	1.02008e-12
PH01002404G0160	1806	2	17	0.0380151	1.87104	5.62112	Up	2.9867e-13	1.01997e-12
PH01004534G0130	405	4	34	0.339039	16.6869	5.62112	Up	6.78374e-25	3.51711e-24
PH01001892G0330	1419	2	17	0.0483829	2.38133	5.62112	Up	2.9867e-13	1.02019e-12
PH01000519G0080	825	84	713	3.49518	171.786	5.6191	Up	0	0
PH01000125G1160	1623	0	4	0.01	0.489885	5.61437	Up	0.000138534	0.000267515
PH01000009G0420	573	35	296	2.0968	102.681	5.61383	Up	1.71548e-202	6.51397e-201
PH01001686G0150	1626	0	4	0.01	0.488981	5.61171	Up	0.000138534	0.000267132
PH01002515G0230	648	19	160	1.00652	49.0792	5.60766	Up	2.49952e-110	4.85883e-109
PH01001797G0320	411	0	1	0.01	0.483627	5.59582	Up	0.043375	0.0604107
PH01002075G0180	777	3	25	0.132539	6.39546	5.59256	Up	1.08474e-18	4.61307e-18
PH01000937G0440	534	3	25	0.192852	9.30575	5.59256	Up	1.08474e-18	4.61371e-18
PH01002185G0050	726	21	175	0.992949	47.9131	5.59256	Up	2.7486e-120	5.85416e-119
PH01003486G0160	2043	3	25	0.0504077	2.43234	5.59256	Up	1.08474e-18	4.61244e-18
PH01005774G0030	825	0	2	0.01	0.481869	5.59057	Up	0.0063877	0.0101234
PH01005780G0020	825	0	2	0.01	0.481869	5.59057	Up	0.0063877	0.0101224
PH01001747G0040	1650	0	4	0.01	0.481869	5.59057	Up	0.000138534	0.000266401
PH01008025G0020	414	0	1	0.01	0.480123	5.58533	Up	0.043375	0.0607938
PH01000487G0620	414	0	1	0.01	0.480123	5.58533	Up	0.043375	0.0605524
PH01000636G0080	414	0	1	0.01	0.480123	5.58533	Up	0.043375	0.0605497
PH01000339G0410	978	25	207	0.877497	42.0711	5.58329	Up	9.11236e-142	2.29642e-140
PH01000183G1090	831	0	2	0.01	0.478389	5.58011	Up	0.0063877	0.0101074
PH01001258G0110	1239	4	33	0.110824	5.29414	5.57806	Up	4.13626e-24	2.1012e-23
PH01000275G1080	2274	4	33	0.0603829	2.88454	5.57806	Up	4.13626e-24	2.10085e-23
PH01001035G0130	693	77	634	3.81419	181.848	5.57521	Up	0	0
PH01092850G0010	417	0	1	0.01	0.476668	5.57491	Up	0.043375	0.0608158
PH01000793G0190	417	0	1	0.01	0.476668	5.57491	Up	0.043375	0.0605388
PH01000881G0410	417	0	1	0.01	0.476668	5.57491	Up	0.043375	0.0603863
PH01001952G0190	600	22	180	1.25868	59.6312	5.56608	Up	2.6097e-123	5.70356e-122
PH01000558G0800	840	0	2	0.01	0.473264	5.56457	Up	0.0063877	0.0101803
PH01002244G0140	420	0	1	0.01	0.473264	5.56457	Up	0.043375	0.060882
PH01000897G0070	420	0	1	0.01	0.473264	5.56457	Up	0.043375	0.060506
PH01000195G0790	420	0	1	0.01	0.473264	5.56457	Up	0.043375	0.0601967
PH01000411G0110	954	6	49	0.215897	10.2094	5.56341	Up	6.4789e-35	4.36539e-34
PH01000716G0750	843	0	2	0.01	0.47158	5.55943	Up	0.0063877	0.0101687
PH01001648G0010	723	7	57	0.332356	15.6707	5.5592	Up	2.6212e-40	1.96317e-39
PH01000042G1480	1269	0	3	0.01	0.469907	5.5543	Up	0.000940698	0.00166439
PH01000345G0370	2538	0	6	0.01	0.469907	5.5543	Up	3.00444e-06	6.72733e-06
PH01001034G0130	423	0	1	0.01	0.469907	5.5543	Up	0.043375	0.0607415
PH01002526G0070	423	0	1	0.01	0.469907	5.5543	Up	0.043375	0.0601077
PH01001054G0400	1230	9	73	0.251178	11.797	5.55356	Up	4.40536e-51	4.02399e-50
PH01000046G0160	849	0	2	0.01	0.468247	5.5492	Up	0.0063877	0.010174
PH01001153G0590	1275	0	3	0.01	0.467696	5.5475	Up	0.000940698	0.00166334
PH01002962G0290	426	0	1	0.01	0.466598	5.54411	Up	0.043375	0.0606098
PH01001788G0280	522	20	161	1.31524	61.3067	5.54265	Up	3.19442e-110	6.20186e-109
PH01001348G0480	2136	0	5	0.01	0.465287	5.54005	Up	2.04014e-05	4.26567e-05
PH01006598G0020	2136	0	5	0.01	0.465287	5.54005	Up	2.04014e-05	4.25504e-05
PH01000719G0130	858	0	2	0.01	0.463335	5.53398	Up	0.0063877	0.0101583
PH01000190G1380	429	0	1	0.01	0.463335	5.53398	Up	0.043375	0.0607058
PH01002230G0130	1188	1	8	0.0288953	1.33852	5.53366	Up	5.65228e-07	1.33711e-06
PH01004113G0070	3240	1	8	0.010595	0.490792	5.53366	Up	5.65228e-07	1.33762e-06
PH01001390G0260	342	1	8	0.100373	4.64961	5.53366	Up	5.65228e-07	1.33701e-06
PH01026736G0010	981	1	8	0.0349925	1.62096	5.53366	Up	5.65228e-07	1.33732e-06
PH01000030G1000	2334	1	8	0.0147077	0.681305	5.53366	Up	5.65228e-07	1.3363e-06
PH01001111G0150	444	1	8	0.0773146	3.58146	5.53366	Up	5.65228e-07	1.33773e-06
PH01004334G0050	501	1	8	0.0685183	3.17398	5.53366	Up	5.65228e-07	1.33742e-06
PH01000199G0170	279	1	8	0.123038	5.69952	5.53366	Up	5.65228e-07	1.33722e-06
PH01001527G0240	996	2	16	0.0689311	3.1931	5.53366	Up	1.82712e-12	6.01657e-12
PH01260002G0010	105	1	8	0.32693	15.1444	5.53366	Up	5.65228e-07	1.33681e-06
PH01000261G1350	1551	1	8	0.0221326	1.02525	5.53366	Up	5.65228e-07	1.3366e-06
PH01001845G0420	744	1	8	0.0461393	2.13732	5.53366	Up	5.65228e-07	1.33691e-06
PH01001618G0260	621	3	24	0.165834	7.68196	5.53366	Up	6.6087e-18	2.73349e-17
PH01001177G0440	1035	2	16	0.0663337	3.07278	5.53366	Up	1.82712e-12	6.01593e-12
PH01002115G0330	753	1	8	0.0455879	2.11177	5.53366	Up	5.65228e-07	1.33619e-06
PH01002343G0100	786	1	8	0.0436739	2.02311	5.53366	Up	5.65228e-07	1.33599e-06
PH01001199G0330	1026	2	16	0.0669155	3.09974	5.53366	Up	1.82712e-12	6.01785e-12
PH01002934G0100	1206	2	16	0.0569281	2.63709	5.53366	Up	1.82712e-12	6.01721e-12
PH01000568G0340	615	1	8	0.0558174	2.58564	5.53366	Up	5.65228e-07	1.3367e-06
PH01000280G0320	1275	2	16	0.0538473	2.49438	5.53366	Up	1.82712e-12	6.01529e-12
PH01000732G0240	876	3	24	0.117561	5.44577	5.53366	Up	6.6087e-18	2.73312e-17
PH01189898G0010	240	1	8	0.143032	6.62569	5.53366	Up	5.65228e-07	1.33752e-06
PH01000835G0730	1041	33	264	1.0882	50.4087	5.53366	Up	3.0651e-179	1.01995e-177
PH01086369G0010	195	1	8	0.176039	8.1547	5.53366	Up	5.65228e-07	1.3364e-06
PH01001221G0060	1017	1	8	0.0337539	1.56359	5.53366	Up	5.65228e-07	1.3365e-06
PH01001819G0290	312	1	8	0.110025	5.09669	5.53366	Up	5.65228e-07	1.33609e-06
PH01000597G0530	1410	6	48	0.146075	6.76666	5.53366	Up	3.92968e-34	2.60188e-33
PH01000964G0510	741	43	343	1.99202	92.0086	5.52946	Up	3.9935e-232	1.78336e-230
PH01001573G0260	861	0	2	0.01	0.461721	5.52895	Up	0.0063877	0.0101167
PH01003023G0230	432	0	1	0.01	0.460118	5.52393	Up	0.043375	0.0609179
PH01002372G0220	432	0	1	0.01	0.460118	5.52393	Up	0.043375	0.0608599
PH01003597G0250	432	0	1	0.01	0.460118	5.52393	Up	0.043375	0.0606674
PH01002314G0370	432	0	1	0.01	0.460118	5.52393	Up	0.043375	0.0605579
PH01003149G0030	1431	14	111	0.33584	15.4183	5.52072	Up	2.03624e-76	2.73624e-75
PH01000585G0210	867	0	2	0.01	0.458525	5.51893	Up	0.0063877	0.0101479
PH01000252G0260	867	0	2	0.01	0.458525	5.51893	Up	0.0063877	0.0101364
PH01000216G0820	411	47	371	3.92555	179.426	5.51435	Up	1.82337e-250	8.8445e-249
PH01000329G0590	732	8	63	0.375166	17.1073	5.51094	Up	3.92298e-44	3.15254e-43
PH01005718G0080	735	8	63	0.373635	17.0375	5.51094	Up	3.92298e-44	3.15336e-43
PH01001175G0200	1308	0	3	0.01	0.455896	5.51063	Up	0.000940698	0.00166002
PH01006818G0010	1416	22	173	0.53334	24.2848	5.50886	Up	7.68982e-118	1.60795e-116
PH01006931G0030	612	30	234	1.68273	76.0006	5.49714	Up	1.87291e-158	5.46286e-157
PH01003687G0050	528	10	78	0.650145	29.3639	5.49714	Up	4.02906e-54	3.90014e-53
PH01000669G0030	654	5	39	0.262444	11.8533	5.49714	Up	5.96324e-28	3.37191e-27
PH01001117G0170	240	590	4594	84.3889	3804.8	5.49463	Up	0	0
PH01000152G1130	882	0	2	0.01	0.450727	5.49418	Up	0.0063877	0.0101239
PH01000411G0610	1815	9	70	0.17022	7.66609	5.49302	Up	9.73994e-49	8.50994e-48
PH01000300G0900	2526	9	70	0.122308	5.5083	5.49302	Up	9.73994e-49	8.51234e-48
PH01001221G0130	2208	0	5	0.01	0.450115	5.49222	Up	2.04014e-05	4.26798e-05
PH01000143G1540	1302	4	31	0.105461	4.73264	5.48786	Up	1.5238e-22	7.37984e-22
PH01002207G0170	888	4	31	0.154629	6.93907	5.48786	Up	1.5238e-22	7.37868e-22
PH01000065G0500	444	0	1	0.01	0.447682	5.4844	Up	0.043375	0.0609262
PH01000300G0650	444	0	1	0.01	0.447682	5.4844	Up	0.043375	0.0603944
PH01000752G0630	1179	646	4984	18.8089	840.266	5.48136	Up	0	0
PH01000900G0690	1542	70	538	1.55832	69.3506	5.47584	Up	0	0
PH01000625G0060	447	0	1	0.01	0.444677	5.47469	Up	0.043375	0.060813
PH01002305G0210	447	0	1	0.01	0.444677	5.47469	Up	0.043375	0.0606181
PH01001154G0310	447	0	1	0.01	0.444677	5.47469	Up	0.043375	0.0602751
PH01000537G0860	1305	3	23	0.0789142	3.50324	5.47226	Up	4.00998e-17	1.60187e-16
PH01002448G0220	1077	3	23	0.0956203	4.24487	5.47226	Up	4.00998e-17	1.60208e-16
PH01000551G0210	2865	8	61	0.0958539	4.23212	5.4644	Up	1.42769e-42	1.1194e-41
PH01004759G0150	903	0	2	0.01	0.440245	5.46024	Up	0.0063877	0.0101333
PH01000566G0350	516	5	38	0.332632	14.6382	5.45966	Up	3.60128e-27	1.99836e-26
PH01000340G0180	846	12	91	0.486917	21.3808	5.45649	Up	1.52724e-62	1.70013e-61
PH01001618G0280	2037	19	144	0.320189	14.0515	5.45566	Up	7.89974e-98	1.37113e-96
PH01167393G0010	453	0	1	0.01	0.438788	5.45545	Up	0.043375	0.0608571
PH01000665G0760	453	0	1	0.01	0.438788	5.45545	Up	0.043375	0.0608461
PH01002409G0320	1812	0	4	0.01	0.438788	5.45545	Up	0.000138534	0.000267632
PH01003135G0170	453	0	1	0.01	0.438788	5.45545	Up	0.043375	0.0607332
PH01000812G0370	3171	0	7	0.01	0.438788	5.45545	Up	4.42456e-07	1.05841e-06
PH01000824G0460	1749	49	371	0.961724	42.1635	5.45423	Up	9.97716e-249	4.79446e-247
PH01000775G0490	2271	0	5	0.01	0.437628	5.45163	Up	2.04014e-05	4.25848e-05
PH01000606G0430	672	48	362	2.45198	107.076	5.44855	Up	1.38666e-242	6.48233e-241
PH01002707G0220	912	91	686	3.42524	149.514	5.44793	Up	0	0
PH01000119G1360	1368	0	3	0.01	0.435901	5.44593	Up	0.000940698	0.00166078
PH01000106G1110	456	0	1	0.01	0.435901	5.44593	Up	0.043375	0.0603076
PH01002561G0340	456	0	1	0.01	0.435901	5.44593	Up	0.043375	0.0602697
PH01000014G2000	915	0	2	0.01	0.434472	5.44119	Up	0.0063877	0.0101338
PH01000107G1340	336	2	15	0.204331	8.87369	5.44055	Up	1.11134e-11	3.51698e-11
PH01000009G2810	300	2	15	0.228851	9.93854	5.44055	Up	1.11134e-11	3.5177e-11
PH01000002G2930	2523	30	225	0.408177	17.7263	5.44055	Up	1.91712e-151	5.24571e-150
PH01001245G0050	330	2	15	0.208046	9.03503	5.44055	Up	1.11134e-11	3.51734e-11
PH01000700G0690	1158	2	15	0.0592879	2.57475	5.44055	Up	1.11134e-11	3.51626e-11
PH01001824G0240	1560	2	15	0.0440098	1.91126	5.44055	Up	1.11134e-11	3.51662e-11
PH01000391G0790	459	0	1	0.01	0.433052	5.43647	Up	0.043375	0.060313
PH01005900G0020	1131	21	157	0.637384	27.5924	5.43596	Up	3.09114e-106	5.80823e-105
PH01000421G0900	1557	17	127	0.374804	16.2132	5.43488	Up	2.6347e-86	3.99883e-85
PH01000150G0870	1140	41	306	1.23459	53.3543	5.4335	Up	4.98306e-205	1.92763e-203
PH01002267G0110	2901	11	82	0.130164	5.61848	5.43178	Up	2.19642e-56	2.22205e-55
PH01002650G0060	726	11	82	0.520116	22.4507	5.43178	Up	2.19642e-56	2.22133e-55
PH01000311G0260	462	0	1	0.01	0.43024	5.42707	Up	0.043375	0.0602372
PH01000975G0340	1122	14	104	0.428331	18.4244	5.42675	Up	5.82452e-71	7.30058e-70
PH01001089G0020	1389	0	3	0.01	0.429311	5.42395	Up	0.000940698	0.00166391
PH01005076G0040	408	5	37	0.420682	18.0258	5.42119	Up	2.16874e-26	1.17789e-25
PH01000023G1650	1263	101	746	2.74513	117.405	5.41848	Up	0	0
PH01003702G0030	4011	157	1149	1.34367	56.9403	5.4052	Up	0	0
PH01001891G0070	297	19	139	2.19605	93.0274	5.40468	Up	6.11678e-94	1.01663e-92
PH01000003G2730	300	32	234	3.66162	155.041	5.40403	Up	9.76504e-157	2.79038e-155
PH01004270G0070	471	0	1	0.01	0.422019	5.39923	Up	0.043375	0.0608737
PH01003169G0040	810	7	51	0.296659	12.5152	5.39873	Up	1.26215e-35	8.61104e-35
PH01001562G0480	1758	15	109	0.292898	12.3242	5.39496	Up	5.27682e-74	6.89619e-73
PH01000627G0450	678	4	29	0.202523	8.50199	5.39164	Up	5.53926e-21	2.54262e-20
PH01004004G0030	474	0	1	0.01	0.419348	5.39007	Up	0.043375	0.0603428
PH01000352G1000	474	0	1	0.01	0.419348	5.39007	Up	0.043375	0.0601751
PH01000209G1260	474	0	1	0.01	0.419348	5.39007	Up	0.043375	0.0600997
PH01001898G0030	1554	21	152	0.463887	19.4422	5.38927	Up	2.37498e-102	4.31836e-101
PH01002425G0210	477	0	1	0.01	0.41671	5.38097	Up	0.043375	0.0605169
PH01004311G0050	477	0	1	0.01	0.41671	5.38097	Up	0.043375	0.0604053
PH01000169G0340	477	0	1	0.01	0.41671	5.38097	Up	0.043375	0.0602886
PH01000000G7420	477	0	1	0.01	0.41671	5.38097	Up	0.043375	0.060194
PH01000209G0400	1434	0	3	0.01	0.415838	5.37795	Up	0.000940698	0.00165267
PH01004014G0080	957	0	2	0.01	0.415404	5.37644	Up	0.0063877	0.0101374
PH01000617G0530	2139	81	581	1.29993	53.9906	5.37621	Up	0	0
PH01000003G0870	1101	6	43	0.187072	7.76307	5.37496	Up	3.11706e-30	1.86909e-29
PH01083890G0010	768	13	93	0.581067	24.0699	5.37238	Up	2.96384e-63	3.33534e-62
PH01000532G0940	411	9	64	0.751701	30.9521	5.36374	Up	4.55984e-44	3.65863e-43
PH01000517G0790	483	0	1	0.01	0.411534	5.36294	Up	0.043375	0.0608765
PH01000615G0080	1449	0	3	0.01	0.411534	5.36294	Up	0.000940698	0.00166163
PH01005227G0050	483	0	1	0.01	0.411534	5.36294	Up	0.043375	0.0607223
PH01001417G0140	483	0	1	0.01	0.411534	5.36294	Up	0.043375	0.060351
PH01000007G2030	483	0	1	0.01	0.411534	5.36294	Up	0.043375	0.0603347
PH01000135G1390	1851	20	142	0.370909	15.2488	5.36148	Up	1.98036e-95	3.34166e-94
PH01000805G0480	1371	13	92	0.325499	13.3384	5.35678	Up	1.7685e-62	1.96728e-61
PH01002908G0200	1380	40	283	0.995005	40.7624	5.35639	Up	5.07426e-188	1.79262e-186
PH01002925G0170	2577	28	198	0.372982	15.2723	5.35566	Up	3.61074e-132	8.46527e-131
PH01000387G0730	1362	15	106	0.378058	15.4697	5.35469	Up	1.12293e-71	1.42015e-70
PH01003349G0090	486	0	1	0.01	0.408993	5.35401	Up	0.043375	0.0607965
PH01000413G1000	486	0	1	0.01	0.408993	5.35401	Up	0.043375	0.0606372
PH01000012G1300	486	0	1	0.01	0.408993	5.35401	Up	0.043375	0.0605962
PH01000381G0540	486	0	1	0.01	0.408993	5.35401	Up	0.043375	0.0602643
PH01005499G0080	486	0	1	0.01	0.408993	5.35401	Up	0.043375	0.0602129
PH01001009G0010	486	0	1	0.01	0.408993	5.35401	Up	0.043375	0.0601886
PH01000643G0050	732	65	459	3.04822	124.639	5.35364	Up	1.6e-303	9.96282e-302
PH01000003G0310	1464	0	3	0.01	0.407317	5.34808	Up	0.000940698	0.00166116
PH01001168G0230	1953	0	4	0.01	0.407109	5.34734	Up	0.000138534	0.0002679
PH01000089G1620	978	0	2	0.01	0.406484	5.34513	Up	0.0063877	0.0101447
PH01000397G0040	1956	0	4	0.01	0.406484	5.34513	Up	0.000138534	0.000267265
PH01000698G0440	507	2	14	0.135415	5.48874	5.34102	Up	6.71644e-11	2.04158e-10
PH01000106G1400	1224	10	70	0.280455	11.3676	5.34102	Up	6.744e-48	5.82329e-47
PH01000636G0020	426	1	7	0.0805814	3.26619	5.34102	Up	3.46084e-06	7.69581e-06
PH01000640G0540	1185	2	14	0.057937	2.34835	5.34102	Up	6.71644e-11	2.04118e-10
PH01000376G0960	633	2	14	0.10846	4.39619	5.34102	Up	6.71644e-11	2.04058e-10
PH01002440G0410	717	1	7	0.0478768	1.94058	5.34102	Up	3.46084e-06	7.6936e-06
PH01006070G0020	756	2	14	0.0908139	3.68094	5.34102	Up	6.71644e-11	2.04178e-10
PH01000311G0150	1131	2	14	0.0607032	2.46047	5.34102	Up	6.71644e-11	2.04098e-10
PH01000065G0980	552	3	21	0.186563	7.56193	5.34102	Up	1.45653e-15	5.47163e-15
PH01001760G0350	540	2	14	0.12714	5.15332	5.34102	Up	6.71644e-11	2.04199e-10
PH01004971G0040	1080	10	70	0.317849	12.8833	5.34102	Up	6.744e-48	5.82166e-47
PH01000458G0650	1050	6	42	0.196158	7.95083	5.34102	Up	1.8636e-29	1.09853e-28
PH01000764G0690	549	1	7	0.0625276	2.53442	5.34102	Up	3.46084e-06	7.69471e-06
PH01002823G0120	387	1	7	0.088702	3.59534	5.34102	Up	3.46084e-06	7.69526e-06
PH01000018G1610	1848	2	14	0.0371512	1.50584	5.34102	Up	6.71644e-11	2.04078e-10
PH01001026G0550	2211	3	21	0.0465776	1.88792	5.34102	Up	1.45653e-15	5.4723e-15
PH01002024G0320	321	1	7	0.10694	4.33456	5.34102	Up	3.46084e-06	7.69305e-06
PH01001959G0010	888	5	35	0.193286	7.83443	5.34102	Up	7.79452e-25	4.03305e-24
PH01000321G0080	1170	1	7	0.0293399	1.18923	5.34102	Up	3.46084e-06	7.69637e-06
PH01000842G0540	639	3	21	0.161163	6.53237	5.34102	Up	1.45653e-15	5.47296e-15
PH01003126G0130	558	8	56	0.492153	19.9483	5.34102	Up	1.10413e-38	8.00224e-38
PH01002962G0250	252	1	7	0.136221	5.52141	5.34102	Up	3.46084e-06	7.6925e-06
PH01000900G0580	1050	37	259	1.20964	49.0301	5.34102	Up	6.25186e-172	1.99872e-170
PH01000996G0410	453	2	14	0.151557	6.14303	5.34102	Up	6.71644e-11	2.04138e-10
PH01002801G0250	1335	1	7	0.0257136	1.04224	5.34102	Up	3.46084e-06	7.69415e-06
PH01009926G0010	495	0	1	0.01	0.401557	5.32753	Up	0.043375	0.0605033
PH01001455G0070	1074	14	97	0.447474	17.9523	5.32622	Up	1.57798e-65	1.82625e-64
PH01001214G0300	1602	12	83	0.257136	10.2984	5.32374	Up	2.50006e-56	2.52593e-55
PH01003070G0070	993	0	2	0.01	0.400344	5.32317	Up	0.0063877	0.0101708
PH01000885G0640	498	0	1	0.01	0.399138	5.31882	Up	0.043375	0.060791
PH01005718G0070	714	9	62	0.432702	17.2602	5.31793	Up	1.62033e-42	1.2698e-41
PH01002809G0210	330	8	55	0.832186	33.1285	5.31502	Up	6.57752e-38	4.70646e-37
PH01000003G1440	1581	36	247	0.781655	31.054	5.3121	Up	1.79467e-163	5.4238e-162
PH01001785G0160	1089	49	336	1.54459	61.3287	5.31127	Up	1.41129e-221	5.99112e-220
PH01000999G0480	501	0	1	0.01	0.396748	5.31015	Up	0.043375	0.0604679
PH01012023G0010	501	0	1	0.01	0.396748	5.31015	Up	0.043375	0.0603835
PH01000290G0580	2508	0	5	0.01	0.396273	5.30842	Up	2.04014e-05	4.26308e-05
PH01001584G0330	1278	91	622	2.4443	96.7413	5.30664	Up	0	0
PH01001099G0310	1233	6	41	0.167045	6.60957	5.30625	Up	1.11112e-28	6.42007e-28
PH01000050G1760	2109	11	75	0.179044	7.06866	5.30305	Up	5.94312e-51	5.41105e-50
PH01003509G0080	504	0	1	0.01	0.394386	5.30154	Up	0.043375	0.0603157
PH01000700G0210	1008	0	2	0.01	0.394386	5.30154	Up	0.0063877	0.0100909
PH01002134G0230	483	26	177	1.84787	72.8415	5.30083	Up	1.43873e-117	2.99626e-116
PH01000935G0770	897	9	61	0.344425	13.5173	5.29447	Up	9.63112e-42	7.44949e-41
PH01000316G1140	2034	0	4	0.01	0.390896	5.28871	Up	0.000138534	0.000267248
PH01000811G0300	1380	4	27	0.0995005	3.88899	5.28855	Up	1.98355e-19	8.65185e-19
PH01000199G0810	543	4	27	0.252874	9.88363	5.28855	Up	1.98355e-19	8.65551e-19
PH01003437G0040	5613	4	27	0.024463	0.956139	5.28855	Up	1.98355e-19	8.65429e-19
PH01002144G0130	3783	4	27	0.0362968	1.41867	5.28855	Up	1.98355e-19	8.65307e-19
PH01001967G0140	510	0	1	0.01	0.389747	5.28446	Up	0.043375	0.0607855
PH01001857G0090	510	0	1	0.01	0.389747	5.28446	Up	0.043375	0.0604298
PH01003928G0130	2208	7	47	0.108829	4.23108	5.2809	Up	1.59922e-32	1.01416e-31
PH01001100G0140	1152	31	208	0.923748	35.8892	5.27991	Up	1.96503e-137	4.78081e-136
PH01003146G0220	513	0	1	0.01	0.387467	5.276	Up	0.043375	0.0604733
PH01000145G0870	717	19	127	0.909659	35.2077	5.27442	Up	1.20557e-84	1.79196e-83
PH01000914G0720	1527	153	1022	3.43951	133.035	5.27345	Up	0	0
PH01003073G0030	1029	0	2	0.01	0.386338	5.27179	Up	0.0063877	0.0101499
PH01000447G0830	1275	3	20	0.080771	3.11797	5.27063	Up	8.71254e-15	3.17358e-14
PH01001113G0300	819	3	20	0.125742	4.85399	5.27063	Up	8.71254e-15	3.17395e-14
PH01008725G0010	1410	41	273	0.998181	38.4854	5.26887	Up	1.82133e-179	6.07379e-178
PH01000001G0920	516	0	1	0.01	0.385215	5.26759	Up	0.043375	0.060332
PH01000052G1410	864	5	33	0.198656	7.59194	5.25613	Up	2.76498e-23	1.3704e-22
PH01000061G1390	720	5	33	0.238387	9.11033	5.25613	Up	2.76498e-23	1.37018e-22
PH01000286G0760	1869	14	92	0.257136	9.78433	5.24987	Up	1.15475e-61	1.26679e-60
PH01007294G0020	1032	16	105	0.532212	20.2238	5.24791	Up	4.35652e-70	5.37779e-69
PH01000650G0480	525	0	1	0.01	0.378611	5.24264	Up	0.043375	0.0606893
PH01001187G0210	1260	15	98	0.408663	15.4599	5.24148	Up	1.72162e-65	1.99099e-64
PH01000349G0780	528	0	1	0.01	0.37646	5.23442	Up	0.043375	0.0606646
PH01002503G0090	462	2	13	0.148605	5.59312	5.2341	Up	4.02996e-10	1.16873e-09
PH01000025G0410	1428	2	13	0.048078	1.80954	5.2341	Up	4.02996e-10	1.16851e-09
PH01005308G0050	849	2	13	0.0808661	3.0436	5.2341	Up	4.02996e-10	1.16895e-09
PH01001843G0240	1041	2	13	0.0659513	2.48225	5.2341	Up	4.02996e-10	1.1684e-09
PH01001057G0130	789	4	26	0.174031	6.55011	5.2341	Up	1.17956e-18	5.00806e-18
PH01004504G0130	1086	4	26	0.126437	4.75878	5.2341	Up	1.17956e-18	5.00737e-18
PH01004122G0150	2418	2	13	0.0283934	1.06866	5.2341	Up	4.02996e-10	1.16829e-09
PH01000386G0040	675	2	13	0.101712	3.82818	5.2341	Up	4.02996e-10	1.16862e-09
PH01000056G1660	639	2	13	0.107442	4.04385	5.2341	Up	4.02996e-10	1.16884e-09
PH01003150G0240	531	0	1	0.01	0.374333	5.22625	Up	0.043375	0.0605333
PH01000995G0600	1680	13	84	0.265631	9.93854	5.22554	Up	2.70566e-56	2.7301e-55
PH01000374G0350	411	24	155	2.00454	74.9622	5.22482	Up	3.26146e-102	5.91632e-101
PH01003340G0250	405	7	45	0.593318	22.0856	5.21816	Up	5.60718e-31	3.42124e-30
PH01002237G0270	534	0	1	0.01	0.37223	5.21812	Up	0.043375	0.0606975
PH01000030G1060	534	0	1	0.01	0.37223	5.21812	Up	0.043375	0.0604325
PH01001139G0460	534	0	1	0.01	0.37223	5.21812	Up	0.043375	0.0602832
PH01003858G0070	678	5	32	0.253154	9.38151	5.21173	Up	1.63803e-22	7.9194e-22
PH01001036G0570	1566	5	32	0.109603	4.06173	5.21173	Up	1.63803e-22	7.92187e-22
PH01001287G0120	525	20	128	1.30772	48.4622	5.21173	Up	1.29551e-84	1.92474e-83
PH01000001G3420	597	10	64	0.575003	21.3088	5.21173	Up	2.92404e-43	2.32265e-42
PH01000001G1650	777	5	32	0.220899	8.18618	5.21173	Up	1.63803e-22	7.92063e-22
PH01000358G0410	1476	18	115	0.41863	15.4869	5.20923	Up	3.38904e-76	4.53832e-75
PH01001810G0230	1077	0	2	0.01	0.369119	5.20602	Up	0.0063877	0.0100924
PH01000966G0470	819	11	70	0.461055	16.989	5.20351	Up	4.2975e-47	3.64869e-46
PH01099851G0010	540	0	1	0.01	0.368094	5.202	Up	0.043375	0.0606482
PH01004912G0050	1083	0	2	0.01	0.367074	5.198	Up	0.0063877	0.0101328
PH01000053G1800	606	189	1198	10.7062	392.949	5.19783	Up	0	0
PH01001548G0260	810	3	19	0.12714	4.66252	5.19663	Up	5.18248e-14	1.83147e-13
PH01002569G0170	879	6	38	0.234319	8.59305	5.19663	Up	2.31334e-26	1.25444e-25
PH01013337G0010	1059	3	19	0.0972455	3.56624	5.19663	Up	5.18248e-14	1.83127e-13
PH01000214G0410	543	0	1	0.01	0.36606	5.19401	Up	0.043375	0.0608489
PH01000589G0060	543	0	1	0.01	0.36606	5.19401	Up	0.043375	0.0607717
PH01001487G0020	543	0	1	0.01	0.36606	5.19401	Up	0.043375	0.0605088
PH01001291G0360	2805	144	909	1.76228	64.4145	5.19187	Up	0	0
PH01001590G0100	1488	23	145	0.530602	19.3695	5.19001	Up	2.58668e-95	4.35765e-94
PH01001593G0240	1350	53	334	1.34768	49.1774	5.18945	Up	8.34324e-217	3.46575e-215
PH01000231G0510	2817	10	63	0.121859	4.44535	5.18901	Up	1.72151e-42	1.34841e-41
PH01001877G0100	546	0	1	0.01	0.364049	5.18606	Up	0.043375	0.0604597
PH01004030G0070	1092	0	2	0.01	0.364049	5.18606	Up	0.0063877	0.0100955
PH01000191G0660	1698	7	44	0.141516	5.15071	5.18574	Up	3.3065e-30	1.97923e-29
PH01000106G0210	576	7	44	0.417177	15.1839	5.18574	Up	3.3065e-30	1.97961e-29
PH01000323G0230	783	106	666	4.64717	169.069	5.18512	Up	0	0
PH01001620G0360	783	41	257	1.79749	65.2415	5.18173	Up	3.77392e-167	1.17143e-165
PH01000245G0420	549	0	1	0.01	0.36206	5.17816	Up	0.043375	0.0604026
PH01001621G0310	882	111	694	4.32015	156.402	5.17804	Up	0	0
PH01001112G0360	339	4	25	0.405046	14.6586	5.17752	Up	6.9826e-18	2.88236e-17
PH01002136G0140	1365	4	25	0.100594	3.64049	5.17752	Up	6.9826e-18	2.88274e-17
PH01000046G1740	435	4	25	0.315657	11.4236	5.17752	Up	6.9826e-18	2.88313e-17
PH01004590G0050	564	8	50	0.486917	17.6215	5.17752	Up	4.76868e-34	3.15065e-33
PH01006699G0010	873	12	75	0.471858	17.0765	5.17752	Up	3.725e-50	3.33461e-49
PH01001805G0430	1329	13	81	0.335786	12.1147	5.17307	Up	5.5066e-54	5.31875e-53
PH01004979G0010	552	0	1	0.01	0.360092	5.17029	Up	0.043375	0.0601778
PH01000981G0130	552	0	1	0.01	0.360092	5.17029	Up	0.043375	0.0600701
PH01002187G0400	978	5	31	0.175499	6.3005	5.16593	Up	9.66686e-22	4.55412e-21
PH01000887G0500	522	5	31	0.328809	11.8044	5.16593	Up	9.66686e-22	4.55343e-21
PH01000035G0490	2274	127	787	1.91716	68.7918	5.1652	Up	0	0
PH01000111G0370	2220	0	4	0.01	0.358146	5.16247	Up	0.000138534	0.000267716
PH01000020G0900	1236	17	105	0.472144	16.8859	5.16044	Up	2.69232e-69	3.28805e-68
PH01005993G0030	1113	0	2	0.01	0.35718	5.15858	Up	0.0063877	0.01011
PH01000359G0810	3801	6	37	0.0541873	1.93489	5.15815	Up	1.36232e-25	7.22658e-25
PH01001154G0260	588	6	37	0.350282	12.5077	5.15815	Up	1.36232e-25	7.22781e-25
PH01000226G0830	2247	91	561	1.39022	49.6263	5.15772	Up	0	0
PH01087379G0010	993	13	80	0.449406	16.0138	5.15515	Up	3.2286e-53	3.07527e-52
PH01000630G0590	1116	0	2	0.01	0.35622	5.1547	Up	0.0063877	0.0101787
PH01001077G0020	558	0	1	0.01	0.35622	5.1547	Up	0.043375	0.0602778
PH01002521G0110	1119	0	2	0.01	0.355265	5.15082	Up	0.0063877	0.0101703
PH01000373G0290	1539	15	92	0.334578	11.8823	5.15033	Up	7.10318e-61	7.70225e-60
PH01000299G0840	2610	83	509	1.09165	38.7641	5.15014	Up	0	0
PH01000113G0550	975	38	233	1.3379	47.5011	5.14992	Up	4.34474e-151	1.18464e-149
PH01003231G0180	324	8	49	0.847597	30.061	5.14837	Up	2.80054e-33	1.81125e-32
PH01001717G0210	1380	33	202	0.820879	29.0954	5.14748	Up	3.1863e-131	7.40845e-130
PH01003506G0060	1683	0	3	0.01	0.354315	5.14696	Up	0.000940698	0.0016622
PH01000097G0080	561	0	1	0.01	0.354315	5.14696	Up	0.043375	0.0603971
PH01000288G1230	561	0	1	0.01	0.354315	5.14696	Up	0.043375	0.0603591
PH01002396G0100	564	0	1	0.01	0.35243	5.13927	Up	0.043375	0.0602561
PH01001034G0110	927	12	73	0.444371	15.6529	5.13852	Up	1.2797e-48	1.11463e-47
PH01002028G0390	1524	162	984	3.649	128.34	5.13633	Up	0	0
PH01000965G0470	1968	52	315	0.907032	31.8154	5.13243	Up	5.13982e-203	1.95648e-201
PH01001366G0400	567	0	1	0.01	0.350566	5.13161	Up	0.043375	0.0603645
PH01000146G1180	567	0	1	0.01	0.350566	5.13161	Up	0.043375	0.060054
PH01000054G0330	1713	62	375	1.24245	43.5137	5.13021	Up	3.43112e-241	1.58956e-239
PH01000606G0250	603	66	398	3.75726	131.195	5.12589	Up	1.07769e-255	5.37926e-254
PH01000015G1770	2181	35	211	0.55088	19.23	5.12548	Up	1.45145e-136	3.52022e-135
PH01003377G0130	1524	80	480	1.80198	62.605	5.11862	Up	1.2e-307	7.57886e-306
PH01001973G0060	714	3	18	0.144234	5.01103	5.11862	Up	3.0639e-13	1.04587e-12
PH01000699G0810	1947	1	6	0.0176311	0.612545	5.11862	Up	2.09384e-05	4.36145e-05
PH01001332G0380	918	1	6	0.037394	1.29916	5.11862	Up	2.09384e-05	4.36057e-05
PH01001656G0340	951	2	12	0.0721928	2.50815	5.11862	Up	2.39836e-09	6.6543e-09
PH01005830G0060	309	1	6	0.111093	3.85963	5.11862	Up	2.09384e-05	4.35881e-05
PH01001748G0240	1323	1	6	0.0259468	0.901455	5.11862	Up	2.09384e-05	4.35822e-05
PH01001442G0340	813	2	12	0.0844469	2.93389	5.11862	Up	2.39836e-09	6.65251e-09
PH01000501G0070	1323	1	6	0.0259468	0.901455	5.11862	Up	2.09384e-05	4.35793e-05
PH01000409G0370	504	1	6	0.0681105	2.36632	5.11862	Up	2.09384e-05	4.36174e-05
PH01000680G0350	444	1	6	0.0773146	2.68609	5.11862	Up	2.09384e-05	4.36116e-05
PH01004524G0030	486	3	18	0.211899	7.36188	5.11862	Up	3.0639e-13	1.04598e-12
PH01002312G0020	444	1	6	0.0773146	2.68609	5.11862	Up	2.09384e-05	4.35998e-05
PH01005840G0020	1857	1	6	0.0184856	0.642232	5.11862	Up	2.09384e-05	4.35969e-05
PH01000072G1570	1107	2	12	0.0620193	2.1547	5.11862	Up	2.39836e-09	6.6537e-09
PH01000087G0200	591	14	84	0.813177	28.2517	5.11862	Up	1.63488e-55	1.62736e-54
PH01003770G0040	783	3	18	0.131524	4.56944	5.11862	Up	3.0639e-13	1.04564e-12
PH01000972G0160	507	1	6	0.0677074	2.35232	5.11862	Up	2.09384e-05	4.35734e-05
PH01001636G0190	765	2	12	0.0897455	3.11797	5.11862	Up	2.39836e-09	6.65191e-09
PH01004461G0120	1776	10	60	0.193286	6.71523	5.11862	Up	3.46888e-40	2.5924e-39
PH01000057G0880	432	7	42	0.556235	19.3249	5.11862	Up	1.13967e-28	6.58132e-28
PH01252161G0010	417	2	12	0.164641	5.72002	5.11862	Up	2.39836e-09	6.65311e-09
PH01000616G0290	411	3	18	0.250567	8.70529	5.11862	Up	3.0639e-13	1.04552e-12
PH01000001G2640	987	5	30	0.173899	6.04166	5.11862	Up	5.68184e-21	2.60768e-20
PH01000726G0610	192	1	6	0.17879	6.21159	5.11862	Up	2.09384e-05	4.35676e-05
PH01000340G0420	414	1	6	0.0829171	2.88074	5.11862	Up	2.09384e-05	4.36028e-05
PH01001453G0340	288	1	6	0.119193	4.14106	5.11862	Up	2.09384e-05	4.3591e-05
PH01000921G0110	1074	7	42	0.223737	7.77316	5.11862	Up	1.13967e-28	6.58255e-28
PH01001157G0270	1206	2	12	0.0569281	1.97782	5.11862	Up	2.39836e-09	6.65132e-09
PH01001319G0320	498	1	6	0.0689311	2.39483	5.11862	Up	2.09384e-05	4.35705e-05
PH01004291G0080	705	1	6	0.0486917	1.69167	5.11862	Up	2.09384e-05	4.36086e-05
PH01004054G0090	909	1	6	0.0377642	1.31202	5.11862	Up	2.09384e-05	4.3594e-05
PH01001285G0450	237	1	6	0.144842	5.03217	5.11862	Up	2.09384e-05	4.35852e-05
PH01001756G0420	1941	1	6	0.0176856	0.614438	5.11862	Up	2.09384e-05	4.35764e-05
PH01001442G0120	909	8	48	0.302114	10.4961	5.11862	Up	1.64028e-32	1.03999e-31
PH01000995G0300	873	75	450	2.94911	102.459	5.11862	Up	1.62767e-288	9.43289e-287
PH01001523G0600	819	3	18	0.125742	4.36859	5.11862	Up	3.0639e-13	1.04575e-12
PH01001957G0020	573	0	1	0.01	0.346895	5.11643	Up	0.043375	0.0607497
PH01000081G0620	1728	0	3	0.01	0.345088	5.10889	Up	0.000940698	0.00165889
PH01001556G0470	576	0	1	0.01	0.345088	5.10889	Up	0.043375	0.0603401
PH01000048G0180	576	0	1	0.01	0.345088	5.10889	Up	0.043375	0.0600593
PH01000240G0740	924	16	95	0.594419	20.4364	5.10352	Up	2.10432e-62	2.33665e-61
PH01000026G0450	1359	12	71	0.303114	10.3846	5.09845	Up	4.36386e-47	3.703e-46
PH01001348G0370	741	11	65	0.509588	17.436	5.0966	Up	2.9665e-43	2.35516e-42
PH01002921G0110	1743	0	3	0.01	0.342118	5.09642	Up	0.000940698	0.00165323
PH01274270G0010	159	10	59	2.15897	73.7577	5.09438	Up	2.0247e-39	1.48974e-38
PH01000136G1460	582	0	1	0.01	0.341531	5.09394	Up	0.043375	0.0609041
PH01000642G0530	1674	9	53	0.184557	6.29322	5.09166	Up	1.3886e-35	9.46543e-35
PH01002298G0280	1344	8	47	0.204331	6.95106	5.08825	Up	9.58042e-32	5.9643e-31
PH01000205G0750	2505	56	329	0.767405	26.106	5.08825	Up	1.227e-210	4.92504e-209
PH01001470G0400	1179	31	182	0.902594	30.6839	5.08726	Up	1.85379e-117	3.85806e-116
PH01002316G0320	735	38	223	1.77476	60.3073	5.08663	Up	1.9587e-143	5.01786e-142
PH01001856G0110	585	0	1	0.01	0.339779	5.08653	Up	0.043375	0.0608958
PH01001343G0300	1137	21	123	0.63402	21.5029	5.08386	Up	5.31332e-80	7.47075e-79
PH01000340G1150	885	14	82	0.543037	18.4172	5.08386	Up	5.5515e-54	5.36045e-53
PH01000193G0310	1401	7	41	0.171516	5.81699	5.08386	Up	6.6597e-28	3.75885e-27
PH01003162G0060	588	0	1	0.01	0.338046	5.07915	Up	0.043375	0.0601051
PH01000052G1210	1554	6	35	0.132539	4.47682	5.07798	Up	4.67486e-24	2.36897e-23
PH01003758G0050	519	6	35	0.396852	13.4046	5.07798	Up	4.67486e-24	2.36936e-23
PH01000674G0630	591	0	1	0.01	0.33633	5.0718	Up	0.043375	0.0608627
PH01038536G0010	1182	0	2	0.01	0.33633	5.0718	Up	0.0063877	0.0100914
PH01000263G0270	1140	51	296	1.53571	51.6107	5.07069	Up	2.94e-189	1.0482e-187
PH01000029G2300	579	5	29	0.296439	9.9557	5.06971	Up	3.32526e-20	1.48709e-19
PH01000339G0320	1593	9	52	0.193942	6.48844	5.06418	Up	8.08646e-35	5.43671e-34
PH01001240G0380	3816	9	52	0.0809615	2.70862	5.06418	Up	8.08646e-35	5.43553e-34
PH01000978G0280	1476	63	364	1.46521	49.0193	5.06418	Up	5.14624e-232	2.29482e-230
PH01000480G0800	1278	118	681	3.16953	105.918	5.06253	Up	0	0
PH01001937G0280	1785	0	3	0.01	0.334069	5.06207	Up	0.000940698	0.00165286
PH01001472G0290	489	13	75	0.912597	30.4863	5.06204	Up	2.17964e-49	1.92339e-48
PH01000563G0880	885	26	150	1.0085	33.69	5.06204	Up	7.97936e-97	1.36883e-95
PH01000902G0380	1191	0	2	0.01	0.333788	5.06086	Up	0.0063877	0.0100929
PH01000294G0110	990	198	1141	6.86553	229.088	5.06039	Up	0	0
PH01004059G0010	1194	0	2	0.01	0.332949	5.05723	Up	0.0063877	0.0101771
PH01000097G0110	597	0	1	0.01	0.332949	5.05723	Up	0.043375	0.0604815
PH01000720G0390	606	8	46	0.453171	15.0882	5.05722	Up	5.57946e-31	3.40567e-30
PH01000043G0300	1431	4	23	0.0959544	3.19478	5.05722	Up	2.41046e-16	9.35145e-16
PH01000018G2450	1359	12	69	0.303114	10.0921	5.05722	Up	1.47656e-45	1.21983e-44
PH01000014G2500	2085	23	132	0.378675	12.584	5.05449	Up	2.34014e-85	3.50874e-84
PH01168019G0010	378	11	63	0.998953	33.1285	5.05151	Up	1.00363e-41	7.76097e-41
PH01000516G0220	1083	40	229	1.26787	42.03	5.05094	Up	1.71026e-146	4.49682e-145
PH01002296G0200	309	10	57	1.11093	36.6665	5.04462	Up	6.84908e-38	4.89851e-37
PH01000119G1310	603	0	1	0.01	0.329636	5.0428	Up	0.043375	0.0608709
PH01001162G0100	603	0	1	0.01	0.329636	5.0428	Up	0.043375	0.0604788
PH01000291G0470	363	32	182	3.02613	99.6592	5.04146	Up	1.06312e-116	2.19629e-115
PH01171288G0010	714	3	17	0.144234	4.73264	5.03616	Up	1.79927e-12	5.93245e-12
PH01001182G0500	708	3	17	0.145456	4.77274	5.03616	Up	1.79927e-12	5.92992e-12
PH01000354G0450	1176	3	17	0.0875706	2.87339	5.03616	Up	1.79927e-12	5.93055e-12
PH01001672G0300	1059	21	119	0.680719	22.3359	5.03616	Up	6.00468e-77	8.10409e-76
PH01000004G0290	1059	9	51	0.291737	9.57253	5.03616	Up	4.69654e-34	3.10365e-33
PH01004121G0040	900	3	17	0.114426	3.75456	5.03616	Up	1.79927e-12	5.93118e-12
PH01000339G0870	921	3	17	0.111817	3.66895	5.03616	Up	1.79927e-12	5.93181e-12
PH01000295G1040	606	0	1	0.01	0.328005	5.03564	Up	0.043375	0.0607552
PH01001154G0590	735	39	220	1.82147	59.496	5.02962	Up	2.17716e-140	5.42484e-139
PH01000963G0140	609	0	1	0.01	0.326389	5.02852	Up	0.043375	0.0603455
PH01000892G0050	1218	0	2	0.01	0.326389	5.02852	Up	0.0063877	0.010094
PH01001199G0480	1707	22	124	0.442419	14.4391	5.02843	Up	5.21352e-80	7.33376e-79
PH01000718G0260	390	8	45	0.704157	22.9351	5.02551	Up	3.23962e-30	1.9407e-29
PH01002260G0190	1170	8	45	0.234719	7.64503	5.02551	Up	3.23962e-30	1.94107e-29
PH01000807G0350	1230	0	2	0.01	0.323204	5.01438	Up	0.0063877	0.0101442
PH01004416G0030	2430	38	212	0.536811	17.3413	5.01365	Up	4.77492e-135	1.14461e-133
PH01000441G0660	3285	26	145	0.271695	8.77375	5.01313	Up	5.15948e-93	8.4616e-92
PH01000284G0340	3096	114	635	1.264	40.7686	5.01138	Up	0	0
PH01000969G0050	618	0	1	0.01	0.321636	5.00735	Up	0.043375	0.0608516
PH01004039G0010	618	0	1	0.01	0.321636	5.00735	Up	0.043375	0.0603211
PH01001937G0030	1860	42	233	0.775141	24.8998	5.00553	Up	4.86998e-148	1.29812e-146
PH01000001G3620	1161	13	72	0.384375	12.3269	5.00315	Up	4.2297e-47	3.59211e-46
PH01005229G0030	621	0	1	0.01	0.320082	5.00037	Up	0.043375	0.0609096
PH01004462G0080	621	0	1	0.01	0.320082	5.00037	Up	0.043375	0.0607882
PH01000433G0720	621	0	1	0.01	0.320082	5.00037	Up	0.043375	0.0606948
PH01000236G1020	2838	19	105	0.229819	7.3541	4.99998	Up	8.90226e-68	1.06658e-66
PH01000041G1980	462	53	292	3.93802	125.63	4.99557	Up	1.04301e-184	3.60245e-183
PH01001417G0480	411	127	699	10.6073	338.055	4.99413	Up	0	0
PH01001860G0300	1419	2	11	0.0483829	1.54086	4.99309	Up	1.41411e-08	3.74904e-08
PH01000171G0650	630	2	11	0.108977	3.4706	4.99309	Up	1.41411e-08	3.75001e-08
PH01001298G0090	447	2	11	0.153591	4.89145	4.99309	Up	1.41411e-08	3.74936e-08
PH01000937G0190	1176	4	22	0.116761	3.7185	4.99309	Up	1.4046e-15	5.28104e-15
PH01221055G0010	324	2	11	0.211899	6.74839	4.99309	Up	1.41411e-08	3.75033e-08
PH01000894G0670	777	14	77	0.618517	19.698	4.99309	Up	3.61754e-50	3.24029e-49
PH01001625G0290	1125	2	11	0.061027	1.94354	4.99309	Up	1.41411e-08	3.74872e-08
PH01001929G0110	750	4	22	0.183081	5.83061	4.99309	Up	1.4046e-15	5.28169e-15
PH01001976G0260	1083	2	11	0.0633937	2.01891	4.99309	Up	1.41411e-08	3.74969e-08
PH01001165G0620	567	6	33	0.363256	11.5687	4.99309	Up	1.5798e-22	7.64625e-22
PH01000384G0510	405	2	11	0.169519	5.39871	4.99309	Up	1.41411e-08	3.75065e-08
PH01000365G0840	1833	2	11	0.0374552	1.19284	4.99309	Up	1.41411e-08	3.75097e-08
PH01000706G0380	1641	61	335	1.27604	40.5778	4.99094	Up	1.93317e-211	7.77969e-210
PH01000002G3950	627	0	1	0.01	0.317019	4.9865	Up	0.043375	0.0601535
PH01000648G0610	1842	196	1071	3.65267	115.572	4.98369	Up	0	0
PH01000039G0450	1257	11	60	0.300401	9.48786	4.98112	Up	1.94171e-39	1.42936e-38
PH01002041G0120	1137	20	109	0.603829	19.0554	4.97992	Up	4.42788e-70	5.4637e-69
PH01002481G0160	1941	36	196	0.63668	20.0716	4.97845	Up	2.27086e-124	5.01258e-123
PH01000413G0150	1314	16	87	0.417993	13.1606	4.97661	Up	2.65962e-56	2.68452e-55
PH01000415G0800	633	0	1	0.01	0.314014	4.97276	Up	0.043375	0.0605552
PH01000743G0130	1095	46	249	1.44208	45.1999	4.9701	Up	3.12264e-157	8.97273e-156
PH01001343G0060	333	69	373	7.11294	222.647	4.96817	Up	2.25122e-234	1.01558e-232
PH01000771G0580	390	5	27	0.440098	13.7611	4.96662	Up	1.12315e-18	4.77248e-18
PH01002188G0200	573	5	27	0.299543	9.36616	4.96662	Up	1.12315e-18	4.77314e-18
PH01000254G1230	636	0	1	0.01	0.312533	4.96593	Up	0.043375	0.0606756
PH01005184G0030	3798	150	807	1.35575	42.2349	4.96127	Up	0	0
PH01010673G0010	171	8	43	1.60597	49.9833	4.95993	Up	1.08184e-28	6.25674e-28
PH01000781G0890	1485	8	43	0.18493	5.75565	4.95993	Up	1.08184e-28	6.25557e-28
PH01000150G0800	1272	27	145	0.728653	22.6586	4.95868	Up	2.82246e-92	4.59961e-91
PH01001955G0150	2736	57	306	0.71516	22.2309	4.95816	Up	2.2058e-192	8.00268e-191
PH01003082G0030	2583	22	118	0.292377	9.08051	4.95687	Up	1.89982e-75	2.52659e-74
PH01004805G0060	1059	172	922	5.57541	173.056	4.95602	Up	0	0
PH01000437G0360	1281	0	2	0.01	0.310337	4.95576	Up	0.0063877	0.0101635
PH01000057G1290	1281	0	2	0.01	0.310337	4.95576	Up	0.0063877	0.0101536
PH01003226G0140	642	0	1	0.01	0.309612	4.95239	Up	0.043375	0.060248
PH01004135G0060	642	0	1	0.01	0.309612	4.95239	Up	0.043375	0.0601859
PH01001009G0490	642	0	1	0.01	0.309612	4.95239	Up	0.043375	0.060097
PH01002998G0210	990	3	16	0.104023	3.21246	4.9487	Up	1.04883e-11	3.32529e-11
PH01001569G0310	501	6	32	0.41111	12.6959	4.9487	Up	9.12644e-22	4.3028e-21
PH01004198G0020	549	3	16	0.187583	5.79295	4.9487	Up	1.04883e-11	3.32598e-11
PH01001292G0190	1251	3	16	0.0823206	2.54223	4.9487	Up	1.04883e-11	3.32564e-11
PH01000891G0470	1128	3	16	0.091297	2.81944	4.9487	Up	1.04883e-11	3.327e-11
PH01000013G1620	480	3	16	0.214548	6.62569	4.9487	Up	1.04883e-11	3.32734e-11
PH01000216G0830	1182	3	16	0.0871261	2.69064	4.9487	Up	1.04883e-11	3.32632e-11
PH01000049G0290	1062	3	16	0.0969708	2.99466	4.9487	Up	1.04883e-11	3.32666e-11
PH01000059G0270	1215	6	32	0.169519	5.23511	4.9487	Up	9.12644e-22	4.30346e-21
PH01000077G1000	1743	18	96	0.354503	10.9478	4.9487	Up	1.12844e-61	1.23836e-60
PH01000081G0570	7266	104	554	0.49134	15.1554	4.94696	Up	0	0
PH01005927G0040	645	0	1	0.01	0.308172	4.94566	Up	0.043375	0.0601697
PH01003019G0120	711	188	998	9.0768	279.006	4.94197	Up	0	0
PH01000355G0780	324	13	69	1.37734	42.3308	4.94175	Up	8.05904e-45	6.57016e-44
PH01001175G0230	1485	10	53	0.231163	7.09418	4.93965	Up	7.60274e-35	5.11928e-34
PH01000573G0250	2670	24	127	0.308563	9.45464	4.93738	Up	8.14692e-81	1.15759e-79
PH01004026G0140	1731	31	164	0.614765	18.8321	4.93702	Up	9.2113e-104	1.6968e-102
PH01001003G0540	1224	14	74	0.392637	12.0172	4.93576	Up	6.87012e-48	5.92557e-47
PH01006302G0080	1476	28	148	0.651202	19.9309	4.93576	Up	8.03778e-94	1.33233e-92
PH01003965G0180	1950	0	3	0.01	0.305801	4.93452	Up	0.000940698	0.0016586
PH01003145G0030	651	0	1	0.01	0.305331	4.9323	Up	0.043375	0.0606317
PH01000576G0170	552	153	806	9.51474	290.234	4.93091	Up	0	0
PH01000690G0750	1236	4	21	0.111093	3.37717	4.92598	Up	8.1351e-15	2.96673e-14
PH01003246G0120	2277	4	21	0.0603033	1.8332	4.92598	Up	8.1351e-15	2.96638e-14
PH01001896G0380	1500	8	42	0.183081	5.56558	4.92598	Up	6.2204e-28	3.51411e-27
PH01000305G0070	654	0	1	0.01	0.303931	4.92567	Up	0.043375	0.0609069
PH01000340G0140	654	0	1	0.01	0.303931	4.92567	Up	0.043375	0.060588
PH01000005G1950	981	33	173	1.15475	35.0534	4.9239	Up	3.98162e-109	7.65337e-108
PH01002756G0180	1533	38	199	0.850914	25.8026	4.92236	Up	3.48884e-125	7.75083e-124
PH01001070G0650	354	387	2026	37.5277	1137.6	4.92189	Up	0	0
PH01000338G1040	657	0	1	0.01	0.302543	4.91907	Up	0.043375	0.0606071
PH01001013G0450	657	0	1	0.01	0.302543	4.91907	Up	0.043375	0.0604924
PH01002239G0160	657	0	1	0.01	0.302543	4.91907	Up	0.043375	0.0603103
PH01002267G0020	3258	9	47	0.0948278	2.86747	4.91833	Up	5.19278e-31	3.1709e-30
PH01000404G0150	2568	19	99	0.253982	7.66289	4.91509	Up	3.17986e-63	3.57714e-62
PH01001360G0530	807	29	151	1.23358	37.1925	4.91409	Up	2.2772e-95	3.84046e-94
PH01000408G0220	762	5	26	0.225247	6.7822	4.91217	Up	6.47804e-18	2.68016e-17
PH01001192G0030	2697	15	78	0.190921	5.74865	4.91217	Up	3.35752e-50	3.00913e-49
PH01001338G0290	1620	10	52	0.211899	6.3803	4.91217	Up	4.3585e-34	2.88395e-33
PH01000592G0750	3192	155	802	1.66691	49.9418	4.905	Up	0	0
PH01000222G1190	1077	65	336	2.07177	62.012	4.90361	Up	2.82054e-209	1.11763e-207
PH01000436G0300	1347	12	62	0.305814	9.14906	4.9029	Up	3.10948e-40	2.32606e-39
PH01001584G0050	1329	0	2	0.01	0.299128	4.90269	Up	0.0063877	0.01014
PH01001155G0480	738	32	165	1.48846	44.4406	4.89998	Up	8.50138e-104	1.56789e-102
PH01002176G0250	1419	26	134	0.628978	18.7705	4.89931	Up	1.13694e-84	1.6924e-83
PH01001477G0090	1662	164	844	3.38733	100.94	4.89721	Up	0	0
PH01000630G0120	1953	7	36	0.123038	3.66398	4.89623	Up	4.3053e-24	2.18492e-23
PH01001487G0210	798	8	41	0.344137	10.2125	4.89121	Up	3.56398e-27	1.97802e-26
PH01001235G0030	567	9	46	0.544884	16.126	4.8873	Up	2.97136e-30	1.7831e-29
PH01001098G0440	459	9	46	0.673092	19.9204	4.8873	Up	2.97136e-30	1.78276e-29
PH01000712G0670	1344	0	2	0.01	0.29579	4.8865	Up	0.0063877	0.0101489
PH01003206G0040	672	0	1	0.01	0.29579	4.8865	Up	0.043375	0.0604624
PH01000043G1520	1401	21	107	0.514548	15.1809	4.88281	Up	7.66338e-68	9.19933e-67
PH01000775G0600	675	0	1	0.01	0.294475	4.88007	Up	0.043375	0.0606783
PH01003602G0130	1350	0	2	0.01	0.294475	4.88007	Up	0.0063877	0.0101255
PH01005165G0030	357	12	61	1.15387	33.9636	4.87944	Up	1.77457e-39	1.30725e-38
PH01000219G0690	843	49	249	1.99532	58.7116	4.87895	Up	4.6451e-155	1.29857e-153
PH01002370G0230	1524	44	223	0.991088	29.0852	4.87513	Up	5.2139e-139	1.28059e-137
PH01003863G0110	678	0	1	0.01	0.293172	4.87368	Up	0.043375	0.0608048
PH01000088G0910	678	0	1	0.01	0.293172	4.87368	Up	0.043375	0.0601913
PH01000910G0320	1356	0	2	0.01	0.293172	4.87368	Up	0.0063877	0.0100991
PH01070747G0010	246	16	81	2.23269	65.4489	4.87351	Up	9.33338e-52	8.62982e-51
PH01003005G0220	1302	62	313	1.63465	47.7844	4.86948	Up	4.58246e-194	1.67036e-192
PH01079158G0010	378	22	111	1.99791	58.3692	4.86865	Up	3.75642e-70	4.64072e-69
PH01000003G0810	2058	24	121	0.400323	11.6867	4.86756	Up	2.79904e-76	3.75311e-75
PH01000788G0760	681	0	1	0.01	0.291881	4.86731	Up	0.043375	0.0605006
PH01000377G0350	885	57	287	2.21093	64.4601	4.86568	Up	5.0801e-178	1.67964e-176
PH01006417G0050	1368	0	2	0.01	0.290601	4.86097	Up	0.0063877	0.0101416
PH01000299G0440	1575	229	1147	4.99113	144.756	4.85811	Up	0	0
PH01000093G1350	990	1	5	0.0346744	1.00389	4.85559	Up	0.000124783	0.00024278
PH01000144G0970	585	2	10	0.11736	3.39779	4.85559	Up	8.2488e-08	2.07187e-07
PH01000509G0160	315	1	5	0.108977	3.15509	4.85559	Up	0.000124783	0.000242842
PH01000701G0800	573	2	10	0.119817	3.46895	4.85559	Up	8.2488e-08	2.0712e-07
PH01001382G0410	444	2	10	0.154629	4.47682	4.85559	Up	8.2488e-08	2.07103e-07
PH01245376G0010	363	12	60	1.1348	32.8547	4.85559	Up	1.01015e-38	7.33138e-38
PH01003289G0040	1638	2	10	0.0419141	1.2135	4.85559	Up	8.2488e-08	2.07137e-07
PH01000018G1630	540	3	15	0.190709	5.52141	4.85559	Up	6.064e-11	1.84798e-10
PH01000010G2720	528	1	5	0.0650145	1.8823	4.85559	Up	0.000124783	0.000242948
PH01000465G0660	591	4	20	0.232336	6.72659	4.85559	Up	4.68066e-14	1.65716e-13
PH01001226G0340	528	4	20	0.260058	7.5292	4.85559	Up	4.68066e-14	1.65697e-13
PH01001158G0660	897	3	15	0.114808	3.32393	4.85559	Up	6.064e-11	1.84762e-10
PH01001963G0300	819	9	45	0.377227	10.9215	4.85559	Up	1.6946e-29	1.00024e-28
PH01000797G0800	231	2	10	0.297209	8.60479	4.85559	Up	8.2488e-08	2.07322e-07
PH01001137G0080	636	1	5	0.0539743	1.56266	4.85559	Up	0.000124783	0.000242903
PH01003373G0170	837	2	10	0.0820255	2.3748	4.85559	Up	8.2488e-08	2.07171e-07
PH01002968G0170	312	14	70	1.54034	44.596	4.85559	Up	7.28434e-45	5.94798e-44
PH01000727G0540	1377	6	30	0.149576	4.33052	4.85559	Up	3.00434e-20	1.34532e-19
PH01004023G0120	654	4	20	0.209955	6.07862	4.85559	Up	4.68066e-14	1.65735e-13
PH01002169G0420	648	6	30	0.317849	9.20235	4.85559	Up	3.00434e-20	1.34571e-19
PH01000122G0570	2487	5	25	0.0690142	1.9981	4.85559	Up	3.71584e-17	1.48629e-16
PH01000110G0980	915	7	35	0.262616	7.60325	4.85559	Up	2.46054e-23	1.22049e-22
PH01002224G0040	399	1	5	0.0860343	2.49086	4.85559	Up	0.000124783	0.000242765
PH01002142G0040	456	1	5	0.07528	2.1795	4.85559	Up	0.000124783	0.00024304
PH01000048G0730	345	1	5	0.0995005	2.88074	4.85559	Up	0.000124783	0.000242964
PH01002992G0010	1308	2	10	0.0524888	1.51965	4.85559	Up	8.2488e-08	2.07255e-07
PH01000375G0650	465	2	10	0.147646	4.27464	4.85559	Up	8.2488e-08	2.07221e-07
PH01001832G0020	465	2	10	0.147646	4.27464	4.85559	Up	8.2488e-08	2.07204e-07
PH01002558G0060	735	1	5	0.0467043	1.35218	4.85559	Up	0.000124783	0.000242826
PH01000048G0900	591	1	5	0.058084	1.68165	4.85559	Up	0.000124783	0.00024275
PH01000596G0260	903	4	20	0.152061	4.40245	4.85559	Up	4.68066e-14	1.65678e-13
PH01000023G0550	372	1	5	0.0922787	2.67165	4.85559	Up	0.000124783	0.000243025
PH01002767G0210	1464	2	10	0.0468957	1.35772	4.85559	Up	8.2488e-08	2.07288e-07
PH01006347G0030	999	2	10	0.0687241	1.9897	4.85559	Up	8.2488e-08	2.07356e-07
PH01000394G0440	192	1	5	0.17879	5.17632	4.85559	Up	0.000124783	0.000242994
PH01135885G0010	351	1	5	0.0977996	2.83149	4.85559	Up	0.000124783	0.000242979
PH01001221G0570	1083	6	30	0.190181	5.50612	4.85559	Up	3.00434e-20	1.34552e-19
PH01000983G0330	408	1	5	0.0841365	2.43592	4.85559	Up	0.000124783	0.000242872
PH01000249G0800	315	2	10	0.217953	6.31018	4.85559	Up	8.2488e-08	2.07154e-07
PH01001525G0180	336	3	15	0.306497	8.87369	4.85559	Up	6.064e-11	1.8478e-10
PH01000668G0090	3114	2	10	0.0220473	0.638313	4.85559	Up	8.2488e-08	2.07339e-07
PH01003087G0190	2619	1	5	0.0131072	0.379478	4.85559	Up	0.000124783	0.00024301
PH01000038G0820	513	1	5	0.0669155	1.93734	4.85559	Up	0.000124783	0.000242918
PH01000067G1500	582	1	5	0.0589823	1.70765	4.85559	Up	0.000124783	0.000242811
PH01000056G1640	498	1	5	0.0689311	1.99569	4.85559	Up	0.000124783	0.000242796
PH01029494G0010	303	1	5	0.113293	3.28005	4.85559	Up	0.000124783	0.000242735
PH01000482G0700	243	3	15	0.423798	12.2698	4.85559	Up	6.064e-11	1.84816e-10
PH01001350G0010	1185	2	10	0.057937	1.67739	4.85559	Up	8.2488e-08	2.07238e-07
PH01002641G0320	831	1	5	0.0413089	1.19597	4.85559	Up	0.000124783	0.000242857
PH01002296G0270	603	1	5	0.0569281	1.64818	4.85559	Up	0.000124783	0.000242933
PH01004923G0090	114	2	10	0.60224	17.436	4.85559	Up	8.2488e-08	2.07272e-07
PH01001195G0450	942	1	5	0.0364413	1.05505	4.85559	Up	0.000124783	0.000242887
PH01218787G0010	306	1	5	0.112182	3.24789	4.85559	Up	0.000124783	0.000243055
PH01000400G0030	612	2	10	0.112182	3.24789	4.85559	Up	8.2488e-08	2.07305e-07
PH01001113G0130	1011	128	637	4.34613	125.239	4.84881	Up	0	0
PH01000047G1530	690	0	1	0.01	0.288074	4.84837	Up	0.043375	0.0605716
PH01000299G0540	2970	52	258	0.601023	17.267	4.84445	Up	1.02648e-159	3.02249e-158
PH01002187G0260	693	0	1	0.01	0.286826	4.84211	Up	0.043375	0.0602264
PH01001672G0180	1389	0	2	0.01	0.286207	4.83899	Up	0.0063877	0.0101776
PH01006899G0010	1392	0	2	0.01	0.28559	4.83587	Up	0.0063877	0.0101693
PH01000087G1790	1392	0	2	0.01	0.28559	4.83587	Up	0.0063877	0.0101458
PH01000891G0010	696	0	1	0.01	0.28559	4.83587	Up	0.043375	0.060536
PH01000773G0320	1650	44	217	0.915405	26.1414	4.83578	Up	1.72496e-134	4.12857e-133
PH01002856G0160	426	13	64	1.04756	29.8623	4.83322	Up	4.86192e-41	3.69867e-40
PH01000813G0530	306	23	113	2.58018	73.4023	4.83028	Up	5.90324e-71	7.39626e-70
PH01000139G0850	699	0	1	0.01	0.284364	4.82967	Up	0.043375	0.0607387
PH01001480G0090	774	10	49	0.44351	12.5837	4.82644	Up	8.0658e-32	5.02744e-31
PH01002407G0140	1485	10	49	0.231163	6.55877	4.82644	Up	8.0658e-32	5.02845e-31
PH01001222G0340	1431	48	235	1.15145	32.6423	4.82522	Up	3.18858e-145	8.29218e-144
PH01001963G0290	978	19	93	0.666898	18.9015	4.82489	Up	1.07312e-58	1.12882e-57
PH01000000G7010	1389	9	44	0.222426	6.29655	4.82317	Up	9.6311e-29	5.58467e-28
PH01002010G0290	723	17	83	0.807151	22.8188	4.82124	Up	1.45805e-52	1.3715e-51
PH01003824G0130	1545	17	83	0.377715	10.6783	4.82124	Up	1.45805e-52	1.37108e-51
PH01005560G0090	630	8	39	0.435907	12.3049	4.81906	Up	1.15688e-25	6.15049e-25
PH01001873G0030	1098	8	39	0.250111	7.06016	4.81906	Up	1.15688e-25	6.14944e-25
PH01005712G0040	1629	101	492	2.12836	60.0339	4.81796	Up	2.9009e-301	1.7919e-299
PH01001937G0140	537	31	151	1.98167	55.8927	4.81787	Up	5.94402e-94	9.88445e-93
PH01000700G0580	1545	28	136	0.62212	17.497	4.81377	Up	9.1145e-85	1.35936e-83
PH01006951G0050	336	7	34	0.71516	20.1137	4.81377	Up	1.4001e-22	6.79032e-22
PH01011765G0010	663	7	34	0.362434	10.1934	4.81377	Up	1.4001e-22	6.78925e-22
PH01001554G0080	1263	14	68	0.380513	10.7018	4.81377	Up	2.34028e-43	1.86134e-42
PH01000052G0710	708	0	1	0.01	0.28075	4.81121	Up	0.043375	0.0603293
PH01000585G0720	708	0	1	0.01	0.28075	4.81121	Up	0.043375	0.0602183
PH01000075G0200	582	12	58	0.707787	19.8088	4.80668	Up	3.2471e-37	2.28798e-36
PH01000444G0820	2841	0	4	0.01	0.27986	4.80663	Up	0.000138534	0.000267649
PH01002295G0240	711	0	1	0.01	0.279565	4.80511	Up	0.043375	0.0601185
PH01000041G1920	2478	16	77	0.221648	6.17649	4.80045	Up	9.6249e-49	8.41655e-48
PH01000532G0920	747	21	101	0.965035	26.8753	4.79956	Up	2.53236e-63	2.85705e-62
PH01001442G0240	714	0	1	0.01	0.27839	4.79904	Up	0.043375	0.060132
PH01002736G0180	927	5	24	0.185155	5.14617	4.7967	Up	2.11888e-16	8.2461e-16
PH01001870G0070	681	5	24	0.252039	7.00514	4.7967	Up	2.11888e-16	8.24403e-16
PH01000382G0520	876	5	24	0.195934	5.44577	4.7967	Up	2.11888e-16	8.24506e-16
PH01002959G0080	504	5	24	0.340552	9.46527	4.7967	Up	2.11888e-16	8.24714e-16
PH01001195G0240	534	10	48	0.64284	17.867	4.7967	Up	4.56734e-31	2.79173e-30
PH01004006G0080	1368	181	868	4.54189	126.121	4.79537	Up	0	0
PH01000742G0510	2823	19	91	0.23104	6.40742	4.79353	Up	3.42046e-57	3.50739e-56
PH01001390G0380	717	0	1	0.01	0.277226	4.79299	Up	0.043375	0.0605852
PH01000035G2090	1434	0	2	0.01	0.277226	4.79299	Up	0.0063877	0.0101136
PH01000943G0720	1011	42	201	1.42608	39.5182	4.7924	Up	7.29894e-124	1.60312e-122
PH01000117G0680	906	42	201	1.59135	44.0981	4.7924	Up	7.29894e-124	1.60426e-122
PH01000073G0330	1608	14	67	0.298873	8.28212	4.7924	Up	1.32177e-42	1.03714e-41
PH01045092G0010	1269	14	67	0.378713	10.4946	4.7924	Up	1.32177e-42	1.03741e-41
PH01153588G0010	300	9	43	1.02983	28.4905	4.79	Up	5.45412e-28	3.08797e-27
PH01006511G0050	720	0	1	0.01	0.276071	4.78696	Up	0.043375	0.0601024
PH01003490G0030	1488	21	100	0.484463	13.3583	4.7852	Up	1.4265e-62	1.58969e-61
PH01000734G0610	318	4	19	0.431795	11.8762	4.78159	Up	2.67386e-13	9.16063e-13
PH01000287G1050	1146	4	19	0.119817	3.2955	4.78159	Up	2.67386e-13	9.15759e-13
PH01001386G0330	966	8	38	0.284287	7.81914	4.78159	Up	6.55206e-25	3.39927e-24
PH01000008G3230	1962	4	19	0.0699851	1.9249	4.78159	Up	2.67386e-13	9.15961e-13
PH01047699G0010	231	4	19	0.594419	16.3491	4.78159	Up	2.67386e-13	9.1586e-13
PH01000205G0490	213	4	19	0.644651	17.7307	4.78159	Up	2.67386e-13	9.15657e-13
PH01000366G0010	1596	8	38	0.172069	4.73264	4.78159	Up	6.55206e-25	3.3987e-24
PH01002122G0060	1071	8	38	0.256416	7.05256	4.78159	Up	6.55206e-25	3.39813e-24
PH01002020G0360	1476	90	427	2.09315	57.5035	4.7799	Up	3.86404e-260	1.96355e-258
PH01000054G1160	549	120	568	7.50332	205.65	4.77652	Up	0	0
PH01001570G0220	1452	0	2	0.01	0.273789	4.77499	Up	0.0063877	0.0101713
PH01000500G0160	3645	22	104	0.20719	5.67137	4.77467	Up	6.9177e-65	7.94958e-64
PH01000358G0180	1146	21	99	0.629041	17.1713	4.7707	Up	8.02204e-62	8.82852e-61
PH01000822G0370	1662	7	33	0.144581	3.94671	4.7707	Up	7.9305e-22	3.74695e-21
PH01000077G0230	2247	21	99	0.320819	8.75759	4.7707	Up	8.02204e-62	8.82538e-61
PH01000595G0160	171	97	457	19.4724	531.218	4.7698	Up	8.6366e-278	4.7728e-276
PH01004645G0100	729	0	1	0.01	0.272662	4.76904	Up	0.043375	0.0603727
PH01000170G0750	3861	20	94	0.177818	4.83928	4.76632	Up	9.31238e-59	9.80239e-58
PH01000182G0630	861	10	47	0.398695	10.8504	4.76632	Up	2.5776e-30	1.54861e-29
PH01000185G0440	732	0	1	0.01	0.271545	4.76312	Up	0.043375	0.0601401
PH01000389G0590	735	0	1	0.01	0.270436	4.75722	Up	0.043375	0.060747
PH01000094G0210	735	0	1	0.01	0.270436	4.75722	Up	0.043375	0.0606921
PH01001382G0090	1488	6	28	0.138418	3.74031	4.75605	Up	9.69338e-19	4.13197e-18
PH01004998G0050	1617	6	28	0.127375	3.44192	4.75605	Up	9.69338e-19	4.1314e-18
PH01001588G0160	456	3	14	0.22584	6.10261	4.75605	Up	3.4742e-10	1.01296e-09
PH01000706G0410	513	6	28	0.401493	10.8491	4.75605	Up	9.69338e-19	4.13083e-18
PH01001208G0270	1314	3	14	0.0783737	2.1178	4.75605	Up	3.4742e-10	1.01325e-09
PH01000457G0380	1614	15	70	0.31903	8.62079	4.75605	Up	3.57014e-44	2.87198e-43
PH01000628G0100	438	3	14	0.235121	6.3534	4.75605	Up	3.4742e-10	1.01316e-09
PH01000016G0440	1443	3	14	0.0713673	1.92848	4.75605	Up	3.4742e-10	1.01306e-09
PH01000273G0530	660	3	14	0.156035	4.21635	4.75605	Up	3.4742e-10	1.01287e-09
PH01002143G0140	537	3	14	0.191775	5.18211	4.75605	Up	3.4742e-10	1.01277e-09
PH01001239G0520	1473	0	2	0.01	0.269886	4.75428	Up	0.0063877	0.0101286
PH01000524G0660	369	568	2647	52.8404	1425.87	4.75406	Up	0	0
PH01001527G0270	1476	0	2	0.01	0.269337	4.75134	Up	0.0063877	0.0101022
PH01000045G0750	2424	77	358	1.09044	29.3564	4.75069	Up	2.07234e-217	8.63159e-216
PH01000623G0180	2217	0	3	0.01	0.268973	4.74939	Up	0.000940698	0.00165936
PH01000218G1010	2079	14	65	0.231163	6.21457	4.74867	Up	4.18504e-41	3.18766e-40
PH01007057G0030	486	11	51	0.776964	20.8587	4.74666	Up	1.22083e-32	7.77389e-32
PH01003013G0220	741	0	1	0.01	0.268247	4.74549	Up	0.043375	0.0608682
PH01005931G0030	741	0	1	0.01	0.268247	4.74549	Up	0.043375	0.0608213
PH01000558G0760	603	8	37	0.455425	12.1965	4.74311	Up	3.69516e-24	1.88082e-23
PH01000279G0640	1932	60	277	1.06608	28.4987	4.74051	Up	1.96513e-168	6.14914e-167
PH01000141G0810	744	0	1	0.01	0.267165	4.73966	Up	0.043375	0.0608434
PH01000795G0120	744	0	1	0.01	0.267165	4.73966	Up	0.043375	0.060221
PH01000660G0030	744	0	1	0.01	0.267165	4.73966	Up	0.043375	0.060062
PH01000872G0310	639	102	470	5.47953	146.201	4.73775	Up	4.2587e-284	2.41824e-282
PH01000525G0810	1338	181	834	4.64373	123.897	4.73772	Up	0	0
PH01000050G0890	408	28	129	2.35582	62.8466	4.73753	Up	1.61013e-79	2.2496e-78
PH01002395G0110	912	38	175	1.43032	38.1413	4.73695	Up	3.9248e-107	7.41519e-106
PH01000199G0110	1746	10	46	0.196608	5.2368	4.7353	Up	1.44961e-29	8.57274e-29
PH01001237G0010	405	5	23	0.423798	11.2882	4.7353	Up	1.20063e-15	4.52512e-15
PH01001446G0210	555	12	55	0.74222	19.698	4.73006	Up	5.79354e-35	3.90446e-34
PH01000443G0450	891	12	55	0.462326	12.2698	4.73006	Up	5.79354e-35	3.90531e-34
PH01001715G0180	750	0	1	0.01	0.265028	4.72807	Up	0.043375	0.0602318
PH01002467G0130	516	7	32	0.465685	12.3269	4.72631	Up	4.47034e-21	2.06237e-20
PH01201225G0010	309	7	32	0.77765	20.5847	4.72631	Up	4.47034e-21	2.06206e-20
PH01003394G0110	1599	270	1232	5.79642	153.149	4.72363	Up	0	0
PH01000633G0020	1962	82	374	1.43469	37.89	4.723	Up	5.72104e-226	2.48316e-224
PH01174643G0010	546	34	155	2.13762	56.4276	4.72232	Up	6.79094e-95	1.13661e-93
PH01000078G1320	1407	29	132	0.707536	18.648	4.72007	Up	4.36476e-81	6.22184e-80
PH01004604G0090	1443	11	50	0.26168	6.88741	4.71809	Up	6.84734e-32	4.27745e-31
PH01000214G1110	720	11	50	0.524451	13.8035	4.71809	Up	6.84734e-32	4.27658e-31
PH01000008G2800	756	0	1	0.01	0.262924	4.71658	Up	0.043375	0.0602588
PH01014782G0020	1512	0	2	0.01	0.262924	4.71658	Up	0.0063877	0.0101058
PH01000439G0830	2037	13	59	0.219077	5.75723	4.71586	Up	2.75418e-37	1.94508e-36
PH01001338G0260	1704	32	145	0.644651	16.9142	4.71357	Up	8.94612e-89	1.40251e-87
PH01152382G0010	759	0	1	0.01	0.261885	4.71086	Up	0.043375	0.0609317
PH01000243G0740	2718	27	122	0.341003	8.92201	4.70951	Up	5.78074e-75	7.64515e-74
PH01001075G0100	1251	27	122	0.740885	19.3845	4.70951	Up	5.78074e-75	7.64842e-74
PH01000051G0950	1833	31	140	0.580555	15.1816	4.70875	Up	1.02722e-85	1.54693e-84
PH01000020G2310	651	2	9	0.105461	2.74798	4.70359	Up	4.7519e-07	1.13164e-06
PH01000000G1500	609	2	9	0.112735	2.9375	4.70359	Up	4.7519e-07	1.13077e-06
PH01000300G0050	615	2	9	0.111635	2.90884	4.70359	Up	4.7519e-07	1.13034e-06
PH01000339G0860	231	12	54	1.78326	46.4659	4.70359	Up	3.24196e-34	2.15067e-33
PH01192415G0010	402	2	9	0.170784	4.45009	4.70359	Up	4.7519e-07	1.13156e-06
PH01005560G0080	1386	6	27	0.148605	3.87216	4.70359	Up	5.46044e-18	2.26399e-17
PH01000335G1110	1137	2	9	0.0603829	1.57338	4.70359	Up	4.7519e-07	1.13069e-06
PH01000610G0170	291	2	9	0.235929	6.14755	4.70359	Up	4.7519e-07	1.13051e-06
PH01003453G0010	1101	8	36	0.249429	6.49932	4.70359	Up	2.07476e-23	1.03211e-22
PH01000385G0170	645	14	63	0.745097	19.4148	4.70359	Up	1.31137e-39	9.69264e-39
PH01000799G0140	432	2	9	0.158924	4.14106	4.70359	Up	4.7519e-07	1.13138e-06
PH01000113G0120	1623	2	9	0.0423015	1.10224	4.70359	Up	4.7519e-07	1.1313e-06
PH01001937G0290	732	2	9	0.0937915	2.4439	4.70359	Up	4.7519e-07	1.13112e-06
PH01005385G0080	264	2	9	0.260058	6.77628	4.70359	Up	4.7519e-07	1.13103e-06
PH01001191G0580	2079	2	9	0.0330233	0.860479	4.70359	Up	4.7519e-07	1.13025e-06
PH01161603G0010	243	2	9	0.282532	7.36188	4.70359	Up	4.7519e-07	1.13043e-06
PH01000438G0540	249	4	18	0.551449	14.369	4.70359	Up	1.51557e-12	5.01469e-12
PH01001286G0160	987	2	9	0.0695596	1.8125	4.70359	Up	4.7519e-07	1.13173e-06
PH01000659G0450	438	2	9	0.156747	4.08433	4.70359	Up	4.7519e-07	1.13147e-06
PH01002584G0220	417	2	9	0.164641	4.29002	4.70359	Up	4.7519e-07	1.13121e-06
PH01000722G0040	1329	4	18	0.103319	2.69215	4.70359	Up	1.51557e-12	5.01576e-12
PH01001740G0220	372	2	9	0.184557	4.80897	4.70359	Up	4.7519e-07	1.13086e-06
PH01001882G0190	543	2	9	0.126437	3.29454	4.70359	Up	4.7519e-07	1.13095e-06
PH01000141G1150	1350	4	18	0.101712	2.65028	4.70359	Up	1.51557e-12	5.01523e-12
PH01000059G0170	645	2	9	0.106442	2.77355	4.70359	Up	4.7519e-07	1.1306e-06
PH01000332G0300	450	6	27	0.457702	11.9262	4.70359	Up	5.46044e-18	2.26429e-17
PH01003685G0160	1437	116	521	2.77106	72.0665	4.70082	Up	0	0
PH01000478G0990	552	37	166	2.30095	59.7753	4.69925	Up	4.34668e-101	7.79355e-100
PH01000018G1930	1029	67	300	2.23514	57.9507	4.69639	Up	7.07116e-181	2.37344e-179
PH01000408G0520	1863	52	232	0.958153	24.753	4.6912	Up	3.01556e-140	7.50785e-139
PH01000160G0640	1983	26	116	0.450085	11.6275	4.6912	Up	3.7053e-71	4.65751e-70
PH01004214G0120	1539	0	2	0.01	0.258312	4.69104	Up	0.0063877	0.0101463
PH01002002G0170	1146	134	597	4.01388	103.548	4.68916	Up	0	0
PH01002691G0230	867	22	98	0.87106	22.4677	4.68894	Up	2.11596e-60	2.28242e-59
PH01001277G0220	771	0	1	0.01	0.257809	4.68823	Up	0.043375	0.0601212
PH01000317G1090	570	9	40	0.542016	13.9488	4.68566	Up	9.67898e-26	5.15463e-25
PH01000471G0470	774	0	1	0.01	0.25681	4.68263	Up	0.043375	0.0602021
PH01000080G1130	942	28	124	1.02036	26.1652	4.6805	Up	8.6572e-76	1.15381e-74
PH01001504G0450	1092	7	31	0.220049	5.64276	4.6805	Up	2.50708e-20	1.1264e-19
PH01000699G0200	810	7	31	0.296659	7.60728	4.6805	Up	2.50708e-20	1.12657e-19
PH01000675G0120	765	19	84	0.852583	21.8258	4.67805	Up	5.89054e-52	5.4776e-51
PH01002645G0100	816	32	141	1.34618	34.3464	4.67321	Up	8.55388e-86	1.29067e-84
PH01000513G0410	780	0	1	0.01	0.254834	4.67149	Up	0.043375	0.0608075
PH01000145G0060	1845	5	22	0.0930289	2.37017	4.67117	Up	6.75696e-15	2.47289e-14
PH01000291G0150	1659	5	22	0.103459	2.6359	4.67117	Up	6.75696e-15	2.47318e-14
PH01001272G0440	543	10	44	0.632185	16.1067	4.67117	Up	4.53454e-28	2.57676e-27
PH01023678G0010	738	10	44	0.465145	11.8508	4.67117	Up	4.53454e-28	2.57582e-27
PH01001091G0290	3417	10	44	0.100461	2.55953	4.67117	Up	4.53454e-28	2.57629e-27
PH01001554G0200	1728	70	308	1.39059	35.429	4.67117	Up	7.79916e-185	2.69677e-183
PH01000960G0590	1542	28	123	0.62333	15.8553	4.66882	Up	4.80428e-75	6.36192e-74
PH01001810G0430	408	31	136	2.60823	66.2569	4.66693	Up	9.7975e-83	1.41949e-81
PH01000476G0600	2328	13	57	0.191692	4.86681	4.66611	Up	8.56424e-36	5.86886e-35
PH01000904G0290	891	13	57	0.500853	12.716	4.66611	Up	8.56424e-36	5.86626e-35
PH01000197G1460	1179	13	57	0.378507	9.60978	4.66611	Up	8.56424e-36	5.86756e-35
PH01003800G0070	783	0	1	0.01	0.253858	4.66595	Up	0.043375	0.0605197
PH01006868G0070	783	0	1	0.01	0.253858	4.66595	Up	0.043375	0.0602399
PH01002940G0220	1119	8	35	0.245417	6.21714	4.66294	Up	1.15955e-22	5.6387e-22
PH01000441G0590	1176	27	118	0.788135	19.9447	4.66142	Up	5.51444e-72	6.99981e-71
PH01000057G1550	1080	251	1096	7.97801	201.716	4.66015	Up	0	0
PH01000416G0160	2373	101	441	1.46106	36.9397	4.66008	Up	3.62472e-263	1.87269e-261
PH01001463G0020	1062	14	61	0.452531	11.4172	4.65704	Up	4.06426e-38	2.923e-37
PH01001724G0210	1299	59	257	1.55915	39.3257	4.65664	Up	3.3474e-154	9.34103e-153
PH01000209G0120	1029	51	222	1.70137	42.8835	4.65565	Up	1.79481e-133	4.25623e-132
PH01001411G0090	1371	34	148	0.851306	21.4574	4.65565	Up	1.11133e-89	1.7583e-88
PH01000103G1490	789	0	1	0.01	0.251927	4.65494	Up	0.043375	0.0607277
PH01001808G0390	789	0	1	0.01	0.251927	4.65494	Up	0.043375	0.0605989
PH01082021G0010	513	23	100	1.53906	38.7467	4.65396	Up	3.1376e-61	3.42019e-60
PH01001328G0270	1719	35	152	0.698935	17.576	4.65231	Up	5.38214e-92	8.74796e-91
PH01000845G0490	873	6	26	0.235929	5.91986	4.64914	Up	3.05752e-17	1.22885e-16
PH01001278G0450	222	6	26	0.927775	23.2795	4.64914	Up	3.05752e-17	1.229e-16
PH01000407G0020	969	3	13	0.106278	2.66669	4.64914	Up	1.97021e-09	5.48803e-09
PH01000463G0070	399	3	13	0.258103	6.47624	4.64914	Up	1.97021e-09	5.48951e-09
PH01001174G0410	441	3	13	0.233522	5.85946	4.64914	Up	1.97021e-09	5.48852e-09
PH01002825G0080	1863	9	39	0.165834	4.16106	4.64914	Up	5.39438e-25	2.8076e-24
PH01001664G0030	558	3	13	0.184557	4.63086	4.64914	Up	1.97021e-09	5.48901e-09
PH01000011G2220	1293	15	65	0.398233	9.99234	4.64914	Up	1.93226e-40	1.45104e-39
PH01001144G0090	1629	6	26	0.126437	3.17252	4.64914	Up	3.05752e-17	1.22869e-16
PH01000016G0830	1590	0	2	0.01	0.250026	4.64401	Up	0.0063877	0.0101578
PH01001902G0020	1527	63	272	1.41627	35.4064	4.64384	Up	1.04082e-162	3.13024e-161
PH01002148G0030	711	19	82	0.917336	22.9243	4.64329	Up	1.81209e-50	1.63638e-49
PH01001552G0080	1032	131	565	4.35749	108.823	4.64235	Up	0	0
PH01001058G0610	2355	56	241	0.816284	20.3413	4.6392	Up	2.70108e-144	6.98332e-143
PH01001201G0080	2685	27	116	0.345194	8.58749	4.63676	Up	1.6877e-70	2.09672e-69
PH01000025G2020	4485	104	446	0.796004	19.7663	4.63412	Up	6.59698e-265	3.42545e-263
PH01000292G1290	1485	14	60	0.323628	8.03114	4.6332	Up	2.25284e-37	1.59357e-36
PH01000355G0630	987	7	30	0.243459	6.04166	4.6332	Up	1.39849e-19	6.13104e-19
PH01000255G0410	717	25	107	1.19692	29.6631	4.63127	Up	4.01662e-65	4.62606e-64
PH01000025G1600	705	43	184	2.09374	51.8778	4.63096	Up	1.64061e-110	3.19521e-109
PH01000557G0140	1203	18	77	0.513631	12.7227	4.63052	Up	2.09538e-47	1.78934e-46
PH01002627G0160	2628	37	158	0.483304	11.9504	4.62799	Up	3.84846e-95	6.46922e-94
PH01008885G0020	951	45	192	1.62434	40.1304	4.62677	Up	3.86178e-115	7.8522e-114
PH01003226G0090	1440	15	64	0.35758	8.83426	4.62677	Up	1.06975e-39	7.92377e-39
PH01002092G0300	1161	30	128	0.88702	21.9144	4.62677	Up	1.89464e-77	2.57957e-76
PH01000478G0180	1551	34	145	0.752509	18.5827	4.62611	Up	1.87264e-87	2.88752e-86
PH01007206G0020	1611	0	2	0.01	0.246767	4.62508	Up	0.0063877	0.0101625
PH01000280G0420	807	0	1	0.01	0.246308	4.62239	Up	0.043375	0.060703
PH01015571G0010	261	4	17	0.526095	12.9468	4.62112	Up	8.51722e-12	2.71847e-11
PH01000515G0540	336	4	17	0.408663	10.0569	4.62112	Up	8.51722e-12	2.71819e-11
PH01000242G0690	657	4	17	0.208996	5.14323	4.62112	Up	8.51722e-12	2.7179e-11
PH01000771G0310	966	8	34	0.284287	6.99607	4.62112	Up	6.44908e-22	3.0601e-21
PH01007814G0010	618	12	51	0.666557	16.4034	4.62112	Up	5.57096e-32	3.48785e-31
PH01000192G0370	2079	8	34	0.132093	3.2507	4.62112	Up	6.44908e-22	3.06057e-21
PH01002493G0230	345	4	17	0.398002	9.7945	4.62112	Up	8.51722e-12	2.71762e-11
PH01002740G0040	1308	4	17	0.104978	2.58341	4.62112	Up	8.51722e-12	2.71875e-11
PH01001952G0230	237	12	51	1.73811	42.7735	4.62112	Up	5.57096e-32	3.48715e-31
PH01002454G0130	1803	34	144	0.647333	15.8752	4.61612	Up	1.0317e-86	1.57203e-85
PH01000002G3900	933	17	72	0.625477	15.3392	4.61612	Up	2.42436e-44	1.95586e-43
PH01000047G0550	1284	30	127	0.802048	19.6603	4.61546	Up	1.04413e-76	1.40551e-75
PH01000134G0740	1059	13	55	0.421397	10.3233	4.61458	Up	2.6304e-34	1.74835e-33
PH01000032G2110	1137	155	655	4.67967	114.507	4.61289	Up	0	0
PH01001376G0370	1374	31	131	0.774496	18.9512	4.61289	Up	5.0389e-79	6.99905e-78
PH01000274G1060	1308	9	38	0.2362	5.77469	4.61166	Up	2.99312e-24	1.527e-23
PH01000035G0640	1629	0	2	0.01	0.24404	4.60905	Up	0.0063877	0.0101317
PH01000181G1040	480	14	59	1.00122	24.4322	4.60895	Up	1.24504e-36	8.67015e-36
PH01001031G0590	1155	10	42	0.297209	7.22803	4.60405	Up	1.39635e-26	7.61863e-26
PH01000745G0660	393	10	42	0.873478	21.2427	4.60405	Up	1.39635e-26	7.61728e-26
PH01000068G0090	846	40	168	1.62306	39.4722	4.60405	Up	1.32336e-100	2.36319e-99
PH01000606G0570	1296	20	84	0.529748	12.8833	4.60405	Up	2.6426e-51	2.42098e-50
PH01157289G0010	222	5	21	0.773146	18.8026	4.60405	Up	3.77492e-14	1.34109e-13
PH01001343G0080	489	36	151	2.52719	61.3791	4.60214	Up	1.32641e-90	2.12466e-89
PH01003158G0180	1431	31	130	0.743646	18.0574	4.60183	Up	2.77174e-78	3.81231e-77
PH01000438G0440	1479	32	134	0.742722	18.009	4.59975	Up	1.33767e-80	1.89113e-79
PH01002237G0050	681	17	71	0.856932	20.7235	4.59595	Up	1.33603e-43	1.06617e-42
PH01009158G0010	1644	0	2	0.01	0.241814	4.59582	Up	0.0063877	0.0101677
PH01000941G0590	1143	23	96	0.690758	16.6947	4.59506	Up	2.90806e-58	3.0404e-57
PH01001717G0310	1497	18	75	0.412758	9.95846	4.59256	Up	6.36944e-46	5.30307e-45
PH01000640G0270	690	103	429	5.12428	123.584	4.59199	Up	5.63526e-253	2.7594e-251
PH01001317G0200	825	0	1	0.01	0.240934	4.59057	Up	0.043375	0.0601562
PH01002527G0120	825	0	1	0.01	0.240934	4.59057	Up	0.043375	0.0600916
PH01000432G0850	2853	25	104	0.300803	7.24576	4.59025	Up	6.70606e-63	7.50569e-62
PH01000211G0240	1899	126	524	2.27767	54.8478	4.5898	Up	#NUM!	1.26832e-306
PH01042209G0010	915	19	79	0.712815	17.1616	4.58951	Up	3.04068e-48	2.63659e-47
PH01001557G0390	402	13	54	1.1101	26.7006	4.58811	Up	1.45068e-33	9.47537e-33
PH01005292G0070	1104	20	83	0.621878	14.9438	4.58677	Up	1.45335e-50	1.31549e-49
PH01004390G0110	828	0	1	0.01	0.240061	4.58533	Up	0.043375	0.0602534
PH01001829G0390	828	0	1	0.01	0.240061	4.58533	Up	0.043375	0.0601104
PH01002518G0240	372	7	29	0.645951	15.4956	4.58429	Up	7.75664e-19	3.31874e-18
PH01000683G0710	1488	14	58	0.322975	7.74779	4.58429	Up	6.8595e-36	4.70794e-35
PH01002854G0180	1386	37	153	0.916395	21.9422	4.5816	Up	1.93109e-91	3.11096e-90
PH01000156G0850	585	99	409	5.8093	138.97	4.58026	Up	8.96986e-241	4.13696e-239
PH01003473G0080	831	0	1	0.01	0.239195	4.58011	Up	0.043375	0.0606263
PH01006302G0070	216	65	268	10.3301	246.623	4.57738	Up	1.87073e-158	5.46166e-157
PH01002126G0210	1521	17	70	0.383675	9.1479	4.57548	Up	7.34352e-43	5.79745e-42
PH01004618G0060	612	17	70	0.953546	22.7352	4.57548	Up	7.34352e-43	5.79597e-42
PH01001631G0140	834	0	1	0.01	0.238334	4.57491	Up	0.043375	0.0604542
PH01004063G0060	834	0	1	0.01	0.238334	4.57491	Up	0.043375	0.0602967
PH01000289G0490	834	0	1	0.01	0.238334	4.57491	Up	0.043375	0.0602507
PH01000448G0060	1464	27	111	0.633092	15.0707	4.57319	Up	8.50256e-67	1.0024e-65
PH01001878G0200	627	27	111	1.47823	35.1891	4.57319	Up	8.50256e-67	1.00278e-65
PH01000263G0760	1092	87	357	2.7349	64.9827	4.5705	Up	4.48516e-210	1.78639e-208
PH01002104G0150	837	0	1	0.01	0.23748	4.56973	Up	0.043375	0.0602048
PH01002839G0140	1857	206	844	3.80802	90.3406	4.56826	Up	0	0
PH01005282G0020	1125	31	127	0.945918	22.439	4.56815	Up	4.57308e-76	6.1054e-75
PH01000570G0730	477	405	1659	29.1461	691.322	4.56798	Up	0	0
[truncated: 28,948 more rows]
