# Supplementary material for: Characterization of the Floral Transcriptome of Moso Bamboo (Phyllostachys edulis) at Different Flowering Developmental Stages by Transcriptome Sequencing and RNA-Seq Analysis
Source: PLoS One. 2014 Jun 10;9(6):e98910. doi: 10.1371/journal.pone.0098910 (PMC4051636; doi:10.1371/journal.pone.0098910)
Supplement: Table S6 — Differentially expressed genes between CK and F2. (XLSX) [file pone.0098910.s008.xlsx]

## Sheet: Sheet1
GeneID	Gene_length	F-Expression	F2-Expression	F-RPKM	F2-RPKM	log2 Ratio(F2/F)	Up-Down-Regulation(F2/F)	P-value	FDR
PH01000016G1870	141	0	145	0.01	197.447	14.2692	Up	1.21445e-119	2.30286e-117
PH01000047G0810	351	0	187	0.01	102.291	13.3204	Up	6.1543e-154	1.62192e-151
PH01005572G0030	162	0	82	0.01	97.1852	13.2465	Up	3.36652e-68	2.74782e-66
PH01003478G0130	639	0	222	0.01	66.7042	12.7036	Up	1.62123e-182	5.42118e-180
PH01000994G0510	465	0	85	0.01	35.0968	11.7771	Up	1.19543e-70	1.03842e-68
PH01000276G1120	528	0	94	0.01	34.1818	11.739	Up	5.35244e-78	5.30096e-76
PH01000710G0100	216	0	38	0.01	33.7778	11.7219	Up	2.85422e-32	9.02038e-31
PH01000426G0070	396	0	54	0.01	26.1818	11.3543	Up	2.45838e-45	1.15484e-43
PH01007014G0030	915	0	116	0.01	24.341	11.2492	Up	5.81298e-96	7.69243e-94
PH01002820G0150	258	0	28	0.01	20.8372	11.0249	Up	4.1784e-24	9.48466e-23
PH01000182G0490	450	0	46	0.01	19.6267	10.9386	Up	8.37658e-39	3.24807e-37
PH01000003G4290	444	0	45	0.01	19.4595	10.9263	Up	5.4906e-38	2.06715e-36
PH01000230G0740	978	0	94	0.01	18.454	10.8497	Up	5.35244e-78	5.3179e-76
PH01002281G0160	570	0	54	0.01	18.1895	10.8289	Up	2.45838e-45	1.15659e-43
PH01000165G1110	351	0	33	0.01	18.0513	10.8179	Up	3.45342e-28	9.45374e-27
PH01001389G0360	375	0	35	0.01	17.92	10.8074	Up	8.03792e-30	2.34267e-28
PH01000110G0890	522	0	48	0.01	17.6552	10.7859	Up	1.94968e-40	7.8436e-39
PH01000476G0130	165	0	15	0.01	17.4545	10.7694	Up	1.72263e-13	2.03303e-12
PH01000448G0780	597	0	51	0.01	16.402	10.6797	Up	6.92318e-43	3.02383e-41
PH01000170G1080	327	0	27	0.01	15.8532	10.6306	Up	2.73882e-23	5.90651e-22
PH01001058G0540	486	0	40	0.01	15.8025	10.6259	Up	6.64326e-34	2.22381e-32
PH01002914G0030	759	0	60	0.01	15.1779	10.5678	Up	3.0998e-50	1.65917e-48
PH01000684G0580	327	0	25	0.01	14.6789	10.5195	Up	1.1767e-21	2.33524e-20
PH01000640G0420	417	0	29	0.01	13.3525	10.3829	Up	6.37468e-25	1.5041e-23
PH01044665G0010	183	0	11	0.01	11.541	10.1726	Up	3.1798e-10	2.75831e-09
PH01001742G0330	453	0	27	0.01	11.4437	10.1603	Up	2.73882e-23	5.89833e-22
PH01002905G0200	282	0	16	0.01	10.8936	10.0893	Up	2.62808e-14	3.32363e-13
PH01000330G0660	345	0	19	0.01	10.5739	10.0463	Up	9.33216e-17	1.39257e-15
PH01000087G1370	699	0	38	0.01	10.4378	10.0276	Up	2.85422e-32	9.01122e-31
PH01002043G0110	474	0	25	0.01	10.1266	9.98393	Up	1.1767e-21	2.33673e-20
PH01001221G0240	519	0	27	0.01	9.98844	9.96412	Up	2.73882e-23	5.90241e-22
PH01001125G0420	417	0	21	0.01	9.66907	9.91723	Up	2.17208e-18	3.6006e-17
PH01216882G0010	360	0	18	0.01	9.6	9.90689	Up	6.11694e-16	8.69002e-15
PH01003948G0080	405	0	20	0.01	9.48148	9.88897	Up	1.42374e-17	2.24065e-16
PH01002604G0160	264	0	13	0.01	9.45455	9.88486	Up	7.4011e-12	7.57352e-11
PH01002212G0060	333	0	16	0.01	9.22523	9.84944	Up	2.62808e-14	3.32633e-13
PH01001025G0280	849	0	40	0.01	9.04594	9.82113	Up	6.64326e-34	2.22142e-32
PH01002224G0180	324	0	15	0.01	8.88889	9.79586	Up	1.72263e-13	2.03457e-12
PH01000230G0020	420	0	19	0.01	8.68572	9.7625	Up	9.33216e-17	1.39324e-15
PH01000059G1200	378	0	17	0.01	8.63492	9.75404	Up	4.00946e-15	5.35824e-14
PH01001476G0280	432	0	19	0.01	8.44445	9.72186	Up	9.33216e-17	1.39458e-15
PH01000771G0570	273	0	12	0.01	8.43956	9.72102	Up	4.8512e-11	4.5841e-10
PH01002403G0050	417	0	18	0.01	8.28777	9.69484	Up	6.11694e-16	8.69399e-15
PH01000425G0800	441	0	18	0.01	7.83674	9.61411	Up	6.11694e-16	8.69797e-15
PH01000040G1660	456	0	18	0.01	7.57895	9.56585	Up	6.11694e-16	8.68605e-15
PH01004488G0070	228	0	9	0.01	7.57895	9.56585	Up	1.36617e-08	9.80279e-08
PH01000155G0770	1554	0	58	0.01	7.16603	9.48503	Up	1.3318e-48	6.81188e-47
PH01155481G0010	327	0	12	0.01	7.04587	9.46063	Up	4.8512e-11	4.57575e-10
PH01000163G0880	219	0	8	0.01	7.0137	9.45403	Up	8.95486e-08	5.71589e-07
PH01005570G0040	609	0	22	0.01	6.93596	9.43795	Up	3.31378e-19	5.75067e-18
PH01005970G0060	252	0	9	0.01	6.85714	9.42146	Up	1.36617e-08	9.80053e-08
PH01003344G0060	564	0	20	0.01	6.80851	9.4112	Up	1.42374e-17	2.23952e-16
PH01002729G0130	564	0	20	0.01	6.80851	9.4112	Up	1.42374e-17	2.23726e-16
PH01001064G0620	633	0	22	0.01	6.67299	9.38219	Up	3.31378e-19	5.75388e-18
PH01226593G0010	435	0	15	0.01	6.62069	9.37084	Up	1.72263e-13	2.03612e-12
PH01000616G0290	411	0	14	0.01	6.54015	9.35318	Up	1.12913e-12	1.24517e-11
PH01000086G1460	147	0	5	0.01	6.53061	9.35107	Up	2.52182e-05	0.000110502
PH01002505G0200	624	0	21	0.01	6.46154	9.33573	Up	2.17208e-18	3.60445e-17
PH01000030G1980	456	0	15	0.01	6.31579	9.30282	Up	1.72263e-13	2.0338e-12
PH01000680G0070	654	0	21	0.01	6.16514	9.26799	Up	2.17208e-18	3.60253e-17
PH01000976G0160	291	0	9	0.01	5.93815	9.21387	Up	1.36617e-08	9.78698e-08
PH01001516G0130	813	0	25	0.01	5.90406	9.20556	Up	1.1767e-21	2.33822e-20
PH01002390G0300	264	0	8	0.01	5.81818	9.18442	Up	8.95486e-08	5.7112e-07
PH01038461G0010	288	0	8	0.01	5.33333	9.05889	Up	8.95486e-08	5.72529e-07
PH01077386G0010	144	0	4	0.01	5.33333	9.05889	Up	0.000165298	0.000616878
PH01000144G0970	585	0	16	0.01	5.25128	9.03653	Up	2.62808e-14	3.32498e-13
PH01001240G0030	342	0	9	0.01	5.05263	8.98089	Up	1.36617e-08	9.79375e-08
PH01000210G0450	384	0	10	0.01	5	8.96578	Up	2.08426e-09	1.64969e-08
PH01002774G0080	465	0	12	0.01	4.95484	8.95269	Up	4.8512e-11	4.57714e-10
PH01000956G0140	273	0	7	0.01	4.92308	8.94342	Up	5.86964e-07	3.33578e-06
PH01000111G0650	471	0	12	0.01	4.89172	8.9342	Up	4.8512e-11	4.58688e-10
PH01001038G0380	282	0	7	0.01	4.76596	8.89662	Up	5.86964e-07	3.33031e-06
PH01173456G0010	165	0	4	0.01	4.65455	8.8625	Up	0.000165298	0.00061673
PH01002308G0110	501	0	12	0.01	4.5988	8.84511	Up	4.8512e-11	4.57992e-10
PH01002770G0010	504	0	12	0.01	4.57143	8.8365	Up	4.8512e-11	4.5827e-10
PH01005168G0010	843	0	20	0.01	4.55516	8.83136	Up	1.42374e-17	2.23839e-16
PH01000510G0760	636	0	15	0.01	4.5283	8.82283	Up	1.72263e-13	2.03535e-12
PH01003283G0140	384	0	9	0.01	4.5	8.81378	Up	1.36617e-08	9.78473e-08
PH01005027G0020	816	0	19	0.01	4.47059	8.80432	Up	9.33216e-17	1.39592e-15
PH01001218G0280	258	0	6	0.01	4.46512	8.80255	Up	3.84736e-06	1.92232e-05
PH01001758G0090	603	0	14	0.01	4.45771	8.80016	Up	1.12913e-12	1.24649e-11
PH01002372G0220	432	0	10	0.01	4.44445	8.79586	Up	2.08426e-09	1.65095e-08
PH01000178G1340	606	0	14	0.01	4.43564	8.793	Up	1.12913e-12	1.24915e-11
PH01001919G0370	174	0	4	0.01	4.41379	8.78588	Up	0.000165298	0.000615991
PH01000083G0160	654	0	15	0.01	4.40367	8.78256	Up	1.72263e-13	2.03226e-12
PH01011305G0010	486	0	11	0.01	4.34568	8.76344	Up	3.1798e-10	2.75524e-09
PH01000487G0710	624	0	14	0.01	4.30769	8.75077	Up	1.12913e-12	1.24826e-11
PH01000228G0820	357	0	8	0.01	4.30252	8.74904	Up	8.95486e-08	5.71355e-07
PH01000661G0470	402	0	9	0.01	4.29851	8.74769	Up	1.36617e-08	9.81184e-08
PH01001580G0400	585	0	13	0.01	4.26667	8.73697	Up	7.4011e-12	7.57602e-11
PH01005173G0070	546	0	12	0.01	4.21978	8.72102	Up	4.8512e-11	4.58131e-10
PH01000881G0580	504	0	11	0.01	4.19048	8.71097	Up	3.1798e-10	2.75677e-09
PH01002947G0100	324	0	7	0.01	4.14815	8.69632	Up	5.86964e-07	3.32909e-06
PH01000863G0150	417	0	9	0.01	4.14389	8.69484	Up	1.36617e-08	9.78923e-08
PH01000679G0420	654	0	14	0.01	4.11009	8.68303	Up	1.12913e-12	1.24782e-11
PH01002650G0170	534	0	11	0.01	3.95506	8.62755	Up	3.1798e-10	2.76062e-09
PH01002250G0070	684	0	14	0.01	3.92983	8.61832	Up	1.12913e-12	1.24605e-11
PH01001474G0010	960	0	19	0.01	3.8	8.56986	Up	9.33216e-17	1.39525e-15
PH01000425G0650	255	0	5	0.01	3.76471	8.55639	Up	2.52182e-05	0.000110674
PH01050931G0010	408	0	8	0.01	3.76471	8.55639	Up	8.95486e-08	5.71941e-07
PH01000840G0660	1230	0	24	0.01	3.74634	8.54934	Up	7.71294e-21	1.46881e-19
PH01000891G0210	411	0	8	0.01	3.73723	8.54582	Up	8.95486e-08	5.71472e-07
PH01000382G0480	309	0	6	0.01	3.72816	8.54232	Up	3.84736e-06	1.92665e-05
PH01001005G0300	567	0	11	0.01	3.72487	8.54105	Up	3.1798e-10	2.756e-09
PH01002491G0180	207	0	4	0.01	3.71015	8.53533	Up	0.000165298	0.000617322
PH01002616G0080	321	0	6	0.01	3.58879	8.48735	Up	3.84736e-06	1.92759e-05
PH01004336G0130	273	0	5	0.01	3.51648	8.45799	Up	2.52182e-05	0.000110518
PH01002204G0230	441	0	8	0.01	3.48299	8.44418	Up	8.95486e-08	5.71003e-07
PH01000306G0450	498	0	9	0.01	3.46988	8.43874	Up	1.36617e-08	9.80958e-08
PH01001498G0470	834	0	15	0.01	3.45324	8.43181	Up	1.72263e-13	2.03149e-12
PH01000425G0320	342	0	6	0.01	3.36842	8.39593	Up	3.84736e-06	1.92356e-05
PH01003402G0130	345	0	6	0.01	3.33913	8.38333	Up	3.84736e-06	1.92448e-05
PH01000284G0380	633	0	11	0.01	3.33649	8.38219	Up	3.1798e-10	2.75985e-09
PH01000384G0510	405	0	7	0.01	3.31852	8.3744	Up	5.86964e-07	3.33456e-06
PH01001328G0130	234	0	4	0.01	3.28205	8.35845	Up	0.000165298	0.000617842
PH01001369G0480	705	0	12	0.01	3.26809	8.3523	Up	4.8512e-11	4.58549e-10
PH01000378G0670	474	0	8	0.01	3.24051	8.34008	Up	8.95486e-08	5.71707e-07
PH01003891G0190	474	0	8	0.01	3.24051	8.34008	Up	8.95486e-08	5.71237e-07
PH01000337G0560	417	0	7	0.01	3.22302	8.33227	Up	5.86964e-07	3.33152e-06
PH01000513G0090	837	0	14	0.01	3.21147	8.32709	Up	1.12913e-12	1.24871e-11
PH01024410G0010	363	0	6	0.01	3.17355	8.30996	Up	3.84736e-06	1.92634e-05
PH01000091G1010	369	0	6	0.01	3.12195	8.2863	Up	3.84736e-06	1.92387e-05
PH01000860G0590	432	0	7	0.01	3.11111	8.28129	Up	5.86964e-07	3.3297e-06
PH01000122G0550	633	0	10	0.01	3.03318	8.24469	Up	2.08426e-09	1.65011e-08
PH01001019G0330	699	0	11	0.01	3.02146	8.2391	Up	3.1798e-10	2.75908e-09
PH01000973G0330	891	0	14	0.01	3.01684	8.23689	Up	1.12913e-12	1.24738e-11
PH01003042G0150	576	0	9	0.01	3	8.22882	Up	1.36617e-08	9.79601e-08
PH01000666G0680	258	0	4	0.01	2.97674	8.21759	Up	0.000165298	0.000619032
PH01000003G3600	324	0	5	0.01	2.96296	8.2109	Up	2.52182e-05	0.000110768
PH01001900G0100	324	0	5	0.01	2.96296	8.2109	Up	2.52182e-05	0.000110471
PH01001258G0110	1239	0	19	0.01	2.94431	8.20179	Up	9.33216e-17	1.39391e-15
PH01002158G0320	264	0	4	0.01	2.90909	8.18442	Up	0.000165298	0.000617768
PH01001158G0640	1326	0	20	0.01	2.89593	8.17788	Up	1.42374e-17	2.23613e-16
PH01005323G0010	732	0	11	0.01	2.88525	8.17255	Up	3.1798e-10	2.75447e-09
PH01003838G0060	954	0	14	0.01	2.81761	8.13833	Up	1.12913e-12	1.24561e-11
PH01001583G0230	348	0	5	0.01	2.75862	8.1078	Up	2.52182e-05	0.000110752
PH01010110G0010	351	0	5	0.01	2.73504	8.09542	Up	2.52182e-05	0.000110643
PH01000284G0020	423	0	6	0.01	2.7234	8.08927	Up	3.84736e-06	1.92572e-05
PH01002257G0180	501	2	98	0.137986	37.5569	8.08842	Up	1.05539e-77	1.04192e-75
PH01005285G0080	645	0	9	0.01	2.67907	8.06559	Up	1.36617e-08	9.79149e-08
PH01001237G0070	360	0	5	0.01	2.66667	8.05889	Up	2.52182e-05	0.00011058
PH01000158G0180	291	0	4	0.01	2.63918	8.04394	Up	0.000165298	0.000616138
PH01000246G0230	366	0	5	0.01	2.62295	8.03505	Up	2.52182e-05	0.000110394
PH01002790G0120	369	0	5	0.01	2.60163	8.02327	Up	2.52182e-05	0.000110721
PH01001597G0480	444	0	6	0.01	2.5946	8.01937	Up	3.84736e-06	1.92603e-05
PH01001562G0300	669	0	9	0.01	2.58296	8.01288	Up	1.36617e-08	9.80731e-08
PH01005628G0100	672	0	9	0.01	2.57143	8.00643	Up	1.36617e-08	9.80505e-08
PH01000017G1610	1359	0	18	0.01	2.54305	7.99041	Up	6.11694e-16	8.70195e-15
PH01000677G0670	303	0	4	0.01	2.53465	7.98565	Up	0.000165298	0.000617174
PH01000053G0460	990	0	13	0.01	2.52121	7.97797	Up	7.4011e-12	7.56854e-11
PH01000400G0030	612	0	8	0.01	2.5098	7.97143	Up	8.95486e-08	5.72176e-07
PH01002611G0190	399	0	5	0.01	2.40602	7.9105	Up	2.52182e-05	0.000110627
PH01000141G1230	321	0	4	0.01	2.39252	7.90239	Up	0.000165298	0.00061866
PH01000177G0480	324	0	4	0.01	2.37037	7.88897	Up	0.000165298	0.000618065
PH01000474G0040	405	0	5	0.01	2.37037	7.88897	Up	2.52182e-05	0.000110612
PH01001159G0130	1377	0	17	0.01	2.37037	7.88897	Up	4.00946e-15	5.36054e-14
PH01000067G1500	582	0	7	0.01	2.30928	7.8513	Up	5.86964e-07	3.33091e-06
PH01004813G0050	333	0	4	0.01	2.30631	7.84944	Up	0.000165298	0.000618139
PH01001324G0350	585	0	7	0.01	2.29744	7.84388	Up	5.86964e-07	3.33396e-06
PH01007498G0030	429	0	5	0.01	2.23776	7.80591	Up	2.52182e-05	0.000110846
PH01001179G0320	516	0	6	0.01	2.23256	7.80255	Up	3.84736e-06	1.92263e-05
PH01001035G0080	690	0	8	0.01	2.22609	7.79837	Up	8.95486e-08	5.72294e-07
PH01168297G0010	690	0	8	0.01	2.22609	7.79837	Up	8.95486e-08	5.71824e-07
PH01004767G0010	609	0	7	0.01	2.2069	7.78588	Up	5.86964e-07	3.33335e-06
PH01000654G0410	1047	0	12	0.01	2.20057	7.78174	Up	4.8512e-11	4.57853e-10
PH01001781G0050	705	0	8	0.01	2.17872	7.76734	Up	8.95486e-08	5.70886e-07
PH01000005G0920	1332	1	39	0.02595	5.62162	7.75911	Up	1.5196e-31	4.67422e-30
PH01000532G0450	1281	0	14	0.01	2.09836	7.71312	Up	1.12913e-12	1.24693e-11
PH01042202G0010	459	0	5	0.01	2.0915	7.7084	Up	2.52182e-05	0.00011044
PH01001961G0240	645	0	7	0.01	2.08372	7.70302	Up	5.86964e-07	3.33517e-06
PH01000010G0450	837	0	9	0.01	2.06452	7.68966	Up	1.36617e-08	9.79827e-08
PH01000268G0330	372	0	4	0.01	2.06452	7.68966	Up	0.000165298	0.000616434
PH01001108G0310	465	0	5	0.01	2.06452	7.68966	Up	2.52182e-05	0.000110409
PH01000001G4890	471	0	5	0.01	2.03822	7.67116	Up	2.52182e-05	0.000110909
PH01004107G0040	669	4	146	0.206669	41.9014	7.66353	Up	1.99838e-113	3.45253e-111
PH01004799G0080	381	0	4	0.01	2.01575	7.65517	Up	0.000165298	0.000617026
PH01000910G0650	336	1	36	0.102873	20.5714	7.64363	Up	3.96766e-29	1.12476e-27
PH01002073G0100	2688	2	71	0.0257183	5.07143	7.62345	Up	6.29708e-56	3.90871e-54
PH01000188G0070	393	0	4	0.01	1.9542	7.61043	Up	0.000165298	0.000617693
PH01000885G0640	498	0	5	0.01	1.92771	7.59075	Up	2.52182e-05	0.000110783
PH01000632G0680	399	0	4	0.01	1.92481	7.58857	Up	0.000165298	0.000617471
PH01001740G0290	402	0	4	0.01	1.91045	7.57777	Up	0.000165298	0.000615843
PH01000008G3130	813	0	8	0.01	1.8893	7.56171	Up	8.95486e-08	5.72059e-07
PH01000031G0150	714	0	7	0.01	1.88235	7.55639	Up	5.86964e-07	3.33213e-06
PH01001155G0220	717	0	7	0.01	1.87448	7.55034	Up	5.86964e-07	3.32848e-06
PH01000583G0260	414	0	4	0.01	1.85507	7.53533	Up	0.000165298	0.000615917
PH01000163G1000	630	0	6	0.01	1.82857	7.51457	Up	3.84736e-06	1.92852e-05
PH01000725G0320	432	0	4	0.01	1.77778	7.47393	Up	0.000165298	0.000618585
PH01003353G0080	432	0	4	0.01	1.77778	7.47393	Up	0.000165298	0.0006171
PH01000566G0290	1404	0	13	0.01	1.77778	7.47393	Up	7.4011e-12	7.57103e-11
PH01001580G0370	354	1	32	0.0976423	17.3559	7.47371	Up	6.55664e-26	1.61312e-24
PH01000004G1350	549	0	5	0.01	1.74863	7.45008	Up	2.52182e-05	0.000110565
PH01001494G0350	675	0	6	0.01	1.70667	7.41504	Up	3.84736e-06	1.92479e-05
PH01004717G0030	459	0	4	0.01	1.6732	7.38647	Up	0.000165298	0.00061636
PH01002457G0150	462	0	4	0.01	1.66234	7.37707	Up	0.000165298	0.000618511
PH01000723G0680	465	0	4	0.01	1.65161	7.36773	Up	0.000165298	0.000618958
PH01006223G0050	705	0	6	0.01	1.63404	7.3523	Up	3.84736e-06	1.92541e-05
PH01035373G0010	474	0	4	0.01	1.62025	7.34008	Up	0.000165298	0.000615769
PH01003064G0170	1302	1	29	0.0265479	4.2765	7.33169	Up	1.68439e-23	3.67587e-22
PH01001518G0220	600	0	5	0.01	1.6	7.32193	Up	2.52182e-05	0.000110736
PH01000206G1060	720	0	6	0.01	1.6	7.32193	Up	3.84736e-06	1.92201e-05
PH01001465G0060	1212	0	10	0.01	1.58416	7.30757	Up	2.08426e-09	1.65137e-08
PH01005758G0010	735	0	6	0.01	1.56735	7.29218	Up	3.84736e-06	1.92325e-05
PH01000133G1620	558	1	28	0.0619451	9.63441	7.28106	Up	1.06866e-22	2.24548e-21
PH01001147G0240	741	0	6	0.01	1.55466	7.28045	Up	3.84736e-06	1.92417e-05
PH01000088G1120	744	0	6	0.01	1.54839	7.27462	Up	3.84736e-06	1.92294e-05
PH01001836G0160	630	0	5	0.01	1.52381	7.25154	Up	2.52182e-05	0.000110487
PH01000434G0740	630	0	5	0.01	1.52381	7.25154	Up	2.52182e-05	0.000110456
PH01006571G0020	639	0	5	0.01	1.50235	7.23108	Up	2.52182e-05	0.000110658
PH01002250G0120	1872	1	27	0.0184644	2.76923	7.22859	Up	6.77262e-22	1.36409e-20
PH01000033G2240	645	0	5	0.01	1.48837	7.21759	Up	2.52182e-05	0.000110877
PH01000984G0440	774	0	6	0.01	1.48837	7.21759	Up	3.84736e-06	1.92696e-05
PH01003437G0020	519	0	4	0.01	1.47977	7.20923	Up	0.000165298	0.000617545
PH01001544G0260	789	0	6	0.01	1.46008	7.1899	Up	3.84736e-06	1.9279e-05
PH01000251G0740	798	0	6	0.01	1.44361	7.17354	Up	3.84736e-06	1.92821e-05
PH01000129G1050	534	0	4	0.01	1.4382	7.16812	Up	0.000165298	0.000618288
PH01003863G0110	678	0	5	0.01	1.41593	7.14561	Up	2.52182e-05	0.000110815
PH01000036G0130	822	0	6	0.01	1.40146	7.13079	Up	3.84736e-06	1.92727e-05
PH01000867G0200	552	0	4	0.01	1.3913	7.12029	Up	0.000165298	0.000616582
PH01000981G0130	552	0	4	0.01	1.3913	7.12029	Up	0.000165298	0.000615696
PH01003054G0300	1389	0	10	0.01	1.38229	7.11092	Up	2.08426e-09	1.65053e-08
PH01003094G0090	561	0	4	0.01	1.36898	7.09696	Up	0.000165298	0.000617916
PH01000569G0050	561	0	4	0.01	1.36898	7.09696	Up	0.000165298	0.000616952
PH01002268G0290	570	0	4	0.01	1.34737	7.074	Up	0.000165298	0.00061799
PH01004198G0020	549	1	24	0.0629606	8.39344	7.05867	Up	1.71119e-19	3.01328e-18
PH01000044G1200	327	1	24	0.105704	14.0917	7.05867	Up	1.71119e-19	3.01499e-18
PH01000487G0730	1011	0	7	0.01	1.32938	7.05461	Up	5.86964e-07	3.33274e-06
PH01004103G0020	738	0	5	0.01	1.30081	7.02327	Up	2.52182e-05	0.000110596
PH01004643G0130	741	0	5	0.01	1.29555	7.01742	Up	2.52182e-05	0.000110799
PH01000226G0130	747	0	5	0.01	1.28514	7.00578	Up	2.52182e-05	0.000110893
PH01000041G0130	1002	1	23	0.0344964	4.40719	6.99727	Up	1.07879e-18	1.82625e-17
PH01000693G0680	777	0	5	0.01	1.23552	6.94898	Up	2.52182e-05	0.000110534
PH01003818G0120	393	2	44	0.175905	21.4962	6.93314	Up	2.81586e-34	9.53896e-33
PH01000087G1540	630	0	4	0.01	1.21905	6.92961	Up	0.000165298	0.000616065
PH01003923G0050	636	0	4	0.01	1.20755	6.91594	Up	0.000165298	0.000618809
PH01002261G0010	804	0	5	0.01	1.19403	6.8997	Up	2.52182e-05	0.00011069
PH01000817G0310	678	1	21	0.0509814	5.9469	6.86602	Up	4.26676e-17	6.51068e-16
PH01001111G0150	444	1	21	0.0778499	9.08108	6.86602	Up	4.26676e-17	6.51708e-16
PH01000448G0770	603	1	21	0.0573223	6.68657	6.86602	Up	4.26676e-17	6.50749e-16
PH01001656G0370	372	1	21	0.0929177	10.8387	6.86602	Up	4.26676e-17	6.51388e-16
PH01002532G0230	2199	0	13	0.01	1.13506	6.82663	Up	7.4011e-12	7.57851e-11
PH01003827G0070	678	0	4	0.01	1.13274	6.82368	Up	0.000165298	0.000618436
PH01004528G0100	1875	0	11	0.01	1.1264	6.81558	Up	3.1798e-10	2.75754e-09
PH01003178G0130	348	1	20	0.0993258	11.0345	6.79564	Up	2.67608e-16	3.90524e-15
PH01000658G0530	873	0	5	0.01	1.09966	6.78091	Up	2.52182e-05	0.00011083
PH01002868G0220	1194	1	19	0.0289492	3.05528	6.72163	Up	1.67501e-15	2.30178e-14
PH01000581G0860	750	0	4	0.01	1.024	6.67807	Up	0.000165298	0.000616508
PH01000174G1260	756	0	4	0.01	1.01587	6.66658	Up	0.000165298	0.000618883
PH01001740G0260	741	1	18	0.0466469	4.66397	6.64363	Up	1.04608e-14	1.36513e-13
PH01001641G0030	963	0	5	0.01	0.996885	6.63936	Up	2.52182e-05	0.000110425
PH01001550G0410	1158	0	6	0.01	0.994819	6.63636	Up	3.84736e-06	1.9217e-05
PH01001290G0300	804	0	4	0.01	0.955224	6.57777	Up	0.000165298	0.000616804
PH01000313G1020	1014	0	5	0.01	0.946746	6.56491	Up	2.52182e-05	0.000110705
PH01000244G0590	930	1	17	0.0371671	3.50968	6.56117	Up	6.51694e-14	7.98203e-13
PH01001010G0500	240	1	17	0.144022	13.6	6.56117	Up	6.51694e-14	7.97889e-13
PH01005917G0020	1026	0	5	0.01	0.935673	6.54793	Up	2.52182e-05	0.000110549
PH01001909G0360	837	0	4	0.01	0.917563	6.51974	Up	0.000165298	0.000617619
PH01000898G0190	453	1	16	0.0763032	6.78146	6.47371	Up	4.04894e-13	4.66521e-12
PH01001279G0430	720	1	16	0.0480075	4.26667	6.47371	Up	4.04894e-13	4.66867e-12
PH01000626G0430	1203	1	16	0.0287326	2.55362	6.47371	Up	4.04894e-13	4.66694e-12
PH01004030G0070	1092	0	5	0.01	0.879121	6.45799	Up	2.52182e-05	0.000110378
PH01004002G0020	876	0	4	0.01	0.876713	6.45403	Up	0.000165298	0.000617248
PH01002841G0120	1485	2	31	0.0465527	4.00808	6.4279	Up	6.04322e-24	1.35398e-22
PH01000523G0490	897	0	4	0.01	0.856188	6.41985	Up	0.000165298	0.000617397
PH01005497G0070	972	1	15	0.0355611	2.96296	6.3806	Up	2.50798e-12	2.67375e-11
PH01002540G0120	2067	1	15	0.0167225	1.39332	6.3806	Up	2.50798e-12	2.67283e-11
PH01001737G0510	981	0	4	0.01	0.782875	6.29071	Up	0.000165298	0.000616286
PH01000236G0970	573	1	14	0.0603235	4.6911	6.28106	Up	1.54821e-11	1.53332e-10
PH01001207G0140	819	3	42	0.126613	9.84616	6.28106	Up	1.44615e-31	4.45711e-30
PH01002635G0100	330	1	14	0.104744	8.14546	6.28106	Up	1.54821e-11	1.53284e-10
PH01001906G0290	999	0	4	0.01	0.768769	6.26448	Up	0.000165298	0.000616656
PH01001015G0570	1035	5	66	0.166982	12.2435	6.19617	Up	2.42212e-48	1.23278e-46
PH01000083G1890	1575	0	6	0.01	0.731429	6.19265	Up	3.84736e-06	1.9251e-05
PH01000637G0570	669	3	39	0.155002	11.1928	6.17415	Up	3.3139e-29	9.41148e-28
PH01000612G0240	1098	0	4	0.01	0.699454	6.12816	Up	0.000165298	0.000618213
PH01000282G0670	669	2	22	0.103334	6.3139	5.93314	Up	7.24728e-17	1.09088e-15
PH01000359G0860	456	1	11	0.0758013	4.63158	5.93314	Up	3.5516e-09	2.73385e-08
PH01001736G0140	4386	3	33	0.0236425	1.4446	5.93314	Up	1.65848e-24	3.83459e-23
PH01011415G0030	417	1	11	0.0828906	5.06475	5.93314	Up	3.5516e-09	2.73453e-08
PH01000029G1990	885	3	33	0.117171	7.15932	5.93314	Up	1.65848e-24	3.83174e-23
PH01000961G0500	294	1	11	0.117569	7.18368	5.93314	Up	3.5516e-09	2.73318e-08
PH01003163G0220	1602	0	5	0.01	0.599251	5.90509	Up	2.52182e-05	0.000110862
PH01000038G1140	2574	0	8	0.01	0.596737	5.89902	Up	8.95486e-08	5.72412e-07
PH01000661G0750	843	2	21	0.0820056	4.78292	5.86602	Up	4.37318e-16	6.29325e-15
PH01004704G0020	1344	0	4	0.01	0.571429	5.8365	Up	0.000165298	0.000616212
PH01002269G0090	900	1	10	0.038406	2.13333	5.79564	Up	2.15134e-08	1.49569e-07
PH01000004G0480	888	9	90	0.350325	19.4595	5.79564	Up	4.31216e-63	3.14788e-61
PH01000515G0100	645	1	10	0.0535897	2.97674	5.79564	Up	2.15134e-08	1.49503e-07
PH01001940G0050	651	1	10	0.0530958	2.94931	5.79564	Up	2.15134e-08	1.49536e-07
PH01001089G0020	1389	0	4	0.01	0.552916	5.78899	Up	0.000165298	0.000619107
PH01006899G0010	1392	0	4	0.01	0.551724	5.78588	Up	0.000165298	0.000618734
PH01000891G0190	1275	4	38	0.10844	5.72235	5.72163	Up	1.84977e-27	4.94195e-26
PH01029494G0010	303	2	18	0.228154	11.4059	5.64363	Up	9.39256e-14	1.13698e-12
PH01000294G0820	1326	9	80	0.234607	11.5837	5.62571	Up	2.34888e-55	1.44359e-53
PH01001237G0010	405	3	26	0.25604	12.3259	5.58918	Up	4.52234e-19	7.8001e-18
PH01000003G2730	300	27	232	3.11088	148.48	5.5768	Up	4.70258e-156	1.27166e-153
PH01000097G1770	153	2	17	0.451835	21.3333	5.56117	Up	5.57546e-13	6.32794e-12
PH01000449G0510	408	9	76	0.762471	35.7647	5.55171	Up	2.82604e-52	1.58923e-50
PH01000753G0240	297	1	8	0.116382	5.17172	5.47371	Up	7.7253e-07	4.31933e-06
PH01000436G0660	390	5	40	0.443146	19.6923	5.47371	Up	4.06672e-28	1.11033e-26
PH01001080G0300	618	1	8	0.055931	2.48544	5.47371	Up	7.7253e-07	4.32011e-06
PH01000224G0780	435	1	8	0.0794606	3.53104	5.47371	Up	7.7253e-07	4.32089e-06
PH01000134G0630	810	1	8	0.0426733	1.8963	5.47371	Up	7.7253e-07	4.32167e-06
PH01002333G0030	1047	5	39	0.165069	7.15186	5.43718	Up	2.37712e-27	6.32367e-26
PH01000907G0610	798	12	92	0.51978	22.1353	5.41231	Up	6.30122e-62	4.46368e-60
PH01008377G0020	621	2	15	0.111322	4.63768	5.3806	Up	1.93326e-11	1.89416e-10
PH01016201G0010	741	2	15	0.0932938	3.88664	5.3806	Up	1.93326e-11	1.89356e-10
PH01001112G0360	339	5	37	0.509814	20.9558	5.36123	Up	8.05584e-26	1.9726e-24
PH01000115G1340	561	3	22	0.184842	7.52941	5.34818	Up	5.3632e-16	7.66122e-15
PH01000046G0840	729	18	130	0.853466	34.2387	5.32615	Up	7.86826e-86	8.86548e-84
PH01003422G0160	702	5	36	0.246192	9.84616	5.3217	Up	4.66924e-25	1.11097e-23
PH01001300G0340	630	1	7	0.0548657	2.13333	5.28106	Up	4.56628e-06	2.25365e-05
PH01001670G0160	165	1	7	0.209487	8.14546	5.28106	Up	4.56628e-06	2.254e-05
PH01000441G0580	339	2	14	0.203925	7.92921	5.28106	Up	1.12788e-10	1.0214e-09
PH01000535G0400	618	2	14	0.111862	4.34952	5.28106	Up	1.12788e-10	1.0211e-09
PH01001519G0190	594	1	7	0.0581909	2.26263	5.28106	Up	4.56628e-06	2.25436e-05
PH01000454G0400	1044	1	7	0.0331086	1.28736	5.28106	Up	4.56628e-06	2.25329e-05
PH01001826G0110	2901	6	41	0.0714899	2.71355	5.2463	Up	4.72464e-28	1.28657e-26
PH01000032G2610	462	4	27	0.299267	11.2208	5.22859	Up	5.20784e-19	8.9576e-18
PH01003961G0090	717	6	39	0.28925	10.4435	5.17415	Up	1.55135e-26	3.98051e-25
PH01001348G0480	2136	0	4	0.01	0.359551	5.16812	Up	0.000165298	0.000618362
PH01028510G0010	438	3	19	0.236749	8.32877	5.13667	Up	1.03212e-13	1.24359e-12
PH01000680G0480	1131	1	6	0.0305618	1.01857	5.05867	Up	2.66702e-05	0.000116194
PH01002435G0160	747	1	6	0.0462723	1.54217	5.05867	Up	2.66702e-05	0.000116226
PH01001855G0240	138	1	6	0.250474	8.34783	5.05867	Up	2.66702e-05	0.00011621
PH01005333G0010	525	1	6	0.0658388	2.19429	5.05867	Up	2.66702e-05	0.000116161
PH01000316G0260	1425	1	6	0.0242564	0.808421	5.05867	Up	2.66702e-05	0.000116145
PH01000756G0510	654	5	30	0.264261	8.80734	5.05867	Up	1.64849e-20	3.07712e-19
PH01002562G0200	429	2	12	0.161144	5.37063	5.05867	Up	3.7533e-09	2.88056e-08
PH01199063G0010	183	2	12	0.377764	12.5902	5.05867	Up	3.7533e-09	2.88127e-08
PH01001826G0100	537	1	6	0.0643675	2.14525	5.05867	Up	2.66702e-05	0.000116177
PH01000014G1860	735	5	28	0.235139	7.31429	4.95913	Up	5.23758e-19	8.9988e-18
PH01262588G0010	210	2	11	0.329194	10.0571	4.93314	Up	2.13636e-08	1.48794e-07
PH01000331G0420	900	2	11	0.0768119	2.34667	4.93314	Up	2.13636e-08	1.48861e-07
PH01000332G0300	450	4	22	0.307248	9.38667	4.93314	Up	3.09136e-15	4.16711e-14
PH01006699G0010	873	12	66	0.475125	14.5155	4.93314	Up	2.83556e-42	1.21127e-40
PH01000638G0140	894	2	11	0.0773275	2.36242	4.93314	Up	2.13636e-08	1.48827e-07
PH01000515G0540	336	4	22	0.411493	12.5714	4.93314	Up	3.09136e-15	4.1653e-14
PH01000070G0960	540	2	11	0.12802	3.91111	4.93314	Up	2.13636e-08	1.48694e-07
PH01000078G0610	363	2	11	0.190443	5.81818	4.93314	Up	2.13636e-08	1.48761e-07
PH01001221G0140	1029	2	11	0.0671825	2.05248	4.93314	Up	2.13636e-08	1.48727e-07
PH01000030G0550	804	3	16	0.128975	3.8209	4.88874	Up	1.87909e-11	1.84341e-10
PH01005916G0080	765	5	26	0.225917	6.52549	4.85222	Up	1.63209e-17	2.55563e-16
PH01000988G0370	336	1	5	0.102873	2.85714	4.79564	Up	0.000153444	0.000580016
PH01000038G0820	513	1	5	0.0673789	1.87135	4.79564	Up	0.000153444	0.000579664
PH01000707G0830	834	3	15	0.124336	3.45324	4.79564	Up	1.0488e-10	9.53668e-10
PH01006618G0020	1143	1	5	0.0302409	0.839895	4.79564	Up	0.000153444	0.000579594
PH01002540G0130	2607	4	20	0.0530347	1.47296	4.79564	Up	9.5999e-14	1.16072e-12
PH01000850G0330	267	1	5	0.129458	3.59551	4.79564	Up	0.000153444	0.000579735
PH01001990G0050	549	1	5	0.0629606	1.74863	4.79564	Up	0.000153444	0.000579383
PH01007206G0020	1611	1	5	0.0214558	0.595903	4.79564	Up	0.000153444	0.000579946
PH01000087G1570	462	2	10	0.149634	4.15585	4.79564	Up	1.20303e-07	7.5034e-07
PH01000102G0110	1404	3	15	0.0738576	2.05128	4.79564	Up	1.0488e-10	9.53947e-10
PH01000872G0560	378	3	15	0.274328	7.61905	4.79564	Up	1.0488e-10	9.5339e-10
PH01001957G0020	573	1	5	0.0603235	1.67539	4.79564	Up	0.000153444	0.000579805
PH01005830G0060	309	2	10	0.223724	6.21359	4.79564	Up	1.20303e-07	7.5049e-07
PH01002102G0150	1146	1	5	0.0301618	0.837697	4.79564	Up	0.000153444	0.000579312
PH01001209G0530	396	1	5	0.0872863	2.42424	4.79564	Up	0.000153444	0.000579875
PH01002488G0340	465	1	5	0.0743341	2.06452	4.79564	Up	0.000153444	0.000579523
PH01005439G0030	612	1	5	0.0564794	1.56863	4.79564	Up	0.000153444	0.000579453
PH01004245G0140	633	4	19	0.218423	5.76303	4.72163	Up	5.294e-13	6.03493e-12
PH01000006G1150	258	12	56	1.60769	41.6744	4.6961	Up	7.18594e-35	2.47473e-33
PH01001819G0290	312	2	9	0.221573	5.53846	4.64363	Up	6.69052e-07	3.77128e-06
PH01000467G0160	504	3	13	0.205746	4.95238	4.58918	Up	3.17566e-09	2.46031e-08
PH01003456G0170	810	4	17	0.170693	4.02963	4.56117	Up	1.57153e-11	1.55296e-10
PH01000300G0050	615	4	17	0.224815	5.30732	4.56117	Up	1.57153e-11	1.55246e-10
PH01000545G0830	1083	2	8	0.0638326	1.41828	4.47371	Up	3.66644e-06	1.84527e-05
PH01000318G1080	369	2	8	0.187346	4.1626	4.47371	Up	3.66644e-06	1.84556e-05
PH01003299G0020	339	3	12	0.305888	6.79646	4.47371	Up	1.71866e-08	1.21277e-07
PH01026736G0010	981	2	8	0.0704697	1.56575	4.47371	Up	3.66644e-06	1.84616e-05
PH01000004G2090	888	2	8	0.0778499	1.72973	4.47371	Up	3.66644e-06	1.84586e-05
PH01000265G0050	1518	8	32	0.182163	4.04743	4.47371	Up	6.00562e-20	1.08963e-18
PH01000271G0470	1758	13	51	0.255603	5.56997	4.44569	Up	1.3824e-30	4.12571e-29
PH01000145G0870	717	34	132	1.63908	35.3473	4.43064	Up	6.45764e-76	6.16011e-74
PH01000185G0630	1392	7	27	0.17382	3.72414	4.42124	Up	6.04118e-17	9.13758e-16
PH01000009G1200	492	7	27	0.491784	10.5366	4.42124	Up	6.04118e-17	9.13314e-16
PH01001921G0180	2262	4	15	0.0611236	1.27321	4.3806	Up	4.49234e-10	3.82747e-09
PH01007814G0010	618	20	75	1.11862	23.301	4.3806	Up	1.44796e-43	6.42348e-42
PH01000025G0920	177	3	11	0.585854	11.9322	4.34818	Up	9.18046e-08	5.8431e-07
PH01000937G0440	534	6	22	0.388375	7.91011	4.34818	Up	6.1023e-14	7.50076e-13
PH01000290G0320	381	9	32	0.816505	16.126	4.30378	Up	2.38814e-19	4.16759e-18
PH01000028G2640	1143	11	39	0.33265	6.55118	4.29968	Up	3.52646e-23	7.54755e-22
PH01000354G0190	219	6	21	0.946996	18.411	4.28106	Up	3.1787e-13	3.68848e-12
PH01006347G0030	999	4	14	0.1384	2.69069	4.28106	Up	2.36202e-09	1.86054e-08
PH01000801G0460	420	2	7	0.164597	3.2	4.28106	Up	1.97413e-05	8.84985e-05
PH01001788G0170	1206	2	7	0.0573223	1.11443	4.28106	Up	1.97413e-05	8.84858e-05
PH01000312G1120	519	2	7	0.1332	2.5896	4.28106	Up	1.97413e-05	8.8473e-05
PH01000101G0900	1077	7	24	0.224659	4.27855	4.25131	Up	8.5596e-15	1.12315e-13
PH01001269G0430	621	5	17	0.278304	5.25604	4.23924	Up	6.18622e-11	5.75641e-10
PH01000670G0660	1227	3	10	0.0845119	1.56479	4.21067	Up	4.83082e-07	2.78202e-06
PH01001510G0470	426	3	10	0.243418	4.50704	4.21067	Up	4.83082e-07	2.78099e-06
PH01000072G0530	711	9	30	0.437536	8.10127	4.21067	Up	6.31152e-18	1.01539e-16
PH01001358G0390	531	3	10	0.195285	3.61582	4.21067	Up	4.83082e-07	2.7815e-06
PH01000019G1370	498	4	13	0.277634	5.01205	4.17415	Up	1.22602e-08	8.85435e-08
PH01000733G0330	276	4	13	0.500947	9.04348	4.17415	Up	1.22602e-08	8.84819e-08
PH01001029G0180	396	4	13	0.349145	6.30303	4.17415	Up	1.22602e-08	8.85641e-08
PH01000423G1000	621	4	13	0.222643	4.01932	4.17415	Up	1.22602e-08	8.85024e-08
PH01001049G0570	207	4	13	0.66793	12.058	4.17415	Up	1.22602e-08	8.85229e-08
PH01002269G0230	744	59	191	2.74107	49.2903	4.16849	Up	3.3334e-103	4.86676e-101
PH01002563G0120	267	9	29	1.16512	20.8539	4.16176	Up	3.21162e-17	4.9443e-16
PH01090052G0010	294	5	16	0.587846	10.449	4.15178	Up	3.18194e-10	2.75555e-09
PH01006790G0030	366	398	1272	37.5875	667.279	4.14997	Up	0	0
PH01003016G0140	294	7	22	0.822985	14.3674	4.12578	Up	2.23362e-13	2.61722e-12
PH01000460G0480	372	7	22	0.650424	11.3548	4.12578	Up	2.23362e-13	2.61525e-12
PH01000071G0950	747	7	22	0.323906	5.65462	4.12578	Up	2.23362e-13	2.61624e-12
PH01000145G0060	1845	9	28	0.168612	2.91382	4.11114	Up	1.62225e-16	2.3932e-15
PH01001877G0390	2208	11	34	0.172201	2.95652	4.10174	Up	1.20356e-19	2.1412e-18
PH01000146G0350	549	33	101	2.0777	35.3224	4.08752	Up	1.49346e-54	9.00071e-53
PH01000259G0530	597	2	6	0.115797	1.92965	4.05867	Up	0.000104034	0.00040603
PH01001798G0220	1242	6	18	0.166982	2.78261	4.05867	Up	4.23866e-11	4.03224e-10
PH01003561G0100	657	2	6	0.105222	1.75343	4.05867	Up	0.000104034	0.000405775
PH01002396G0010	1092	2	6	0.0633065	1.05495	4.05867	Up	0.000104034	0.000405673
PH01005626G0040	2382	8	24	0.116089	1.93451	4.05867	Up	3.01384e-14	3.79144e-13
PH01001569G0310	501	7	21	0.482949	8.04791	4.05867	Up	1.1251e-12	1.24514e-11
PH01001337G0460	537	6	18	0.386205	6.43576	4.05867	Up	4.23866e-11	4.03347e-10
PH01000303G0870	528	3	9	0.196394	3.27273	4.05867	Up	2.49822e-06	1.28881e-05
PH01027796G0010	342	3	9	0.303205	5.05263	4.05867	Up	2.49822e-06	1.2886e-05
PH01001558G0110	306	2	6	0.225917	3.76471	4.05867	Up	0.000104034	0.000405979
PH01001453G0340	288	3	9	0.360056	6	4.05867	Up	2.49822e-06	1.28924e-05
PH01004907G0020	327	2	6	0.211409	3.52294	4.05867	Up	0.000104034	0.000405826
PH01008001G0030	1536	16	48	0.360056	6	4.05867	Up	9.48268e-27	2.45949e-25
PH01000338G0960	336	2	6	0.205746	3.42857	4.05867	Up	0.000104034	0.000405724
PH01000957G0600	2220	2	6	0.03114	0.518919	4.05867	Up	0.000104034	0.000405928
PH01000047G1660	405	3	9	0.25604	4.26667	4.05867	Up	2.49822e-06	1.28903e-05
PH01000679G0140	564	2	6	0.122572	2.04255	4.05867	Up	0.000104034	0.000405877
PH01000011G1850	144	4	12	0.960149	16	4.05867	Up	6.27222e-08	4.08575e-07
PH01000316G0830	207	4	12	0.66793	11.1304	4.05867	Up	6.27222e-08	4.08489e-07
PH01000992G0400	1029	3	9	0.100774	1.6793	4.05867	Up	2.49822e-06	1.28945e-05
PH01003158G0210	189	13	38	2.37751	38.6032	4.0212	Up	2.23712e-21	4.38374e-20
PH01005089G0130	219	396	1124	62.5018	985.425	3.97878	Up	0	0
PH01001926G0080	666	18	51	0.934199	14.7027	3.97621	Up	8.68814e-28	2.35147e-26
PH01000566G0350	516	12	34	0.803846	12.6512	3.97621	Up	4.01582e-19	6.94572e-18
PH01001811G0360	2568	6	17	0.0807602	1.27103	3.97621	Up	2.1177e-10	1.86298e-09
PH01006942G0010	384	54	153	4.86076	76.5	3.97621	Up	1.6859e-79	1.72461e-77
PH01000042G0280	471	32	90	2.34839	36.6879	3.96556	Up	1.80097e-47	8.93248e-46
PH01000290G0580	2508	4	11	0.0551282	0.842105	3.93314	Up	3.15658e-07	1.86587e-06
PH01000522G0230	843	7	19	0.28702	4.3274	3.91428	Up	2.7652e-11	2.66974e-10
PH01004524G0030	486	7	19	0.497855	7.50617	3.91428	Up	2.7652e-11	2.67056e-10
PH01000616G0280	363	3	8	0.285664	4.23141	3.88874	Up	1.26586e-05	5.85279e-05
PH01003146G0040	846	315	839	12.8701	190.411	3.88703	Up	0	0
PH01001173G0060	765	81	214	3.65986	53.7098	3.87532	Up	1.27555e-107	2.02383e-105
PH01003381G0090	1407	8	21	0.196534	2.86567	3.86602	Up	3.60488e-12	3.78604e-11
PH01000581G0110	912	13	34	0.492708	7.1579	3.86073	Up	1.26321e-18	2.12687e-17
PH01002493G0230	345	5	13	0.500947	7.23478	3.85222	Up	3.99752e-08	2.69196e-07
PH01000014G2170	705	5	13	0.245144	3.54043	3.85222	Up	3.99752e-08	2.69255e-07
PH01001826G0250	2184	57	148	0.902118	13.011	3.85027	Up	1.34035e-74	1.24054e-72
PH01001134G0580	390	9	23	0.797662	11.3231	3.82734	Up	4.69638e-13	5.38525e-12
PH01000458G0420	387	22	56	1.96496	27.783	3.82163	Up	3.15948e-29	8.98113e-28
PH01003993G0110	192	11	28	1.98031	28	3.82163	Up	1.6732e-15	2.30032e-14
PH01000344G0120	645	15	38	0.803846	11.3116	3.81474	Up	2.2105e-20	4.09179e-19
PH01000108G0140	684	6	15	0.303205	4.21053	3.79564	Up	5.0787e-09	3.83529e-08
PH01001688G0180	696	4	10	0.198652	2.75862	3.79564	Up	1.5591e-06	8.34076e-06
PH01000068G0880	291	20	50	2.37563	32.9897	3.79564	Up	4.00782e-26	1.00431e-24
PH01000606G0560	243	4	10	0.568977	7.90124	3.79564	Up	1.5591e-06	8.33932e-06
PH01010469G0010	603	6	15	0.343934	4.77612	3.79564	Up	5.0787e-09	3.83623e-08
PH01003184G0170	618	4	10	0.223724	3.1068	3.79564	Up	1.5591e-06	8.34219e-06
PH01001962G0370	387	9	22	0.803846	10.9147	3.76321	Up	2.24512e-12	2.40505e-11
PH01001559G0390	630	7	17	0.38406	5.18095	3.75382	Up	6.4733e-10	5.42459e-09
PH01000562G0630	198	34	82	5.93547	79.5152	3.7438	Up	4.44742e-41	1.83187e-39
PH01000062G0010	1008	5	12	0.171455	2.28571	3.73674	Up	1.93923e-07	1.18016e-06
PH01001777G0410	1242	20	47	0.556608	7.2657	3.70637	Up	4.13098e-24	9.38387e-23
PH01000076G1510	414	3	7	0.250474	3.24638	3.6961	Up	6.26074e-05	0.000255005
PH01001182G0500	708	6	14	0.292927	3.79661	3.6961	Up	2.431e-08	1.67886e-07
PH01001780G0480	2118	3	7	0.0489594	0.634561	3.6961	Up	6.26074e-05	0.000254972
PH01016791G0010	453	3	7	0.22891	2.96689	3.6961	Up	6.26074e-05	0.000254905
PH01000331G0400	543	3	7	0.190969	2.47514	3.6961	Up	6.26074e-05	0.000254938
PH01004819G0070	393	9	21	0.791573	10.2595	3.6961	Up	1.06097e-11	1.06846e-10
PH01000958G0710	711	16	37	0.777842	9.99156	3.68316	Up	3.0132e-19	5.23781e-18
PH01000275G1080	2274	10	23	0.152003	1.94195	3.67534	Up	1.36352e-12	1.49147e-11
PH01000230G0650	1215	7	16	0.199142	2.5284	3.66635	Up	3.06672e-09	2.37946e-08
PH01001494G0070	351	11	25	1.08325	13.6752	3.65813	Up	1.75618e-13	2.06948e-12
PH01001985G0190	1740	20	45	0.397303	4.96552	3.64363	Up	8.81784e-23	1.86036e-21
PH01001857G0160	870	4	9	0.158921	1.98621	3.64363	Up	7.53604e-06	3.60769e-05
PH01000826G0110	399	10	22	0.8663	10.5865	3.61121	Up	6.32872e-12	6.51691e-11
PH01005393G0020	657	10	22	0.526109	6.42923	3.61121	Up	6.32872e-12	6.51906e-11
PH01002454G0090	2319	5	11	0.0745265	0.910738	3.61121	Up	9.22706e-07	5.10303e-06
PH01001558G0270	1293	15	33	0.40099	4.90023	3.61121	Up	4.91926e-17	7.48064e-16
PH01005316G0070	459	11	24	0.828364	10.0392	3.59924	Up	8.1131e-13	9.08539e-12
PH01000023G0610	747	24	52	1.11053	13.3655	3.58918	Up	1.18209e-25	2.86075e-24
PH01004923G0090	114	6	13	1.81923	21.8947	3.58918	Up	1.1435e-07	7.16079e-07
PH01001876G0270	939	6	13	0.220865	2.65815	3.58918	Up	1.1435e-07	7.15935e-07
PH01002699G0120	1167	6	13	0.177714	2.13882	3.58918	Up	1.1435e-07	7.16224e-07
PH01000023G1400	144	6	13	1.44022	17.3333	3.58918	Up	1.1435e-07	7.15791e-07
PH01001718G0050	2109	7	15	0.114726	1.36558	3.57324	Up	1.42998e-08	1.02088e-07
PH01002160G0250	579	7	15	0.417889	4.97409	3.57324	Up	1.42998e-08	1.02064e-07
PH01000858G0530	2151	8	17	0.128556	1.51743	3.56117	Up	1.8008e-09	1.4363e-08
PH01005005G0100	729	8	17	0.379318	4.47737	3.56117	Up	1.8008e-09	1.43593e-08
PH01001532G0200	297	19	40	2.21125	25.8586	3.54771	Up	6.36388e-20	1.15261e-18
PH01002010G0020	2172	15	31	0.238711	2.74033	3.52101	Up	1.01327e-15	1.4194e-14
PH01000949G0420	903	22	45	0.842124	9.56811	3.50613	Up	6.2966e-22	1.26986e-20
PH01003059G0210	183	7	14	1.32217	14.6885	3.47371	Up	6.552e-08	4.25996e-07
PH01055719G0010	408	5	10	0.423595	4.70588	3.47371	Up	4.29466e-06	2.12905e-05
PH01157289G0010	222	5	10	0.778499	8.64865	3.47371	Up	4.29466e-06	2.12973e-05
PH01000542G0300	693	7	14	0.349145	3.87879	3.47371	Up	6.552e-08	4.25907e-07
PH01000109G0780	654	4	8	0.211409	2.34862	3.47371	Up	3.55196e-05	0.000150941
PH01000595G0160	171	190	380	38.406	426.667	3.47371	Up	7.38792e-169	2.16745e-166
PH01001603G0250	951	7	14	0.254424	2.8265	3.47371	Up	6.552e-08	4.26086e-07
PH01000685G0290	459	5	10	0.376529	4.18301	3.47371	Up	4.29466e-06	2.12939e-05
PH01000814G0740	774	4	8	0.178632	1.9845	3.47371	Up	3.55196e-05	0.0001509
PH01004850G0080	777	6	12	0.266914	2.96525	3.47371	Up	5.27478e-07	3.01924e-06
PH01003494G0130	1062	6	12	0.195285	2.16949	3.47371	Up	5.27478e-07	3.01979e-06
PH01009580G0030	267	5	10	0.647292	7.19101	3.47371	Up	4.29466e-06	2.12837e-05
PH01000762G0560	939	22	44	0.809838	8.99681	3.47371	Up	2.79746e-21	5.44061e-20
PH01001419G0300	537	4	8	0.25747	2.86034	3.47371	Up	3.55196e-05	0.000150921
PH01002413G0250	396	11	22	0.960149	10.6667	3.47371	Up	1.67105e-11	1.64711e-10
PH01015571G0010	261	8	16	1.05947	11.7701	3.47371	Up	8.20796e-09	6.05434e-08
PH01002561G0300	1092	9	18	0.284879	3.16484	3.47371	Up	1.03509e-09	8.46638e-09
PH01004512G0090	1248	5	10	0.138483	1.53846	3.47371	Up	4.29466e-06	2.12871e-05
PH01003088G0100	1005	34	68	1.16938	12.991	3.47371	Up	7.02162e-32	2.17488e-30
PH01001071G0580	411	32	63	2.69122	29.4307	3.45099	Up	1.79483e-29	5.16334e-28
PH01000156G0850	585	305	600	18.0213	196.923	3.44986	Up	2.8727e-263	1.75167e-260
PH01000836G0640	354	51	100	4.97976	54.2373	3.44514	Up	1.43323e-45	6.80469e-44
PH01003483G0140	1053	21	41	0.689338	7.47579	3.43894	Up	9.48416e-20	1.70288e-18
PH01000850G0260	351	81	158	7.97662	86.4274	3.43764	Up	1.15922e-70	1.01262e-68
PH01000148G1480	366	23	44	2.17214	23.082	3.40958	Up	7.03882e-21	1.3429e-19
PH01000136G0020	1260	49	93	1.34421	14.1714	3.39816	Up	6.76146e-42	2.84916e-40
PH01000903G0470	1011	18	34	0.615407	6.45697	3.39125	Up	1.89939e-16	2.79409e-15
PH01000416G0830	600	26	49	1.49783	15.68	3.38798	Up	6.79988e-23	1.44245e-21
PH01000202G0040	2619	17	32	0.224365	2.34593	3.38624	Up	1.46745e-15	2.02821e-14
PH01000777G0080	786	8	15	0.35181	3.66412	3.3806	Up	3.67658e-08	2.4904e-07
PH01000391G0160	1356	57	106	1.45297	15.0089	3.36874	Up	4.96256e-47	2.44186e-45
PH01001370G0050	675	6	11	0.307248	3.12889	3.34818	Up	2.38026e-06	1.23246e-05
PH01005115G0100	480	6	11	0.432067	4.4	3.34818	Up	2.38026e-06	1.23287e-05
PH01028258G0010	318	6	11	0.652177	6.64151	3.34818	Up	2.38026e-06	1.23266e-05
PH01000990G0230	1500	11	20	0.253479	2.56	3.3362	Up	3.26374e-10	2.82011e-09
PH01000273G0530	660	11	20	0.57609	5.81818	3.3362	Up	3.26374e-10	2.81933e-09
PH01000502G0130	600	89	161	5.1272	51.52	3.32889	Up	1.85244e-69	1.55695e-67
PH01001158G0660	897	5	9	0.192672	1.92642	3.3217	Up	1.94899e-05	8.74851e-05
PH01000242G0840	483	5	9	0.35782	3.57764	3.3217	Up	1.94899e-05	8.7523e-05
PH01005721G0090	2196	5	9	0.0787008	0.786885	3.3217	Up	1.94899e-05	8.74725e-05
PH01000183G0590	1392	5	9	0.124157	1.24138	3.3217	Up	1.94899e-05	8.74977e-05
PH01001347G0390	552	10	18	0.626184	6.26087	3.3217	Up	2.56846e-09	2.01346e-08
PH01000788G0390	1470	10	18	0.235139	2.35102	3.3217	Up	2.56846e-09	2.01295e-08
PH01000996G0410	453	5	9	0.381516	3.81457	3.3217	Up	1.94899e-05	8.75104e-05
PH01002390G0270	579	82	145	4.89527	48.0829	3.29606	Up	4.53136e-62	3.22463e-60
PH01004528G0010	585	4	7	0.236344	2.29744	3.28106	Up	0.000162505	0.000609453
PH01001462G0210	432	4	7	0.32005	3.11111	3.28106	Up	0.000162505	0.000609159
PH01175443G0010	348	4	7	0.397303	3.86207	3.28106	Up	0.000162505	0.00060938
PH01009319G0010	192	4	7	0.720112	7	3.28106	Up	0.000162505	0.000609306
PH01000932G0360	1452	4	7	0.0952214	0.92562	3.28106	Up	0.000162505	0.000609233
PH01001558G0210	1467	31	54	0.73042	7.06749	3.2744	Up	3.74042e-24	8.52783e-23
PH01001806G0150	513	15	26	1.01068	9.731	3.26726	Up	1.63492e-12	1.77586e-11
PH01001186G0560	516	18	31	1.20577	11.5349	3.25798	Up	1.50773e-14	1.94634e-13
PH01000391G0650	543	21	36	1.33678	12.7293	3.25131	Up	1.40631e-16	2.08057e-15
PH01002444G0150	681	21	36	1.06589	10.1498	3.25131	Up	1.40631e-16	2.08156e-15
PH01002613G0230	465	7	12	0.520339	4.95484	3.25131	Up	1.29472e-06	7.01081e-06
PH01001275G0370	1674	10	17	0.206484	1.94982	3.23924	Up	1.10859e-08	8.05299e-08
PH01001795G0370	555	10	17	0.622799	5.88108	3.23924	Up	1.10859e-08	8.05488e-08
PH01000436G0430	495	26	44	1.81555	17.0667	3.2327	Up	9.53868e-20	1.71069e-18
PH01000285G1060	1029	6	10	0.201547	1.86589	3.21067	Up	1.04766e-05	4.9096e-05
PH01003914G0010	1215	9	15	0.25604	2.37037	3.21067	Up	8.75354e-08	5.60234e-07
PH01000810G0870	906	6	10	0.22891	2.11921	3.21067	Up	1.04766e-05	4.91034e-05
PH01003099G0030	984	6	10	0.210764	1.95122	3.21067	Up	1.04766e-05	4.91108e-05
PH01000068G0900	171	99	165	20.0115	185.263	3.21067	Up	2.77622e-68	2.27197e-66
PH01000167G0760	576	175	291	10.5016	97	3.20737	Up	1.16028e-118	2.14776e-116
PH01000622G0470	237	180	292	26.2522	236.557	3.17168	Up	1.60806e-117	2.94161e-115
PH01003076G0040	687	5	8	0.251567	2.23581	3.15178	Up	8.589e-05	0.000340082
PH01000757G0210	609	5	8	0.283788	2.52217	3.15178	Up	8.589e-05	0.000340169
PH01001085G0160	627	15	24	0.826923	7.34928	3.15178	Up	2.88662e-11	2.78351e-10
PH01001350G0400	507	5	8	0.340881	3.02959	3.15178	Up	8.589e-05	0.000340212
PH01000935G0080	2238	10	16	0.154448	1.37265	3.15178	Up	4.6976e-08	3.1235e-07
PH01002085G0320	477	5	8	0.36232	3.22013	3.15178	Up	8.589e-05	0.000340126
PH01001364G0190	2241	10	16	0.154241	1.37082	3.15178	Up	4.6976e-08	3.12417e-07
PH01000167G0400	579	46	73	2.74613	24.2073	3.13997	Up	1.53097e-30	4.56472e-29
PH01000161G0560	711	12	19	0.583382	5.1308	3.13667	Up	3.21696e-09	2.48982e-08
PH01000824G0700	921	19	30	0.713075	6.25407	3.13267	Up	1.42401e-13	1.69346e-12
PH01000166G0370	534	7	11	0.453104	3.95506	3.12578	Up	5.55648e-06	2.7067e-05
PH01005940G0040	750	18	28	0.829569	7.168	3.11114	Up	1.08605e-12	1.2032e-11
PH01007118G0040	2049	9	14	0.151824	1.31186	3.11114	Up	3.69546e-07	2.16384e-06
PH01219833G0010	282	779	1196	95.4838	814.298	3.09223	Up	0	0
PH01000784G0200	585	17	26	1.00446	8.53334	3.08668	Up	8.28296e-12	8.42051e-11
PH01000901G0290	783	19	29	0.838751	7.11111	3.08376	Up	5.80894e-13	6.57613e-12
PH01001891G0480	1128	21	32	0.643504	5.44681	3.08139	Up	4.09306e-14	5.09144e-13
PH01001609G0110	624	23	35	1.27404	10.7692	3.07943	Up	2.89532e-15	3.91132e-14
PH01000783G0760	834	25	38	1.03613	8.7482	3.07778	Up	2.05482e-16	3.01703e-15
PH01000052G1870	951	27	41	0.981351	8.2776	3.07637	Up	1.46242e-17	2.29573e-16
PH01000125G1160	1623	6	9	0.127783	1.0647	3.05867	Up	4.48154e-05	0.000187271
PH01000825G0160	1035	6	9	0.200379	1.66957	3.05867	Up	4.48154e-05	0.000187246
PH01155616G0010	279	10	15	1.2389	10.3226	3.05867	Up	1.95096e-07	1.18683e-06
PH01000041G0830	723	12	18	0.573699	4.78008	3.05867	Up	1.32521e-08	9.53307e-08
PH01000081G0970	942	16	24	0.587098	4.89172	3.05867	Up	6.31638e-11	5.86874e-10
PH01005116G0050	2070	47	70	0.784818	6.49276	3.0484	Up	2.13422e-28	5.89955e-27
PH01000016G0570	423	17	25	1.38915	11.3475	3.0301	Up	3.34636e-11	3.20793e-10
PH01000114G1450	3150	15	22	0.164597	1.34095	3.02625	Up	4.81512e-10	4.09239e-09
PH01004014G0080	957	157	229	5.6706	45.9436	3.01829	Up	2.34226e-87	2.73833e-85
PH01000068G0910	210	228	332	37.5281	303.543	3.01586	Up	1.4949e-125	2.98003e-123
PH01000205G0490	213	11	16	1.78507	14.4225	3.01428	Up	1.02443e-07	6.45544e-07
PH01000008G1020	411	11	16	0.925107	7.47445	3.01428	Up	1.02443e-07	6.45675e-07
PH01001355G0070	882	40	58	1.56759	12.6259	3.00976	Up	1.66067e-23	3.62665e-22
PH01001168G0230	1953	9	13	0.159287	1.27803	3.00422	Up	1.52485e-06	8.16456e-06
PH01000084G1920	261	9	13	1.19191	9.56322	3.00422	Up	1.52485e-06	8.16316e-06
PH01188597G0010	204	23	33	3.89708	31.0588	2.99454	Up	4.61274e-14	5.71502e-13
PH01001157G0340	513	33	47	2.2235	17.5906	2.9839	Up	3.31448e-19	5.74867e-18
PH01000551G0190	510	12	17	0.813303	6.4	2.97621	Up	5.35674e-08	3.52409e-07
PH01000122G0840	324	12	17	1.2802	10.0741	2.97621	Up	5.35674e-08	3.52335e-07
PH01001247G0090	450	34	48	2.61161	20.48	2.97121	Up	1.75296e-19	3.0816e-18
PH01000265G0040	2331	10	14	0.148286	1.15315	2.95913	Up	7.9256e-07	4.42179e-06
PH01000200G0070	576	10	14	0.600093	4.66667	2.95913	Up	7.9256e-07	4.42099e-06
PH01001570G0170	2988	10	14	0.115681	0.899599	2.95913	Up	7.9256e-07	4.42258e-06
PH01001523G0070	615	30	42	1.68612	13.1122	2.95913	Up	3.42326e-17	5.26231e-16
PH01003150G0010	738	23	32	1.07724	8.32521	2.95015	Up	1.81047e-13	2.13103e-12
PH01006081G0010	573	18	25	1.08582	8.37697	2.94764	Up	6.98354e-11	6.46737e-10
PH01002268G0050	378	29	40	2.65184	20.3175	2.93765	Up	2.52408e-16	3.69209e-15
PH01000257G0590	1095	8	11	0.252532	1.92877	2.93314	Up	1.19491e-05	5.54536e-05
PH01001580G0340	471	8	11	0.587098	4.48408	2.93314	Up	1.19491e-05	5.54453e-05
PH01266783G0010	528	19	26	1.24383	9.45455	2.92622	Up	3.65214e-11	3.48922e-10
PH01004120G0080	438	11	15	0.86808	6.57534	2.92117	Up	4.10542e-07	2.38592e-06
PH01004062G0010	810	270	368	11.5218	87.2297	2.92045	Up	1.45135e-133	3.20099e-131
PH01000221G0410	468	43	58	3.17588	23.7949	2.90542	Up	1.42053e-22	2.97278e-21
PH01004134G0030	219	35	47	5.52415	41.2055	2.89901	Up	1.37272e-18	2.30377e-17
PH01000578G0550	378	12	16	1.09731	8.12699	2.88874	Up	2.1212e-07	1.28462e-06
PH01000371G0150	294	24	32	2.82166	20.898	2.88874	Up	3.6656e-13	4.23608e-12
PH01000286G0230	990	9	12	0.314231	2.32727	2.88874	Up	6.1343e-06	2.97187e-05
PH01000290G0450	1167	18	24	0.533142	3.94859	2.88874	Up	2.7187e-10	2.37223e-09
PH01000137G0030	534	15	20	0.970937	7.19101	2.88874	Up	7.52902e-09	5.58801e-08
PH01000440G0530	603	9	12	0.515901	3.8209	2.88874	Up	6.1343e-06	2.97141e-05
PH01002243G0270	1734	22	29	0.438546	3.21107	2.87226	Up	5.17292e-12	5.36046e-11
PH01004862G0050	795	19	25	0.826091	6.03774	2.86964	Up	1.41215e-10	1.26483e-09
PH01000746G0660	183	53	69	10.0107	72.3935	2.85431	Up	5.88202e-26	1.45289e-24
PH01009422G0010	711	20	26	0.972303	7.0211	2.85222	Up	7.32576e-11	6.7742e-10
PH01002593G0150	219	10	13	1.57833	11.3973	2.85222	Up	3.14228e-06	1.60142e-05
PH01001113G0490	408	17	22	1.44022	10.3529	2.84568	Up	2.01662e-09	1.60104e-08
PH01000476G0020	1044	7	9	0.23176	1.65517	2.83628	Up	9.38706e-05	0.00036905
PH01001740G0220	372	7	9	0.650424	4.64516	2.83628	Up	9.38706e-05	0.000368957
PH01000319G0950	1797	7	9	0.134645	0.961603	2.83628	Up	9.38706e-05	0.000369004
PH01002355G0140	369	29	37	2.71652	19.252	2.82518	Up	1.39919e-14	1.81149e-13
PH01000257G0070	705	29	37	1.42184	10.0766	2.82518	Up	1.39919e-14	1.81073e-13
PH01000853G0140	642	22	28	1.18448	8.37383	2.82163	Up	1.96549e-11	1.9227e-10
PH01013008G0010	675	11	14	0.563288	3.98222	2.82163	Up	1.60728e-06	8.572e-06
PH01000991G0010	600	8	10	0.460872	3.2	2.79564	Up	4.74584e-05	0.000197281
PH01003468G0090	267	8	10	1.03567	7.19101	2.79564	Up	4.74584e-05	0.000197308
PH01004477G0140	429	8	10	0.644576	4.47553	2.79564	Up	4.74584e-05	0.000197255
PH01000582G0720	1425	65	81	1.57667	10.9137	2.79119	Up	2.40114e-29	6.85052e-28
PH01015639G0010	153	158	195	35.695	244.706	2.77726	Up	1.87133e-67	1.49986e-65
PH01003555G0190	135	13	16	3.32852	22.7556	2.77327	Up	4.19458e-07	2.43591e-06
PH01003892G0050	633	22	27	1.20132	8.18958	2.76916	Up	7.36318e-11	6.80678e-10
PH01000209G0270	303	40	49	4.56309	31.0495	2.76649	Up	2.75766e-18	4.52309e-17
PH01003174G0130	2520	9	11	0.123448	0.838095	2.76321	Up	2.39878e-05	0.000105842
PH01003373G0190	288	9	11	1.08017	7.33334	2.76321	Up	2.39878e-05	0.000105902
PH01002588G0080	1368	9	11	0.227404	1.54386	2.76321	Up	2.39878e-05	0.000105887
PH01001632G0030	375	9	11	0.829569	5.632	2.76321	Up	2.39878e-05	0.000105872
PH01000023G2330	936	9	11	0.332359	2.25641	2.76321	Up	2.39878e-05	0.000105827
PH01002577G0080	363	9	11	0.856993	5.81818	2.76321	Up	2.39878e-05	0.000105857
PH01000004G0290	1059	46	56	1.50142	10.153	2.7575	Up	1.46017e-20	2.73379e-19
PH01002539G0120	354	14	17	1.36699	9.22034	2.75382	Up	2.14134e-07	1.29606e-06
PH01000070G0520	300	15	18	1.72827	11.52	2.73674	Up	1.09294e-07	6.86217e-07
PH01000624G0540	1089	20	24	0.634809	4.23141	2.73674	Up	1.03332e-09	8.45414e-09
PH01003429G0150	360	15	18	1.44022	9.6	2.73674	Up	1.09294e-07	6.86355e-07
PH01000486G0360	1200	47	56	1.35381	8.96	2.72647	Up	2.74792e-20	5.06249e-19
PH01000083G1280	1239	63	75	1.75756	11.6223	2.72525	Up	1.55952e-26	3.99818e-25
PH01000116G0780	453	16	19	1.22085	8.05298	2.72163	Up	5.5779e-08	3.65953e-07
PH01180647G0010	291	27	32	3.2071	21.1134	2.71882	Up	2.65742e-12	2.82628e-11
PH01000786G0340	495	121	143	8.44931	55.4667	2.71472	Up	1.3167e-48	6.74576e-47
PH01002948G0030	312	22	26	2.4373	16	2.71472	Up	2.7176e-10	2.37193e-09
PH01017400G0010	1578	34	40	0.744755	4.86692	2.70817	Up	7.01182e-15	9.23956e-14
PH01000135G0920	648	41	48	2.18701	14.2222	2.70112	Up	1.88189e-17	2.93938e-16
PH01002858G0120	2931	12	14	0.141516	0.917093	2.6961	Up	3.10322e-06	1.58255e-05
PH01001220G0030	894	18	21	0.695947	4.51007	2.6961	Up	1.45294e-08	1.03584e-07
PH01000421G0460	699	19	22	0.939545	6.04292	2.68521	Up	7.4165e-09	5.51371e-08
PH01000872G0570	150	13	15	2.99567	19.2	2.68016	Up	1.57116e-06	8.39371e-06
PH01000019G0450	792	66	76	2.88045	18.4242	2.67724	Up	2.7616e-26	6.98781e-25
PH01003322G0270	1896	687	791	12.5245	80.1013	2.67707	Up	1.57185e-254	9.22292e-252
PH01001641G0010	324	20	23	2.13366	13.6296	2.67534	Up	3.7863e-09	2.90445e-08
PH01006982G0020	624	110	126	6.09325	38.7692	2.66963	Up	3.61236e-42	1.53257e-40
PH01000344G0020	1089	14	16	0.444367	2.82094	2.66635	Up	7.9597e-07	4.43683e-06
PH01001455G0050	1314	14	16	0.368276	2.3379	2.66635	Up	7.9597e-07	4.43603e-06
PH01001237G0110	834	14	16	0.580234	3.68345	2.66635	Up	7.9597e-07	4.43763e-06
PH01000113G0600	1494	64	73	1.48071	9.38153	2.66353	Up	3.66506e-25	8.75392e-24
PH01000627G0080	1044	108	123	3.57573	22.6207	2.66133	Up	4.74522e-41	1.95194e-39
PH01002335G0050	1041	22	25	0.730488	4.61095	2.65813	Up	9.87358e-10	8.09727e-09
PH01002188G0190	1032	22	25	0.736859	4.65116	2.65813	Up	9.87358e-10	8.09941e-09
PH01000223G0650	195	15	17	2.65887	16.7385	2.65428	Up	4.03502e-07	2.34851e-06
PH01003374G0210	402	15	17	1.28975	8.11941	2.65428	Up	4.03502e-07	2.34895e-06
PH01001914G0130	2625	106	120	1.39578	8.77715	2.65268	Up	6.22352e-40	2.48445e-38
PH01001655G0450	252	8	9	1.09731	6.85714	2.64363	Up	0.00018221	0.000672724
PH01001390G0040	474	24	27	1.75015	10.9367	2.64363	Up	2.57676e-10	2.25343e-09
PH01000640G0330	162	16	18	3.41386	21.3333	2.64363	Up	2.04676e-07	1.24123e-06
PH01000024G0240	849	8	9	0.325704	2.03534	2.64363	Up	0.00018221	0.000672804
PH01063291G0010	351	24	27	2.36344	14.7692	2.64363	Up	2.57676e-10	2.2528e-09
PH01000161G0840	1386	16	18	0.399023	2.49351	2.64363	Up	2.04676e-07	1.24147e-06
PH01001995G0030	840	24	27	0.987582	6.17143	2.64363	Up	2.57676e-10	2.25217e-09
PH01001336G0010	1059	90	101	2.93757	18.3116	2.64007	Up	1.02746e-33	3.41003e-32
PH01004389G0050	534	50	56	3.23646	20.1348	2.63721	Up	1.712e-19	3.01301e-18
PH01000003G3560	468	68	76	5.02232	31.1795	2.63417	Up	9.13846e-26	2.23067e-24
PH01002800G0100	228	9	10	1.36442	8.42105	2.62571	Up	9.08586e-05	0.000358432
PH01002652G0230	678	18	20	0.917665	5.66372	2.62571	Up	5.2757e-08	3.47814e-07
PH01000136G1510	534	9	10	0.582562	3.59551	2.62571	Up	9.08586e-05	0.000358387
PH01004802G0040	558	9	10	0.557506	3.44086	2.62571	Up	9.08586e-05	0.000358341
PH01000023G1870	480	18	20	1.2962	8	2.62571	Up	5.2757e-08	3.47887e-07
PH01000145G1360	630	46	51	2.52382	15.5429	2.62257	Up	8.58256e-18	1.36802e-16
PH01007613G0040	507	10	11	0.681763	4.16568	2.61121	Up	4.54118e-05	0.000189508
PH01001051G0600	192	10	11	1.80028	11	2.61121	Up	4.54118e-05	0.000189534
PH01000523G0830	552	20	22	1.25237	7.65218	2.61121	Up	1.3629e-08	9.79059e-08
PH01001881G0070	363	231	253	21.9961	133.818	2.60495	Up	4.8835e-80	5.07917e-78
PH01002061G0280	888	11	12	0.428175	2.5946	2.59924	Up	2.27444e-05	0.000100871
PH01001512G0160	576	11	12	0.660103	4	2.59924	Up	2.27444e-05	0.000100856
PH01000000G2160	1404	11	12	0.270811	1.64103	2.59924	Up	2.27444e-05	0.000100885
PH01001891G0070	297	134	146	15.5952	94.3839	2.59744	Up	7.04292e-47	3.45459e-45
PH01002926G0090	1107	23	25	0.71816	4.33604	2.594	Up	1.79629e-09	1.43344e-08
PH01001496G0470	1281	24	26	0.647595	3.89696	2.58918	Up	9.14976e-10	7.53347e-09
PH01001174G0410	441	12	13	0.940554	5.65987	2.58918	Up	1.14126e-05	5.32019e-05
PH01001748G0140	2217	36	39	0.561278	3.37754	2.58918	Up	8.27992e-14	1.00739e-12
PH01000216G0810	411	453	490	38.0976	228.905	2.58698	Up	1.38034e-151	3.54758e-149
PH01165903G0010	228	74	80	11.2186	67.3684	2.58618	Up	2.06224e-26	5.26532e-25
PH01000404G0310	432	13	14	1.04016	6.22222	2.58062	Up	5.73614e-06	2.79115e-05
PH01000780G0520	1308	82	88	2.16694	12.9174	2.57559	Up	1.02137e-28	2.85122e-27
PH01000721G0150	945	28	30	1.02416	6.09524	2.57324	Up	6.1841e-11	5.75616e-10
PH01001014G0340	306	42	45	4.74427	28.2353	2.57324	Up	1.4986e-15	2.06759e-14
PH01098731G0010	330	14	15	1.46641	8.72727	2.57324	Up	2.88738e-06	1.47781e-05
PH01001748G0200	2427	44	47	0.626649	3.71817	2.56886	Up	3.93936e-16	5.69267e-15
PH01014517G0010	270	106	113	13.5701	80.3556	2.56597	Up	3.6805e-36	1.31559e-34
PH01000041G1250	318	290	309	31.5219	186.566	2.56526	Up	2.43694e-95	3.17088e-93
PH01000633G0730	768	16	17	0.720112	4.25	2.56117	Up	7.34488e-07	4.11997e-06
PH01003000G0050	165	16	17	3.35179	19.7818	2.56117	Up	7.34488e-07	4.12071e-06
PH01002461G0240	531	17	18	1.10661	6.50848	2.55617	Up	3.71088e-07	2.17164e-06
PH01001620G0080	216	17	18	2.72042	16	2.55617	Up	3.71088e-07	2.17205e-06
PH01004360G0140	495	17	18	1.18709	6.98182	2.55617	Up	3.71088e-07	2.17123e-06
PH01001588G0470	486	70	74	4.97855	29.2346	2.55388	Up	3.45214e-24	7.88213e-23
PH01000351G1060	330	73	77	7.64628	44.8	2.55067	Up	4.6981e-25	1.11698e-23
PH01003580G0070	456	19	20	1.44022	8.42105	2.54771	Up	9.50084e-08	6.02974e-07
PH01000620G0480	546	20	21	1.26613	7.38462	2.5441	Up	4.81376e-08	3.19595e-07
PH01005448G0090	477	20	21	1.44928	8.45283	2.5441	Up	4.81376e-08	3.19527e-07
PH01000133G1500	345	42	44	4.20796	24.487	2.54082	Up	5.15568e-15	6.84007e-14
PH01004145G0010	408	155	162	13.1315	76.2353	2.53743	Up	2.98408e-50	1.59998e-48
PH01192415G0010	402	23	24	1.97762	11.4627	2.53511	Up	6.28968e-09	4.70523e-08
PH01000398G0430	1203	24	25	0.689583	3.99003	2.5326	Up	3.1959e-09	2.47475e-08
PH01005827G0010	276	24	25	3.00568	17.3913	2.5326	Up	3.1959e-09	2.47537e-08
PH01000189G0260	555	200	207	12.456	71.6108	2.52334	Up	3.50112e-63	2.56183e-61
PH01000357G1060	567	29	30	1.76789	10.1587	2.52262	Up	1.0914e-10	9.90383e-10
PH01004144G0120	150	32	33	7.37395	42.24	2.5181	Up	1.44674e-11	1.44017e-10
PH01002076G0010	348	138	142	13.707	78.3448	2.51493	Up	8.7551e-44	3.9288e-42
PH01002003G0270	405	35	36	2.98713	17.0667	2.51435	Up	1.92415e-12	2.07624e-11
PH01001017G0190	3783	37	38	0.33807	1.92863	2.51218	Up	5.02148e-13	5.73267e-12
PH01003594G0050	801	124	127	5.35094	30.442	2.5082	Up	3.13718e-39	1.22717e-37
PH01000606G0890	891	42	43	1.62934	9.266	2.50765	Up	1.75545e-14	2.25117e-13
PH01168667G0010	219	174	178	27.4629	156.055	2.5065	Up	3.86998e-54	2.29673e-52
PH01000168G0920	468	55	56	4.06217	22.9744	2.4997	Up	2.93882e-18	4.81007e-17
PH01000809G0200	1872	94	95	1.73565	9.74359	2.48897	Up	1.54929e-29	4.46938e-28
PH01001860G0270	435	18	18	1.43029	7.94483	2.47371	Up	6.53138e-07	3.68559e-06
PH01001917G0280	420	22	22	1.81057	10.0571	2.47371	Up	4.268e-08	2.86295e-07
PH01000168G0230	168	12	12	2.46896	13.7143	2.47371	Up	4.07402e-05	0.000171695
PH01002499G0210	1092	15	15	0.474799	2.63736	2.47371	Up	5.11822e-06	2.50656e-05
PH01001493G0410	2076	19	19	0.31635	1.75723	2.47371	Up	3.29702e-07	1.94224e-06
PH01006391G0030	756	13	13	0.594378	3.30159	2.47371	Up	2.03612e-05	9.10021e-05
PH01001080G0050	555	17	17	1.05876	5.88108	2.47371	Up	1.29546e-06	7.01364e-06
PH01000098G0660	771	14	14	0.627646	3.48638	2.47371	Up	1.01986e-05	4.79161e-05
PH01000192G1410	594	14	14	0.814672	4.52525	2.47371	Up	1.01986e-05	4.79089e-05
PH01000173G0210	354	18	18	1.75756	9.76271	2.47371	Up	6.53138e-07	3.68626e-06
PH01001938G0330	783	11	11	0.485593	2.69732	2.47371	Up	8.17232e-05	0.000324991
PH01001175G0200	1308	14	14	0.369966	2.05505	2.47371	Up	1.01986e-05	4.79233e-05
PH01000459G0930	915	10	10	0.377764	2.09836	2.47371	Up	0.000164416	0.000616027
PH01002656G0180	1401	19	19	0.468767	2.60386	2.47371	Up	3.29702e-07	1.94187e-06
PH01008201G0010	1047	22	22	0.726302	4.03438	2.47371	Up	4.268e-08	2.86233e-07
PH01003596G0070	477	13	13	0.942033	5.23271	2.47371	Up	2.03612e-05	9.10152e-05
PH01002189G0030	777	44	44	1.95737	10.8726	2.47371	Up	1.54694e-14	1.99365e-13
PH01004880G0130	1215	10	10	0.284489	1.58025	2.47371	Up	0.000164416	0.000615878
PH01000417G0920	696	30	30	1.48989	8.27586	2.47371	Up	1.89306e-10	1.67293e-09
PH01000357G0790	843	13	13	0.533037	2.96085	2.47371	Up	2.03612e-05	9.10414e-05
PH01000775G0560	654	13	13	0.687079	3.81651	2.47371	Up	2.03612e-05	9.10283e-05
PH01001487G0250	726	25	25	1.19027	6.61157	2.47371	Up	5.56806e-09	4.1906e-08
PH01002725G0140	531	10	10	0.650949	3.61582	2.47371	Up	0.000164416	0.000615952
PH01000232G0070	492	15	15	1.05382	5.85366	2.47371	Up	5.11822e-06	2.50577e-05
PH01005955G0010	1305	17	17	0.450277	2.50115	2.47371	Up	1.29546e-06	7.01242e-06
PH01002397G0300	1005	15	15	0.515901	2.86567	2.47371	Up	5.11822e-06	2.50616e-05
PH01003122G0060	423	28	28	2.28802	12.7092	2.47371	Up	7.30882e-10	6.09029e-09
PH01001267G0360	480	14	14	1.00816	5.6	2.47371	Up	1.01986e-05	4.79016e-05
PH01001023G0040	567	80	79	4.87695	26.7513	2.45556	Up	1.87928e-24	4.32582e-23
PH01000640G0720	831	69	68	2.87005	15.7112	2.45265	Up	2.85746e-21	5.55383e-20
PH01027777G0010	504	55	54	3.77201	20.5714	2.44724	Up	3.26542e-17	5.02464e-16
PH01000661G0770	1353	201	196	5.13499	27.8138	2.43737	Up	3.02166e-57	1.92557e-55
PH01000657G0310	6246	90	87	0.49806	2.67435	2.4248	Up	2.6033e-26	6.598e-25
PH01000019G0130	1251	176	170	4.86291	26.0911	2.42367	Up	1.50998e-49	7.90527e-48
PH01000431G0600	399	29	28	2.51227	13.4737	2.42308	Up	1.24753e-09	1.01162e-08
PH01003365G0180	975	23	22	0.815388	4.33231	2.40958	Up	7.29738e-08	4.71992e-07
PH01000126G0380	354	41	39	4.00333	21.1525	2.40156	Up	1.26978e-12	1.39335e-11
PH01007419G0040	360	20	19	1.9203	10.1333	2.39971	Up	5.64396e-07	3.21693e-06
PH01002685G0290	567	55	52	3.3529	17.6085	2.39279	Up	3.50246e-16	5.08257e-15
PH01002344G0400	279	164	155	20.318	106.667	2.39228	Up	1.42572e-44	6.55872e-43
PH01001083G0600	3087	70	66	0.783795	4.10496	2.38882	Up	5.10128e-20	9.27717e-19
PH01000309G0040	405	17	16	1.45089	7.58519	2.38624	Up	4.41152e-06	2.18177e-05
PH01005012G0090	1044	17	16	0.562846	2.94253	2.38624	Up	4.41152e-06	2.18142e-05
PH01002502G0290	459	17	16	1.2802	6.69281	2.38624	Up	4.41152e-06	2.18246e-05
PH01007162G0030	1638	17	16	0.358737	1.87546	2.38624	Up	4.41152e-06	2.18211e-05
PH01000093G1780	390	33	31	2.92476	15.2615	2.38351	Up	2.76312e-10	2.40896e-09
PH01001144G0050	1326	16	15	0.417078	2.17195	2.3806	Up	8.78106e-06	4.16906e-05
PH01000108G0820	492	16	15	1.12408	5.85366	2.3806	Up	8.78106e-06	4.16779e-05
PH01005486G0040	1014	16	15	0.54541	2.84024	2.3806	Up	8.78106e-06	4.16842e-05
PH01000151G1120	678	32	30	1.6314	8.49558	2.3806	Up	5.42478e-10	4.58423e-09
PH01000306G0610	771	902	842	40.4383	209.681	2.3744	Up	2.18058e-230	1.02745e-227
PH01001797G0450	807	30	28	1.28496	6.66171	2.37417	Up	2.094e-09	1.65656e-08
PH01000841G0370	4701	15	14	0.110292	0.571793	2.37417	Up	1.75098e-05	7.90765e-05
PH01003194G0130	1455	102	95	2.42314	12.5361	2.37114	Up	9.7135e-28	2.62214e-26
PH01000109G0070	1479	85	79	1.98652	10.2556	2.3681	Up	2.4331e-23	5.25448e-22
PH01001141G0400	879	14	13	0.550529	2.83959	2.36679	Up	3.49864e-05	0.000148879
PH01000274G0010	960	14	13	0.504078	2.6	2.36679	Up	3.49864e-05	0.000148899
PH01003023G0010	702	14	13	0.689338	3.55556	2.36679	Up	3.49864e-05	0.00014894
PH01000632G0390	780	28	26	1.24081	6.4	2.36679	Up	8.10056e-09	5.9808e-08
PH01002482G0150	414	14	13	1.16888	6.02899	2.36679	Up	3.49864e-05	0.00014892
PH01000458G0650	1050	41	38	1.3497	6.94857	2.36408	Up	4.13214e-12	4.31937e-11
PH01000885G0550	468	27	25	1.99416	10.2564	2.36268	Up	1.5947e-08	1.13146e-07
PH01006336G0020	324	54	50	5.7609	29.6296	2.36268	Up	2.20676e-15	3.00727e-14
PH01000033G1970	297	40	37	4.65527	23.9192	2.36123	Up	8.08696e-12	8.23202e-11
PH01003078G0290	846	13	12	0.531146	2.7234	2.35823	Up	7.0068e-05	0.000282507
PH01006686G0010	453	13	12	0.991942	5.08609	2.35823	Up	7.0068e-05	0.00028258
PH01000353G0260	630	13	12	0.713254	3.65714	2.35823	Up	7.0068e-05	0.000282617
PH01005548G0050	624	13	12	0.720112	3.69231	2.35823	Up	7.0068e-05	0.000282653
PH01000282G0740	1173	13	12	0.383077	1.96419	2.35823	Up	7.0068e-05	0.000282543
PH01035391G0010	291	51	47	6.05785	31.0103	2.35587	Up	1.63942e-14	2.10759e-13
PH01003115G0080	3237	25	23	0.266955	1.36423	2.35341	Up	6.1929e-08	4.03746e-07
PH01004012G0120	672	97	89	4.98935	25.4286	2.34953	Up	8.53546e-26	2.08676e-24
PH01070898G0010	366	12	11	1.13329	5.77049	2.34818	Up	0.000140702	0.000536087
PH01000051G1240	1083	12	11	0.382996	1.95014	2.34818	Up	0.000140702	0.000536022
PH01000480G0260	639	23	21	1.24414	6.30986	2.34246	Up	2.41246e-07	1.44887e-06
PH01001392G0200	885	46	42	1.79662	9.11187	2.34246	Up	4.65354e-13	5.3381e-12
PH01000863G0460	900	34	31	1.3058	6.61334	2.34044	Up	4.57514e-10	3.89482e-09
PH01001500G0090	2898	22	20	0.262401	1.32505	2.3362	Up	4.76786e-07	2.7483e-06
PH01004518G0080	633	42	38	2.29344	11.5261	2.32932	Up	6.79004e-12	6.97808e-11
PH01001513G0460	771	52	47	2.33126	11.7043	2.32786	Up	2.68366e-14	3.38841e-13
PH01001712G0310	1119	41	37	1.26647	6.34853	2.32561	Up	1.32786e-11	1.32649e-10
PH01002538G0170	192	276	249	49.6877	249	2.32518	Up	1.04864e-67	8.42651e-66
PH01002585G0080	2220	30	27	0.4671	2.33514	2.3217	Up	6.7959e-09	5.06929e-08
PH01001166G0210	1524	68	61	1.54229	7.68504	2.31698	Up	6.2739e-18	1.00986e-16
PH01000618G0640	552	29	26	1.81593	9.04348	2.31617	Up	1.33578e-08	9.60467e-08
PH01000277G0630	1611	29	26	0.62222	3.0987	2.31617	Up	1.33578e-08	9.60245e-08
PH01001070G0650	354	2533	2270	247.328	1231.19	2.31555	Up	0	0
PH01266103G0010	423	19	17	1.55258	7.71631	2.31324	Up	3.70408e-06	1.8615e-05
PH01000120G0010	381	19	17	1.72373	8.56693	2.31324	Up	3.70408e-06	1.8618e-05
PH01000363G1010	588	130	116	7.642	37.8776	2.30932	Up	2.66384e-32	8.42727e-31
PH01003143G0090	2847	64	57	0.777023	3.84405	2.3066	Up	8.98246e-17	1.3449e-15
PH01001655G0460	252	100	89	13.7164	67.8095	2.30558	Up	3.6411e-25	8.70338e-24
PH01001749G0220	936	27	24	0.997078	4.92308	2.30378	Up	5.16952e-08	3.4132e-07
PH01001363G0470	735	18	16	0.846499	4.17959	2.30378	Up	7.35446e-06	3.52674e-05
PH01001714G0210	1002	35	31	1.20737	5.94012	2.29862	Up	7.47076e-10	6.2169e-09
PH01000084G1580	2118	17	15	0.277437	1.35977	2.29314	Up	1.46239e-05	6.69673e-05
PH01000063G1840	1530	16	14	0.361468	1.75686	2.28106	Up	2.9127e-05	0.000125979
PH01000314G0190	648	16	14	0.853466	4.14815	2.28106	Up	2.9127e-05	0.000125962
PH01000220G1270	1713	24	21	0.484278	2.35377	2.28106	Up	3.95496e-07	2.30494e-06
PH01000422G0810	696	39	34	1.93685	9.37931	2.27577	Up	1.60909e-10	1.43215e-09
PH01002121G0260	351	15	13	1.47715	7.11111	2.26726	Up	5.81214e-05	0.000238106
PH01005081G0030	198	164	142	28.6299	137.697	2.2659	Up	4.03694e-38	1.52912e-36
PH01004537G0060	903	37	32	1.4163	6.80399	2.26425	Up	6.15338e-10	5.16625e-09
PH01000799G0130	6546	44	38	0.232337	1.11457	2.2622	Up	1.77338e-11	1.74301e-10
PH01000255G1000	1617	58	50	1.23982	5.93692	2.25958	Up	1.51777e-14	1.9585e-13
PH01002052G0040	564	29	25	1.7773	8.51064	2.25958	Up	4.25604e-08	2.85616e-07
PH01003923G0240	873	29	25	1.14822	5.49828	2.25958	Up	4.25604e-08	2.85554e-07
PH01000003G0400	273	94	81	11.9016	56.967	2.25897	Up	1.85058e-22	3.84688e-21
PH01004248G0080	384	14	12	1.2602	6	2.25131	Up	0.000116224	0.000449321
PH01000652G0020	297	14	12	1.62934	7.75758	2.25131	Up	0.000116224	0.000449265
PH01192815G0010	495	14	12	0.977606	4.65455	2.25131	Up	0.000116224	0.000449657
PH01002591G0160	675	14	12	0.716911	3.41333	2.25131	Up	0.000116224	0.000449713
PH01001224G0090	1773	14	12	0.272936	1.29949	2.25131	Up	0.000116224	0.000449601
PH01002335G0200	354	14	12	1.36699	6.50848	2.25131	Up	0.000116224	0.000449545
PH01000868G0600	747	14	12	0.647812	3.08434	2.25131	Up	0.000116224	0.000449489
PH01007092G0020	1245	14	12	0.388687	1.8506	2.25131	Up	0.000116224	0.000449433
PH01000287G0590	1905	14	12	0.254024	1.20945	2.25131	Up	0.000116224	0.000449377
PH01000000G5860	1638	131	112	2.76439	13.1282	2.24764	Up	3.84238e-30	1.12727e-28
PH01000922G0670	1035	62	53	2.07058	9.83189	2.24743	Up	3.28738e-15	4.42367e-14
PH01000883G0280	330	20	17	2.09487	9.89091	2.23924	Up	6.03102e-06	2.92503e-05
PH01000223G1200	849	20	17	0.814261	3.84452	2.23924	Up	6.03102e-06	2.92548e-05
PH01001221G0100	339	66	56	6.72954	31.7168	2.23667	Up	7.11448e-16	1.0075e-14
PH01000292G0160	792	197	167	8.5977	40.4849	2.23536	Up	1.13859e-43	5.07275e-42
PH01006951G0050	336	59	50	6.06951	28.5714	2.23492	Up	2.40828e-14	3.0556e-13
PH01003139G0180	369	59	50	5.52671	26.0163	2.23492	Up	2.40828e-14	3.05684e-13
PH01001519G0200	447	13	11	1.00526	4.72483	2.2327	Up	0.000232974	0.00084372
PH01003728G0110	588	13	11	0.7642	3.59184	2.2327	Up	0.000232974	0.000843818
PH01072855G0010	513	13	11	0.875926	4.11696	2.2327	Up	0.000232974	0.000843917
PH01000734G0590	594	52	44	3.02592	14.2222	2.2327	Up	8.20688e-13	9.18379e-12
PH01001817G0090	510	45	38	3.04989	14.3059	2.22978	Up	2.82076e-11	2.72169e-10
PH01000210G0150	798	37	31	1.60266	7.45865	2.21845	Up	1.91504e-09	1.52312e-08
PH01040761G0010	501	43	36	2.96669	13.7964	2.21737	Up	1.07074e-10	9.72483e-10
PH01000294G0330	612	73	61	4.12299	19.1373	2.21462	Up	6.44182e-17	9.72937e-16
PH01000029G1950	1764	118	98	2.3122	10.6667	2.20577	Up	6.01e-26	1.48333e-24
PH01002326G0350	888	81	67	3.15292	14.4865	2.19995	Up	3.0035e-18	4.91077e-17
PH01000086G1190	468	46	38	3.39745	15.5897	2.19807	Up	4.44158e-11	4.22011e-10
PH01002161G0290	1152	23	19	0.690107	3.16667	2.19807	Up	2.4674e-06	1.27482e-05
PH01004824G0050	480	160	132	11.5218	52.8	2.19617	Up	4.28742e-34	1.4461e-32
PH01003363G0220	519	17	14	1.1322	5.17919	2.1936	Up	4.70792e-05	0.000195862
PH01000663G0100	411	17	14	1.42971	6.54015	2.1936	Up	4.70792e-05	0.000195836
PH01045770G0010	591	17	14	0.994266	4.54822	2.1936	Up	4.70792e-05	0.00019581
PH01000000G2340	924	17	14	0.635943	2.90909	2.1936	Up	4.70792e-05	0.000195888
PH01000227G0690	570	17	14	1.0309	4.71579	2.1936	Up	4.70792e-05	0.000195914
PH01000056G1560	507	28	23	1.90894	8.71006	2.18991	Up	2.6091e-07	1.56094e-06
PH01001016G0150	213	83	68	13.4691	61.2958	2.18613	Up	2.41896e-18	3.98648e-17
PH01002914G0200	285	22	18	2.6682	12.1263	2.1842	Up	4.8649e-06	2.39116e-05
PH01000199G0270	309	22	18	2.46096	11.1845	2.1842	Up	4.8649e-06	2.39078e-05
PH01001847G0210	1020	22	18	0.745528	3.38824	2.1842	Up	4.8649e-06	2.3904e-05
PH01000029G2510	303	27	22	3.08008	13.9406	2.17825	Up	5.11836e-07	2.93456e-06
PH01000392G0980	852	75	61	3.04273	13.7465	2.17563	Up	1.56419e-16	2.30865e-15
PH01031446G0010	201	16	13	2.75147	12.4179	2.17415	Up	9.36566e-05	0.000368256
PH01000174G0150	525	16	13	1.05342	4.75429	2.17415	Up	9.36566e-05	0.000368442
PH01003272G0050	675	16	13	0.819327	3.69778	2.17415	Up	9.36566e-05	0.000368349
PH01000199G1040	315	16	13	1.7557	7.92381	2.17415	Up	9.36566e-05	0.000368302
PH01000983G0020	831	16	13	0.665519	3.00361	2.17415	Up	9.36566e-05	0.000368395
PH01000023G2670	1236	74	60	2.06945	9.32039	2.17114	Up	3.02144e-16	4.39685e-15
PH01004260G0070	1158	21	17	0.626833	2.81865	2.16885	Up	9.59928e-06	4.52232e-05
PH01003906G0140	690	21	17	1.05199	4.73044	2.16885	Up	9.59928e-06	4.52164e-05
PH01000601G0130	966	94	76	3.3635	15.1056	2.16705	Up	4.67268e-20	8.50269e-19
PH01000000G5090	723	31	25	1.48206	6.63901	2.16337	Up	1.06614e-07	6.70742e-07
PH01002540G0230	246	31	25	4.3558	19.5122	2.16337	Up	1.06614e-07	6.70877e-07
PH01005276G0040	1896	36	29	0.656305	2.93671	2.16176	Up	1.1434e-08	8.28847e-08
PH01003422G0130	561	81	65	4.99072	22.246	2.15623	Up	2.68708e-17	4.1491e-16
PH01001325G0340	375	25	20	2.30436	10.24	2.15178	Up	1.97203e-06	1.03556e-05
PH01000338G0730	351	15	12	1.47715	6.5641	2.15178	Up	0.00018663	0.000687821
PH01004537G0030	840	20	16	0.822985	3.65714	2.15178	Up	1.89564e-05	8.52136e-05
PH01000076G0660	285	15	12	1.81923	8.08421	2.15178	Up	0.00018663	0.000687739
PH01000817G0270	360	15	12	1.44022	6.4	2.15178	Up	0.00018663	0.000687902
PH01000179G1050	333	30	24	3.114	13.8378	2.15178	Up	2.08452e-07	1.26363e-06
PH01007640G0020	636	520	415	28.261	125.283	2.14831	Up	1.02332e-99	1.45312e-97
PH01000165G1370	1062	94	75	3.05946	13.5593	2.14794	Up	1.38404e-19	2.44968e-18
PH01000681G0330	426	49	39	3.97583	17.5775	2.1444	Up	5.52082e-11	5.16661e-10
PH01002899G0210	948	39	31	1.42199	6.27848	2.1425	Up	4.6743e-09	3.54713e-08
PH01001038G0580	816	39	31	1.65202	7.29412	2.1425	Up	4.6743e-09	3.54626e-08
PH01004306G0100	1068	39	31	1.26222	5.57304	2.1425	Up	4.6743e-09	3.548e-08
PH01000226G0630	567	34	27	2.0727	9.14286	2.14113	Up	4.34472e-08	2.90626e-07
PH01000968G0050	2805	203	161	2.50152	11.0203	2.13929	Up	1.07717e-39	4.27267e-38
PH01000067G0380	1095	48	38	1.51519	6.66302	2.13667	Up	1.06973e-10	9.71849e-10
PH01005378G0040	420	24	19	1.97516	8.68572	2.13667	Up	3.87316e-06	1.93335e-05
PH01004906G0050	333	86	68	8.92679	39.2072	2.13491	Up	8.84132e-18	1.4071e-16
PH01000168G1300	828	162	128	6.76279	29.6812	2.13386	Up	7.70614e-32	2.38453e-30
PH01002550G0230	696	176	139	8.74067	38.3448	2.13322	Up	2.12952e-34	7.24549e-33
PH01000063G0130	516	38	30	2.54551	11.1628	2.13267	Up	9.08908e-09	6.67262e-08
PH01001206G0610	1068	19	15	0.614927	2.69663	2.13267	Up	3.74676e-05	0.000158742
PH01001523G0600	819	33	26	1.39274	6.09524	2.12975	Up	8.4694e-08	5.43391e-07
PH01000630G0420	180	84	66	16.1305	70.4	2.12578	Up	3.27292e-17	5.03369e-16
PH01000199G0810	543	37	29	2.35528	10.2541	2.12223	Up	1.7672e-08	1.24617e-07
PH01000969G0510	855	286	224	11.5622	50.3018	2.12119	Up	8.3079e-54	4.86552e-52
PH01001836G0130	2094	23	18	0.379658	1.65043	2.12007	Up	7.6103e-06	3.63988e-05
PH01000016G0440	1443	18	14	0.431169	1.86279	2.11114	Up	7.41254e-05	0.000297401
PH01001688G0260	1167	63	49	1.866	8.0617	2.11114	Up	4.17316e-13	4.80122e-12
PH01000099G1730	201	27	21	4.64311	20.0597	2.11114	Up	1.55956e-06	8.34038e-06
PH01002035G0390	1467	18	14	0.424115	1.83231	2.11114	Up	7.41254e-05	0.000297362
PH01000146G1150	696	485	377	24.0865	104	2.11029	Up	1.68985e-88	1.98305e-86
PH01001713G0090	498	103	80	7.14906	30.8434	2.10913	Up	2.85066e-20	5.24866e-19
PH01001998G0030	318	31	24	3.36958	14.4906	2.10447	Up	3.21826e-07	1.8998e-06
PH01001056G0400	1536	62	48	1.39522	6	2.10447	Up	8.04202e-13	9.00903e-12
PH01000096G1810	447	22	17	1.7012	7.30202	2.10174	Up	1.49598e-05	6.83644e-05
PH01001709G0250	150	22	17	5.06959	21.76	2.10174	Up	1.49598e-05	6.83745e-05
PH01052368G0010	363	44	34	4.18974	17.9835	2.10174	Up	1.50504e-09	1.21002e-08
PH01000534G0070	552	79	61	4.94686	21.2174	2.10066	Up	8.59404e-16	1.20931e-14
PH01000456G0500	522	26	20	1.72165	7.35632	2.0952	Up	3.05112e-06	1.55803e-05
PH01000635G0160	396	91	70	7.94305	33.9394	2.0952	Up	8.39438e-18	1.3394e-16
PH01001253G0410	963	117	90	4.19953	17.9439	2.0952	Up	2.22852e-22	4.59871e-21
PH01001527G0240	996	17	13	0.589971	2.50602	2.08668	Up	0.000146799	0.000556861
PH01004121G0040	900	17	13	0.652901	2.77333	2.08668	Up	0.000146799	0.000556793
PH01002470G0220	921	51	39	1.91404	8.1303	2.08668	Up	1.28745e-10	1.15714e-09
PH01158466G0010	435	68	52	5.40332	22.9517	2.08668	Up	1.34385e-13	1.60119e-12
PH01003824G0130	1545	97	74	2.17012	9.19612	2.08325	Up	1.41289e-18	2.36736e-17
PH01000417G0730	987	146	111	5.11301	21.5927	2.0783	Up	7.15664e-27	1.86396e-25
PH01000732G0640	648	50	38	2.66708	11.2593	2.07778	Up	2.48362e-10	2.17504e-09
PH01000029G1610	1440	58	44	1.39222	5.86667	2.07516	Up	1.10571e-11	1.11244e-10
PH01000863G0730	849	37	28	1.50638	6.33216	2.07161	Up	5.23218e-08	3.45164e-07
PH01005935G0040	603	45	34	2.57951	10.8259	2.06932	Up	2.28166e-09	1.79906e-08
PH01003169G0140	345	1205	909	120.728	505.878	2.06703	Up	4.83116e-204	2.00319e-201
PH01003234G0160	891	65	49	2.5216	10.5589	2.06605	Up	9.5295e-13	1.06028e-11
PH01003124G0210	1947	101	76	1.79307	7.49461	2.06342	Up	8.677e-19	1.47694e-17
PH01001730G0150	495	113	85	7.89068	32.9697	2.06292	Up	8.5427e-21	1.62186e-19
PH01000366G0230	228	20	15	3.03205	12.6316	2.05867	Up	5.78828e-05	0.000237347
PH01000418G0740	300	24	18	2.76523	11.52	2.05867	Up	1.16818e-05	5.43832e-05
PH01005559G0020	609	36	27	2.04327	8.51232	2.05867	Up	1.01389e-07	6.39423e-07
PH01002165G0010	537	32	24	2.05976	8.58101	2.05867	Up	4.89962e-07	2.81903e-06
PH01001834G0080	696	20	15	0.993258	4.13793	2.05867	Up	5.78828e-05	0.000237378
PH01000059G1450	840	24	18	0.987582	4.11429	2.05867	Up	1.16818e-05	5.43751e-05
PH01000085G1330	789	20	15	0.876182	3.65019	2.05867	Up	5.78828e-05	0.000237316
PH01000271G0440	489	36	27	2.54469	10.6012	2.05867	Up	1.01389e-07	6.39553e-07
PH01000067G1520	585	20	15	1.18172	4.92308	2.05867	Up	5.78828e-05	0.000237284
PH01001001G0240	228	71	53	10.7638	44.6316	2.05188	Up	1.57866e-13	1.87164e-12
PH01001173G0100	237	55	41	8.0215	33.2152	2.0499	Up	7.86486e-11	7.24686e-10
PH01000456G0030	669	110	82	5.68339	23.5336	2.0499	Up	5.93904e-20	1.07818e-18
PH01000323G0230	783	278	207	12.2723	50.7586	2.04825	Up	1.80777e-47	8.95192e-46
PH01000338G0020	1758	322	239	6.33109	26.1024	2.04366	Up	2.5199e-54	1.5041e-52
PH01002305G0360	441	155	115	12.1488	50.068	2.04307	Up	3.99098e-27	1.05268e-25
PH01000270G1170	585	108	80	6.3813	26.2564	2.04075	Up	2.1598e-19	3.77758e-18
PH01002103G0380	1155	462	342	13.8261	56.852	2.03981	Up	1.19733e-76	1.15995e-74
PH01000781G0110	816	69	51	2.92281	12	2.03761	Up	5.78976e-13	6.55681e-12
PH01175679G0010	303	3170	2342	361.625	1484.04	2.03697	Up	0	0
PH01000001G1880	984	61	45	2.14277	8.78049	2.03482	Up	1.29103e-11	1.29053e-10
PH01004359G0020	1296	95	70	2.53373	10.3704	2.03313	Up	4.20236e-17	6.42502e-16
PH01001327G0380	624	38	28	2.10494	8.61539	2.03313	Up	7.87652e-08	5.07025e-07
PH01000628G0780	285	19	14	2.30436	9.43158	2.03313	Up	0.000113934	0.000441454
PH01003657G0210	1287	19	14	0.510289	2.08858	2.03313	Up	0.000113934	0.000441399
PH01000147G1250	1044	114	84	3.77438	15.4483	2.03313	Up	3.60196e-20	6.60848e-19
PH01000046G1740	435	19	14	1.50975	6.17931	2.03313	Up	0.000113934	0.000441509
PH01002075G0180	777	57	42	2.53568	10.3784	2.03313	Up	6.11424e-11	5.69283e-10
PH01002645G0160	477	34	25	2.46378	10.0629	2.0301	Up	3.80306e-07	2.22266e-06
PH01000130G1150	588	372	273	21.8679	89.1429	2.02731	Up	4.66608e-61	3.26815e-59
PH01000080G0950	528	184	135	12.0455	49.0909	2.02696	Up	3.59386e-31	1.08824e-29
PH01000314G0570	450	30	22	2.30436	9.38667	2.02625	Up	1.84752e-06	9.75948e-06
PH01002391G0110	444	30	22	2.3355	9.51352	2.02625	Up	1.84752e-06	9.75782e-06
PH01000913G0050	540	30	22	1.9203	7.82222	2.02625	Up	1.84752e-06	9.76114e-06
PH01000071G0560	831	127	93	5.28255	21.4874	2.02418	Up	5.26394e-22	1.06644e-20
PH01159620G0010	297	56	41	6.51738	26.5051	2.0239	Up	1.17259e-10	1.05788e-09
PH01000821G0260	852	82	60	3.32671	13.5211	2.02305	Up	8.25176e-15	1.08367e-13
PH01000936G0360	675	26	19	1.33141	5.40445	2.0212	Up	9.0451e-06	4.28396e-05
PH01005027G0050	1170	26	19	0.768119	3.11795	2.0212	Up	9.0451e-06	4.2833e-05
PH01000287G0320	486	122	89	8.6769	35.1605	2.0187	Up	4.65938e-21	8.97753e-20
PH01000209G0220	321	122	89	13.137	53.2337	2.0187	Up	4.65938e-21	8.97198e-20
PH01000016G1650	360	158	115	15.1704	61.3333	2.01542	Up	1.28475e-26	3.3019e-25
PH01003029G0160	1833	22	16	0.41486	1.67594	2.01428	Up	4.47358e-05	0.000186963
PH01000003G1880	339	33	24	3.36477	13.5929	2.01428	Up	7.3607e-07	4.1281e-06
PH01002606G0320	594	22	16	1.2802	5.17172	2.01428	Up	4.47358e-05	0.000186988
PH01004136G0040	3843	22	16	0.197876	0.799376	2.01428	Up	4.47358e-05	0.000187014
PH01000000G2820	768	51	37	2.29536	9.25	2.01074	Up	1.06883e-09	8.73316e-09
PH01000014G0980	3339	40	29	0.414081	1.66757	2.00976	Up	6.08964e-08	3.9743e-07
PH01000095G0180	300	29	21	3.34132	13.44	2.00804	Up	3.58558e-06	1.80837e-05
PH01000438G0540	249	47	34	6.52439	26.2169	2.00658	Up	5.09786e-09	3.84883e-08
PH01005158G0060	573	18	13	1.08582	4.35602	2.00422	Up	0.000224358	0.000815175
PH01000832G0600	1125	36	26	1.10609	4.43733	2.00422	Up	2.93618e-07	1.74521e-06
PH01277935G0010	174	366	264	72.7065	291.31	2.0024	Up	4.53996e-58	2.98486e-56
PH01001205G0350	237	43	31	6.27135	25.1139	2.00164	Up	2.43992e-08	1.68465e-07
PH01000062G2060	804	25	18	1.07479	4.29851	1.99978	Up	1.76163e-05	7.95228e-05
PH01002007G0060	1647	32	23	0.67158	2.68124	1.99727	Up	1.4239e-06	7.66628e-06
PH01002468G0070	609	60	43	3.40546	13.5567	1.99308	Up	6.99582e-11	6.47681e-10
PH01000081G0800	513	158	113	10.6459	42.2924	1.99011	Up	9.89832e-26	2.41237e-24
PH01000243G0810	249	21	15	2.91515	11.5663	1.98828	Up	8.7541e-05	0.000346267
PH01000356G1130	933	21	15	0.777999	3.08682	1.98828	Up	8.7541e-05	0.000346223
PH01000245G0660	831	84	60	3.49397	13.8628	1.98828	Up	1.78812e-14	2.29213e-13
PH01000003G3690	606	42	30	2.39562	9.50495	1.98828	Up	4.6884e-08	3.11871e-07
PH01004313G0130	969	35	25	1.24849	4.95356	1.98828	Up	5.664e-07	3.22717e-06
PH01000788G0270	1458	84	60	1.99142	7.90124	1.98828	Up	1.78812e-14	2.29118e-13
PH01002167G0230	369	1258	898	117.841	467.252	1.98736	Up	2.7123e-190	9.92319e-188
PH01000288G0980	1485	201	143	4.67855	18.4889	1.98253	Up	6.7757e-32	2.1008e-30
PH01000024G0700	1371	45	32	1.13453	4.4814	1.98185	Up	1.87649e-08	1.31906e-07
PH01002641G0230	1023	128	91	4.32489	17.0792	1.9815	Up	5.97792e-21	1.14542e-19
PH01000804G0190	477	31	22	2.24639	8.85535	1.97894	Up	2.75284e-06	1.41384e-05
PH01000945G0530	1080	110	78	3.52055	13.8667	1.97775	Up	3.65056e-18	5.94372e-17
PH01001787G0180	1317	24	17	0.629893	2.47836	1.97621	Up	3.42976e-05	0.000146208
PH01001551G0070	603	24	17	1.37574	5.41294	1.97621	Up	3.42976e-05	0.000146228
PH01009868G0020	273	89	63	11.2686	44.3077	1.97525	Up	5.57564e-15	7.38778e-14
PH01005855G0010	879	444	314	17.4596	68.587	1.97391	Up	2.87682e-67	2.28807e-65
PH01000608G0540	570	54	38	3.27461	12.8	1.96675	Up	1.20994e-09	9.82422e-09
PH01001976G0420	1446	64	45	1.52986	5.97511	1.96556	Up	4.13044e-11	3.93531e-10
PH01000289G0250	588	64	45	3.76222	14.6939	1.96556	Up	4.13044e-11	3.9341e-10
PH01000120G0880	465	114	80	8.47409	33.0323	1.96275	Up	2.15602e-18	3.57971e-17
PH01005701G0040	801	87	61	3.75429	14.6217	1.9615	Up	2.00508e-14	2.55969e-13
PH01000031G0260	732	40	28	1.88882	7.34426	1.95913	Up	1.72724e-07	1.05777e-06
PH01006595G0030	555	20	14	1.2456	4.84324	1.95913	Up	0.000171283	0.000636008
PH01000270G1150	606	30	21	1.71116	6.65347	1.95913	Up	5.31838e-06	2.60008e-05
PH01001246G0330	717	83	58	4.00129	15.5314	1.95665	Up	9.3961e-14	1.13696e-12
PH01002800G0270	705	106	74	5.19706	20.1532	1.95524	Up	4.68034e-17	7.12778e-16
PH01001961G0020	804	43	30	1.84865	7.16418	1.95433	Up	6.8865e-08	4.46718e-07
PH01025660G0010	393	79	55	6.94826	26.8702	1.95129	Up	4.40768e-13	5.06354e-12
PH01002130G0120	312	23	16	2.54809	9.84616	1.95015	Up	6.67442e-05	0.000270121
PH01002087G0060	327	23	16	2.4312	9.3945	1.95015	Up	6.67442e-05	0.000270086
PH01000335G0630	501	36	25	2.48374	9.58084	1.94764	Up	8.3362e-07	4.63672e-06
PH01000000G0290	273	75	52	9.49598	36.5714	1.94533	Up	2.06998e-12	2.22664e-11
PH01001832G0020	465	26	18	1.93269	7.43226	1.94319	Up	2.61272e-05	0.000114196
PH01003130G0150	1011	26	18	0.888922	3.4184	1.94319	Up	2.61272e-05	0.000114228
PH01000077G0790	411	26	18	2.18662	8.40876	1.94319	Up	2.61272e-05	0.000114212
PH01003149G0050	228	42	29	6.36731	24.4211	1.93937	Up	1.31753e-07	8.17813e-07
PH01001762G0220	1842	29	20	0.544189	2.08469	1.93765	Up	1.02668e-05	4.81707e-05
PH01001230G0260	1305	29	20	0.768119	2.94253	1.93765	Up	1.02668e-05	4.8178e-05
PH01001519G0090	663	1705	1175	88.8898	340.272	1.9366	Up	6.68082e-239	3.46267e-236
PH01002417G0020	255	141	97	19.1126	73.0353	1.93407	Up	1.76338e-21	3.47513e-20
PH01000187G0290	336	458	315	47.1159	180	1.93371	Up	1.76686e-65	1.35335e-63
PH01000985G0130	1074	32	22	1.02988	3.93296	1.93314	Up	4.04748e-06	2.01486e-05
PH01003686G0060	981	96	66	3.38254	12.9174	1.93314	Up	3.63218e-15	4.86869e-14
PH01002547G0170	1404	32	22	0.787815	3.00855	1.93314	Up	4.04748e-06	2.01583e-05
PH01002104G0350	483	32	22	2.29005	8.74534	1.93314	Up	4.04748e-06	2.01519e-05
PH01000376G0330	1062	32	22	1.04152	3.9774	1.93314	Up	4.04748e-06	2.01551e-05
PH01004696G0070	726	35	24	1.66637	6.34711	1.92939	Up	1.6001e-06	8.53808e-06
PH01000343G0450	417	35	24	2.90117	11.0504	1.92939	Up	1.6001e-06	8.53661e-06
PH01000667G0040	801	38	26	1.63981	6.23221	1.92622	Up	6.34104e-07	3.58338e-06
PH01002482G0160	693	101	69	5.03767	19.1169	1.92402	Up	1.12097e-15	1.56322e-14
PH01005336G0010	2874	41	28	0.493104	1.87056	1.92351	Up	2.51822e-07	1.50948e-06
PH01001362G0050	960	22	15	0.792123	3	1.92117	Up	0.000129811	0.000497273
PH01002371G0040	993	22	15	0.765799	2.9003	1.92117	Up	0.000129811	0.000497212
PH01001575G0070	504	22	15	1.50881	5.71429	1.92117	Up	0.000129811	0.000497151
PH01003222G0290	1011	47	32	1.6069	6.07715	1.91912	Up	3.99306e-08	2.69071e-07
PH01001570G0050	4209	25	17	0.205306	0.775481	1.91731	Up	5.05808e-05	0.00020931
PH01006058G0030	924	234	159	8.75357	33.039	1.91623	Up	1.38847e-33	4.59347e-32
PH01002011G0330	765	28	19	1.26514	4.76863	1.91428	Up	1.98009e-05	8.87147e-05
PH01002012G0050	576	87	59	5.22081	19.6667	1.91341	Up	1.49319e-13	1.77505e-12
PH01002021G0200	855	205	139	8.2876	31.214	1.91317	Up	1.57616e-29	4.54266e-28
PH01002498G0230	501	31	21	2.13878	8.04791	1.91183	Up	7.78158e-06	3.7178e-05
PH01000150G0790	753	31	21	1.42301	5.35458	1.91183	Up	7.78158e-06	3.71723e-05
PH01001212G0370	312	40	27	4.43146	16.6154	1.90667	Up	4.80796e-07	2.76988e-06
PH01001299G0250	573	360	243	21.7165	81.4241	1.90667	Up	6.13426e-50	3.24427e-48
PH01000922G0500	861	196	132	7.86854	29.4355	1.90339	Up	6.2347e-28	1.69186e-26
PH01006265G0050	204	49	33	8.30247	31.0588	1.90339	Up	3.02878e-08	2.071e-07
PH01151485G0010	645	52	35	2.78667	10.4186	1.90255	Up	1.20901e-08	8.74364e-08
PH01002295G0150	468	55	37	4.06217	15.1795	1.9018	Up	4.83246e-09	3.65911e-08
PH01002518G0170	945	231	155	8.44931	31.4921	1.89808	Up	2.41674e-32	7.66114e-31
PH01001561G0480	735	367	246	17.2592	64.2612	1.89659	Up	3.84766e-50	2.05239e-48
PH01143936G0010	543	21	14	1.33678	4.95028	1.88874	Up	0.000252284	0.000907837
PH01003039G0130	681	75	50	3.80676	14.0969	1.88874	Up	1.52671e-11	1.51492e-10
PH01000342G1020	873	30	20	1.18781	4.39863	1.88874	Up	1.49436e-05	6.83405e-05
PH01002189G0100	183	24	16	4.53316	16.7869	1.88874	Up	9.78286e-05	0.000383689
PH01006808G0050	1863	84	56	1.5585	5.77134	1.88874	Up	9.96552e-13	1.1076e-11
PH01018191G0010	276	39	26	4.88424	18.087	1.88874	Up	9.1688e-07	5.07441e-06
PH01003944G0080	1035	63	42	2.10398	7.79131	1.88874	Up	5.86878e-10	4.93663e-09
PH01000958G0460	1344	30	20	0.771548	2.85714	1.88874	Up	1.49436e-05	6.83506e-05
PH01003617G0110	363	21	14	1.99965	7.40496	1.88874	Up	0.000252284	0.000907522
PH01001828G0240	735	30	20	1.41083	5.22449	1.88874	Up	1.49436e-05	6.83305e-05
PH01005165G0030	357	75	50	7.26163	26.8908	1.88874	Up	1.52671e-11	1.51444e-10
PH01001519G0510	1068	21	14	0.679656	2.51685	1.88874	Up	0.000252284	0.000907627
PH01001863G0260	474	30	20	2.18768	8.10127	1.88874	Up	1.49436e-05	6.83204e-05
PH01000630G0650	2649	36	24	0.469745	1.73952	1.88874	Up	2.31794e-06	1.20239e-05
PH01000380G0730	444	30	20	2.3355	8.64865	1.88874	Up	1.49436e-05	6.83606e-05
PH01163840G0010	384	27	18	2.43038	9	1.88874	Up	3.8148e-05	0.000161471
PH01000011G2100	834	39	26	1.61637	5.98561	1.88874	Up	9.1688e-07	5.07351e-06
PH01004887G0090	441	21	14	1.64597	6.09524	1.88874	Up	0.000252284	0.000907732
PH01000546G0240	420	60	40	4.93791	18.2857	1.88874	Up	1.46463e-09	1.17906e-08
PH01001058G0130	1077	45	30	1.44424	5.34819	1.88874	Up	1.44441e-07	8.91944e-07
PH01004842G0030	891	315	209	12.2201	45.037	1.88186	Up	2.06398e-42	8.87768e-41
PH01000763G0250	594	101	67	5.87728	21.6566	1.88159	Up	8.08056e-15	1.06208e-13
PH01002840G0250	1185	160	106	4.66705	17.1747	1.8797	Up	2.154e-22	4.44788e-21
PH01000646G0640	570	77	51	4.66936	17.179	1.87935	Up	1.15566e-11	1.16044e-10
PH01004857G0080	150	62	41	14.287	52.48	1.87706	Up	1.10737e-09	9.0315e-09
PH01000086G1180	1251	47	31	1.29862	4.75779	1.87331	Up	1.09006e-07	6.84681e-07
PH01000003G3590	903	270	178	10.3352	37.8472	1.87263	Up	3.78236e-36	1.35045e-34
PH01000878G0620	561	82	54	5.05234	18.4813	1.87104	Up	3.51704e-12	3.69753e-11
PH01004456G0010	753	161	106	7.39047	27.0279	1.87071	Up	3.04536e-22	6.23467e-21
PH01001099G0310	1233	79	52	2.21465	8.09733	1.87037	Up	8.73698e-12	8.84737e-11
PH01174972G0010	177	38	25	7.42081	27.1187	1.86964	Up	1.74621e-06	9.26524e-06
PH01001408G0250	1107	111	73	3.4659	12.6612	1.86912	Up	7.5652e-16	1.0684e-14
PH01000348G0920	441	32	21	2.50814	9.14286	1.86602	Up	1.12388e-05	5.24625e-05
PH01000000G6290	900	64	42	2.45798	8.96	1.86602	Up	8.35974e-10	6.90862e-09
PH01000018G0310	1143	64	42	1.93542	7.05512	1.86602	Up	8.35974e-10	6.90678e-09
PH01002325G0220	900	32	21	1.22899	4.48	1.86602	Up	1.12388e-05	5.24547e-05
PH01001580G0090	675	668	438	34.2069	124.587	1.86479	Up	1.64807e-85	1.83698e-83
PH01003234G0010	876	90	59	3.55124	12.9315	1.8645	Up	4.31478e-13	4.96232e-12
PH01002303G0320	396	119	78	10.3871	37.8182	1.86429	Up	9.36622e-17	1.39631e-15
PH01001288G0190	459	1837	1204	138.337	503.634	1.86419	Up	4.08014e-231	1.95206e-228
PH01002958G0170	951	116	76	4.21618	15.3439	1.86365	Up	2.31418e-16	3.39144e-15
PH01004599G0140	735	58	38	2.72761	9.92653	1.86365	Up	5.21654e-09	3.93461e-08
PH01002916G0230	1065	55	36	1.78507	6.49014	1.86227	Up	1.30543e-08	9.39512e-08
PH01000047G1100	597	112	73	6.48463	23.4774	1.85618	Up	1.06812e-15	1.49287e-14
PH01008016G0010	1614	112	73	2.39859	8.68402	1.85618	Up	1.06812e-15	1.49355e-14
PH01000870G0220	507	63	41	4.29511	15.5266	1.85398	Up	1.57269e-09	1.26245e-08
PH01000018G2280	375	40	26	3.68697	13.312	1.85222	Up	1.31228e-06	7.09354e-06
PH01000673G0640	648	40	26	2.13366	7.70371	1.85222	Up	1.31228e-06	7.09231e-06
PH01000113G1810	885	40	26	1.56228	5.64068	1.85222	Up	1.31228e-06	7.09478e-06
PH01002916G0210	441	60	39	4.70277	16.9796	1.85222	Up	3.9289e-09	3.00864e-08
PH01003126G0080	705	208	135	10.198	36.766	1.85008	Up	2.1624e-27	5.75739e-26
PH01001584G0100	981	37	24	1.30369	4.69725	1.84922	Up	3.32086e-06	1.68443e-05
PH01000255G0280	819	586	380	24.7318	89.0843	1.84881	Up	1.62874e-73	1.48101e-71
PH01002069G0120	1029	54	35	1.81393	6.53061	1.8481	Up	2.46104e-08	1.69735e-07
PH01000173G0230	876	34	22	1.34158	4.82192	1.84568	Up	8.42828e-06	4.0083e-05
PH01000248G0850	723	34	22	1.62548	5.84233	1.84568	Up	8.42828e-06	4.00891e-05
PH01000414G0110	1032	116	75	3.88525	13.9535	1.84455	Up	6.07992e-16	8.65324e-15
PH01004762G0030	633	396	256	21.6238	77.6493	1.84435	Up	5.2523e-50	2.7873e-48
PH01000224G0890	1515	339	219	7.73443	27.7545	1.84335	Up	4.99476e-43	2.19079e-41
PH01001446G0210	555	48	31	2.98944	10.7243	1.84294	Up	1.55056e-07	9.53704e-07
PH01000010G1530	2130	31	20	0.503064	1.80282	1.84144	Up	2.14638e-05	9.55045e-05
PH01000997G0500	990	31	20	1.08235	3.87879	1.84144	Up	2.14638e-05	9.54909e-05
PH01004412G0020	732	28	18	1.32217	4.72131	1.83628	Up	5.48834e-05	0.000225852
PH01000935G0020	927	39	25	1.45421	5.17799	1.83216	Up	2.48762e-06	1.28441e-05
PH01004175G0100	561	25	16	1.54035	5.47594	1.82985	Up	0.00014103	0.00053714
PH01004307G0060	498	50	32	3.47042	12.3374	1.82985	Up	1.16294e-07	7.2723e-07
PH01001344G0480	825	425	272	17.8064	63.3018	1.82985	Up	2.1558e-52	1.21672e-50
PH01001729G0080	678	25	16	1.27453	4.53097	1.82985	Up	0.00014103	0.000537074
PH01000341G1050	588	58	37	3.40951	12.0816	1.82518	Up	1.38677e-08	9.91622e-08
PH01000015G2730	663	1006	641	52.4476	185.629	1.82347	Up	4.93086e-120	9.40735e-118
PH01001078G0680	1188	55	35	1.60025	5.65657	1.82163	Up	3.47282e-08	2.35958e-07
PH01000275G0440	282	115	73	14.0958	49.7021	1.81804	Up	2.94404e-15	3.97541e-14
PH01000031G0750	636	41	26	2.22827	7.84906	1.8166	Up	1.85984e-06	9.81957e-06
PH01001785G0060	804	41	26	1.76266	6.20896	1.8166	Up	1.85984e-06	9.8179e-06
PH01005497G0050	2157	112	71	1.79477	6.31989	1.8161	Up	7.27574e-15	9.57921e-14
PH01000251G0250	255	71	45	9.62408	33.8824	1.81581	Up	5.008e-10	4.24704e-09
PH01000516G0480	1863	30	19	0.556608	1.95813	1.81474	Up	4.0922e-05	0.000172415
PH01044621G0010	636	30	19	1.63044	5.73585	1.81474	Up	4.0922e-05	0.000172438
PH01001700G0340	921	30	19	1.12591	3.96091	1.81474	Up	4.0922e-05	0.000172391
PH01000358G0330	459	1166	738	87.8066	308.706	1.81383	Up	9.15052e-137	2.10787e-134
PH01000004G3040	933	38	24	1.40781	4.93891	1.81074	Up	4.70758e-06	2.31897e-05
PH01005391G0020	924	187	118	6.99537	24.5195	1.80946	Up	2.02088e-23	4.38558e-22
PH01000056G0160	1176	146	92	4.29128	15.0204	1.80744	Up	1.26646e-18	2.13003e-17
PH01001034G0110	927	154	97	5.74225	20.0906	1.80683	Up	1.56852e-19	2.76832e-18
PH01002204G0060	384	27	17	2.43038	8.5	1.80628	Up	0.000104919	0.000408614
PH01002461G0300	1647	35	22	0.73454	2.56466	1.80386	Up	1.19507e-05	5.54443e-05
PH01000357G0510	705	129	81	6.32473	22.0596	1.80233	Up	1.53469e-16	2.26618e-15
PH01000289G0850	1950	86	54	1.52442	5.31692	1.80233	Up	1.37102e-11	1.36829e-10
PH01000365G1080	1266	67	42	1.82929	6.36967	1.79994	Up	2.32968e-09	1.836e-08
PH01000006G3520	609	305	191	17.3111	60.2168	1.79847	Up	1.94775e-36	7.01055e-35
PH01021915G0010	330	32	20	3.35179	11.6364	1.79564	Up	3.04428e-05	0.000131123
PH01000498G0290	369	24	15	2.24815	7.80488	1.79564	Up	0.000270494	0.000967655
PH01003366G0170	723	32	20	1.52986	5.3112	1.79564	Up	3.04428e-05	0.000131105
PH01004640G0010	1887	168	105	3.07736	10.6836	1.79564	Up	8.22574e-21	1.56359e-19
PH01004045G0170	885	24	15	0.937366	3.25424	1.79564	Up	0.000270494	0.000967766
PH01007058G0060	2871	32	20	0.385264	1.33751	1.79564	Up	3.04428e-05	0.000131087
PH01001845G0220	423	40	25	3.26859	11.3475	1.79564	Up	3.50858e-06	1.77299e-05
PH01002100G0320	426	181	113	14.6862	50.9296	1.79404	Up	3.11862e-22	6.37626e-21
PH01000196G0240	423	236	147	19.2847	66.7234	1.79074	Up	2.68008e-28	7.37568e-27
PH01003124G0070	2277	53	33	0.804552	2.78261	1.79018	Up	1.21979e-07	7.60335e-07
PH01000165G0920	756	53	33	2.42323	8.38095	1.79018	Up	1.21979e-07	7.60487e-07
PH01004706G0010	720	209	130	10.0336	34.6667	1.78872	Up	3.38364e-25	8.11291e-24
PH01003509G0060	1854	222	138	4.1389	14.2913	1.78782	Up	1.2903e-26	3.31345e-25
PH01002139G0090	501	74	46	5.10546	17.6287	1.78782	Up	5.2256e-10	4.42313e-09
PH01004783G0070	1566	140	87	3.09014	10.6667	1.78737	Up	1.96654e-17	3.06084e-16
PH01005227G0110	528	66	41	4.32067	14.9091	1.78687	Up	4.34198e-09	3.30543e-08
PH01004366G0040	642	29	18	1.56136	5.38318	1.78565	Up	7.78684e-05	0.000311293
PH01000657G0610	3003	29	18	0.333798	1.15085	1.78565	Up	7.78684e-05	0.000311213
PH01001260G0450	1182	29	18	0.848051	2.92386	1.78565	Up	7.78684e-05	0.000311253
PH01000002G2980	255	29	18	3.93096	13.5529	1.78565	Up	7.78684e-05	0.000311333
PH01001041G0530	846	63	39	2.57402	8.85107	1.78183	Up	1.08363e-08	7.8809e-08
PH01007654G0010	963	42	26	1.50752	5.1838	1.78183	Up	2.61112e-06	1.34438e-05
PH01001659G0060	1212	55	34	1.56856	5.38614	1.77981	Up	9.093e-08	5.79336e-07
PH01163735G0010	165	55	34	11.5218	39.5636	1.77981	Up	9.093e-08	5.79455e-07
PH01001201G0550	426	68	42	5.51748	18.9296	1.77856	Up	3.2404e-09	2.50609e-08
PH01097728G0010	429	162	100	13.0527	44.7553	1.77771	Up	1.26435e-19	2.24294e-18
PH01000008G1030	576	26	16	1.56024	5.33333	1.77327	Up	0.00020017	0.000733289
PH01002002G0020	576	104	64	6.24097	21.3333	1.77327	Up	3.91586e-13	4.51857e-12
PH01000006G2340	306	140	86	15.8142	53.9608	1.77069	Up	4.99704e-17	7.5915e-16
PH01004571G0100	846	44	27	1.79773	6.12766	1.76916	Up	1.94074e-06	1.02103e-05
PH01001075G0530	846	119	73	4.86203	16.5674	1.76871	Up	1.08551e-14	1.41481e-13
PH01005112G0010	2769	31	19	0.386972	1.31744	1.76744	Up	5.76822e-05	0.000236649
PH01002867G0140	972	124	76	4.40957	15.0123	1.76744	Up	3.2899e-15	4.42514e-14
PH01000238G0760	990	147	90	5.13243	17.4545	1.76589	Up	1.13535e-17	1.79863e-16
PH01002122G0380	459	134	82	10.091	34.3007	1.76517	Up	3.02746e-16	4.40355e-15
PH01000414G0300	408	157	96	13.3009	45.1765	1.76405	Up	1.04998e-18	1.78039e-17
PH01000040G0880	1383	198	121	4.94862	16.7983	1.76321	Up	4.25258e-23	9.058e-22
PH01003170G0100	1092	95	58	3.00706	10.1978	1.76183	Up	5.9214e-12	6.1157e-11
PH01008064G0010	423	118	72	9.64235	32.6809	1.76099	Up	1.99909e-14	2.55309e-13
PH01000349G0860	2715	128	78	1.6296	5.51602	1.75911	Up	1.83527e-15	2.51313e-14
PH01007272G0010	1128	138	84	4.22874	14.2979	1.7575	Up	1.68908e-16	2.48708e-15
PH01002677G0010	483	46	28	3.29194	11.1304	1.7575	Up	1.4409e-06	7.74574e-06
PH01000449G0270	852	112	68	4.5438	15.3239	1.75382	Up	1.21574e-13	1.45749e-12
PH01000004G0040	468	71	43	5.24389	17.641	1.75022	Up	3.33476e-09	2.57651e-08
PH01005104G0020	2505	81	49	1.11768	3.75569	1.74857	Up	2.9922e-10	2.60357e-09
PH01001358G0290	540	139	84	8.89738	29.8667	1.74708	Up	2.3134e-16	3.3919e-15
PH01001016G0140	435	166	100	13.1905	44.1379	1.74252	Up	4.46856e-19	7.71161e-18
PH01000023G1610	714	176	106	8.52032	28.5042	1.7422	Up	4.13828e-20	7.56568e-19
PH01000356G0480	528	123	74	8.05216	26.9091	1.74065	Up	1.52364e-14	1.96525e-13
PH01018844G0010	1065	160	96	5.19292	17.307	1.73674	Up	2.68762e-18	4.41753e-17
PH01000094G1610	363	35	21	3.33275	11.1074	1.73674	Up	3.15166e-05	0.000135224
PH01002036G0010	1659	40	24	0.833403	2.77758	1.73674	Up	9.1798e-06	4.34378e-05
PH01001309G0230	1158	110	66	3.28341	10.943	1.73674	Up	4.10452e-13	4.72574e-12
PH01010936G0010	369	30	18	2.81019	9.36586	1.73674	Up	0.000109034	0.000423842
PH01002341G0160	858	145	87	5.84147	19.4685	1.73674	Up	9.58858e-17	1.42809e-15
PH01001641G0020	492	30	18	2.10764	7.02439	1.73674	Up	0.000109034	0.000423789
PH01000273G0040	549	60	36	3.77764	12.5902	1.73674	Up	6.94758e-08	4.50492e-07
PH01003125G0040	2013	209	125	3.58875	11.9225	1.73213	Up	3.36632e-23	7.21474e-22
PH01003928G0130	2208	102	61	1.59677	5.30435	1.73202	Up	3.35456e-12	3.53867e-11
PH01000875G0310	654	92	55	4.86241	16.1468	1.73151	Up	3.69942e-11	3.53331e-10
PH01000234G1250	588	643	384	37.7985	125.388	1.72999	Up	3.2581e-67	2.5847e-65
PH01063137G0010	273	62	37	7.85001	26.022	1.72896	Up	5.15294e-08	3.40298e-07
PH01000028G0380	993	57	34	1.98411	6.57402	1.72828	Up	1.73579e-07	1.0628e-06
PH01000898G0210	291	47	28	5.58272	18.4742	1.72647	Up	1.99028e-06	1.04427e-05
PH01000402G1080	801	94	56	4.05636	13.4232	1.72647	Up	2.74988e-11	2.65659e-10
PH01001621G0360	819	163	97	6.87931	22.7399	1.72489	Up	2.72544e-18	4.47496e-17
PH01002635G0220	1287	37	22	0.993721	3.28205	1.72369	Up	2.32586e-05	0.00010299
PH01002960G0070	990	74	44	2.58367	8.53334	1.72369	Up	3.39734e-09	2.6229e-08
PH01000050G0090	378	69	41	6.30955	20.8254	1.72273	Up	1.13784e-08	8.25198e-08
PH01001355G0130	681	32	19	1.62422	5.35683	1.72163	Up	8.03186e-05	0.000320019
PH01002246G0240	1251	32	19	0.884166	2.91607	1.72163	Up	8.03186e-05	0.00032006
PH01000078G0240	1413	32	19	0.782797	2.58174	1.72163	Up	8.03186e-05	0.000319978
PH01001928G0330	360	32	19	3.07248	10.1333	1.72163	Up	8.03186e-05	0.000319937
PH01001957G0040	735	118	70	5.54927	18.2857	1.72035	Up	1.25762e-13	1.50479e-12
PH01002303G0310	492	167	99	11.7326	38.6342	1.71936	Up	1.511e-18	2.52765e-17
PH01002633G0060	1728	135	80	2.70042	8.88889	1.71882	Up	2.59356e-15	3.52049e-14
PH01000008G2370	825	1053	623	44.118	144.989	1.71651	Up	1.82177e-106	2.8469e-104
PH01000044G0800	435	71	42	5.6417	18.5379	1.71628	Up	8.43586e-09	6.21213e-08
PH01001001G0630	1080	61	36	1.9523	6.4	1.7129	Up	9.51954e-08	6.04037e-07
PH01000935G0190	852	61	36	2.47475	8.11268	1.7129	Up	9.51954e-08	6.03914e-07
PH01003943G0110	372	39	23	3.62379	11.871	1.71187	Up	1.71504e-05	7.75659e-05
PH01000074G1000	591	163	96	9.53326	31.1878	1.70994	Up	6.736e-18	1.08145e-16
PH01000295G0870	1233	367	216	10.2883	33.635	1.70896	Up	5.6906e-38	2.13727e-36
PH01001729G0310	1164	34	20	1.00964	3.29897	1.70817	Up	5.9112e-05	0.000241941
PH01002846G0040	1041	102	60	3.38681	11.0663	1.70817	Up	8.36624e-12	8.4913e-11
PH01000815G0220	387	34	20	3.03675	9.92248	1.70817	Up	5.9112e-05	0.000241877
PH01000191G0340	918	34	20	1.2802	4.18301	1.70817	Up	5.9112e-05	0.000241909
PH01000829G0240	309	80	47	8.94896	29.2039	1.70637	Up	1.38516e-09	1.11653e-08
PH01000057G0860	663	121	71	6.30831	20.5611	1.70459	Up	1.26815e-13	1.51622e-12
PH01001563G0280	1092	29	17	0.917945	2.98901	1.70319	Up	0.000205544	0.000751205
PH01003930G0020	1620	58	34	1.23753	4.02963	1.70319	Up	2.3746e-07	1.42779e-06
PH01000668G0290	2772	70	41	0.872863	2.83983	1.70198	Up	1.55162e-08	1.10216e-07
PH01000356G1060	1149	222	130	6.67843	21.7232	1.70166	Up	1.9163e-23	4.17026e-22
PH01000893G0520	1239	41	24	1.14381	3.71913	1.70112	Up	1.26379e-05	5.84405e-05
PH01001944G0100	2307	118	69	1.76797	5.74252	1.69959	Up	3.1145e-13	3.61533e-12
PH01001438G0350	384	65	38	5.85091	19	1.69927	Up	5.21102e-08	3.43841e-07
PH01000129G1330	693	96	56	4.78828	15.5152	1.6961	Up	5.07916e-11	4.77484e-10
PH01035278G0010	321	108	63	11.6295	37.6823	1.6961	Up	3.41678e-12	3.59821e-11
PH01001514G0190	1005	91	53	3.1298	10.1254	1.69383	Up	1.68981e-10	1.50056e-09
PH01000433G0990	354	43	25	4.19862	13.5593	1.6913	Up	9.3075e-06	4.39885e-05
PH01000008G0420	1059	31	18	1.01183	3.26346	1.68944	Up	0.00015078	0.000570641
PH01000289G0900	1851	646	375	12.0633	38.8979	1.68906	Up	2.4296e-63	1.79042e-61
PH01003687G0050	528	88	51	5.7609	18.5455	1.6867	Up	4.16816e-10	3.56299e-09
PH01000073G1930	495	107	62	7.47171	24.0485	1.68644	Up	6.22646e-12	6.42224e-11
PH01000138G0070	816	76	44	3.21932	10.3529	1.68521	Up	6.28208e-09	4.70068e-08
PH01000196G0340	606	38	22	2.16747	6.9703	1.68521	Up	3.19544e-05	0.000137027
PH01002988G0090	1383	57	33	1.4246	4.58135	1.68521	Up	4.37556e-07	2.53533e-06
PH01003720G0120	2847	140	81	1.69974	5.46259	1.68427	Up	4.76164e-15	6.3308e-14
PH01000768G0310	399	45	26	3.89835	12.5113	1.68229	Up	6.85166e-06	3.29987e-05
PH01002189G0060	1155	116	67	3.4715	11.1377	1.68182	Up	1.03195e-12	1.14531e-11
PH01001239G0360	1557	99	57	2.1978	7.0289	1.67724	Up	5.0803e-11	4.77447e-10
PH01001074G0670	1038	245	141	8.15849	26.0809	1.67662	Up	9.85042e-25	2.30322e-23
PH01000131G1450	639	40	23	2.16372	6.9108	1.67534	Up	2.34772e-05	0.000103854
PH01000214G0400	594	47	27	2.73497	8.72727	1.67401	Up	5.04194e-06	2.47115e-05
PH01000899G0140	480	101	58	7.27313	23.2	1.67348	Up	3.75986e-11	3.58883e-10
PH01000019G0030	1170	202	116	5.9677	19.0359	1.67348	Up	1.30983e-20	2.45972e-19
PH01000658G0080	465	35	20	2.60169	8.25807	1.66635	Up	8.1016e-05	0.000322508
PH01001851G0060	591	35	20	2.04702	6.49746	1.66635	Up	8.1016e-05	0.000322467
PH01004001G0060	591	77	44	4.50344	14.2944	1.66635	Up	8.4806e-09	6.24212e-08
PH01000057G0880	432	56	32	4.4807	14.2222	1.66635	Up	8.04318e-07	4.48015e-06
PH01000438G0330	648	233	133	12.4286	39.4074	1.6648	Up	3.4266e-23	7.33887e-22
PH01003896G0140	1713	86	49	1.73533	5.49212	1.66215	Up	1.38482e-09	1.11655e-08
PH01000430G0070	573	137	78	8.26432	26.1361	1.66108	Up	2.82984e-14	3.56429e-13
PH01000661G0110	333	58	33	6.02039	19.027	1.66012	Up	5.923e-07	3.35752e-06
PH01007294G0020	1032	345	196	11.5553	36.4651	1.65796	Up	4.1866e-33	1.36759e-31
PH01000682G0550	276	37	21	4.63376	14.6087	1.65657	Up	5.93572e-05	0.000242753
PH01005718G0080	735	111	63	5.22008	16.4571	1.65657	Up	8.32692e-12	8.46244e-11
PH01000025G2240	915	37	21	1.39773	4.40656	1.65657	Up	5.93572e-05	0.000242721
PH01034863G0010	375	67	38	6.17568	19.456	1.65555	Up	9.53608e-08	6.04717e-07
PH01004370G0070	573	67	38	4.04168	12.733	1.65555	Up	9.53608e-08	6.0484e-07
PH01264884G0010	216	83	47	13.2821	41.7778	1.65326	Up	3.41092e-09	2.63273e-08
PH01001822G0200	1752	53	30	1.04564	3.28767	1.65268	Up	2.00586e-06	1.0512e-05
PH01001223G0350	234	69	39	10.1924	32	1.65059	Up	7.02702e-08	4.55358e-07
PH01000063G0560	750	92	52	4.24002	13.312	1.65059	Up	5.57718e-10	4.7028e-09
PH01248306G0010	123	46	26	12.9269	40.5854	1.65059	Up	9.2944e-06	4.39333e-05
PH01000517G0490	753	46	26	2.11156	6.62948	1.65059	Up	9.2944e-06	4.394e-05
PH01000036G0110	318	154	87	16.7392	52.5283	1.64986	Up	1.4144e-15	1.95837e-14
PH01004434G0050	468	101	57	7.45962	23.3846	1.64839	Up	9.1527e-11	8.36903e-10
PH01002888G0090	996	117	66	4.06039	12.7229	1.64774	Up	3.36476e-12	3.54823e-11
PH01000012G1620	2499	94	53	1.30018	4.07203	1.64704	Up	4.11752e-10	3.52357e-09
PH01001696G0150	468	55	31	4.06217	12.718	1.64654	Up	1.47469e-06	7.91096e-06
PH01000464G0100	885	71	40	2.77304	8.67797	1.64589	Up	5.17736e-08	3.41765e-07
PH01001246G0310	657	112	63	5.89242	18.411	1.64363	Up	1.11323e-11	1.11927e-10
PH01000133G1590	753	64	36	2.93783	9.17929	1.64363	Up	2.36274e-07	1.42176e-06
PH01001548G0350	333	57	32	5.9166	18.4505	1.64082	Up	1.08403e-06	5.933e-06
PH01007064G0020	780	114	64	5.05186	15.7539	1.64082	Up	8.2241e-12	8.36341e-11
PH01000253G0120	1017	193	108	6.5596	20.3894	1.63614	Up	1.08209e-18	1.83084e-17
PH01003117G0060	5595	59	33	0.364496	1.13244	1.63546	Up	7.96784e-07	4.43898e-06
PH01000057G2090	1305	34	19	0.900554	2.7954	1.63417	Up	0.000150477	0.000569564
PH01004294G0060	405	34	19	2.90178	9.00741	1.63417	Up	0.000150477	0.000569634
PH01000068G0870	738	77	43	3.60641	11.187	1.63319	Up	2.06926e-08	1.44315e-07
PH01000000G4360	1407	43	24	1.05637	3.27505	1.63241	Up	2.33236e-05	0.000103248
PH01000330G0270	891	86	48	3.33628	10.3434	1.63241	Up	3.36524e-09	2.59941e-08
PH01003974G0030	1116	147	82	4.55297	14.1075	1.63159	Up	1.50674e-14	1.94588e-13
PH01000890G0170	891	52	29	2.01728	6.24916	1.63125	Up	3.67432e-06	1.84863e-05
PH01000051G0230	1512	149	83	3.40624	10.5397	1.62958	Up	1.11373e-14	1.44915e-13
PH01000372G0040	801	842	469	36.3346	112.42	1.62948	Up	1.76985e-74	1.62836e-72
PH01000080G0740	357	79	44	7.64892	23.6639	1.62936	Up	1.52396e-08	1.08375e-07
PH01000325G0710	867	255	142	10.1663	31.4464	1.6291	Up	7.23598e-24	1.61192e-22
PH01000376G0230	666	489	272	25.3791	78.4144	1.62748	Up	6.01054e-44	2.705e-42
PH01000090G0360	1893	36	20	0.657345	2.02853	1.62571	Up	0.000109891	0.000427065
PH01001528G0340	795	45	25	1.95653	6.03774	1.62571	Up	1.70812e-05	7.72753e-05
PH01000321G0100	876	81	45	3.19611	9.86302	1.62571	Up	1.12228e-08	8.14483e-08
PH01000558G0510	267	92	51	11.9102	36.6742	1.62257	Up	1.34699e-09	1.08802e-08
PH01002294G0260	516	65	36	4.35416	13.3954	1.62126	Up	3.16266e-07	1.86875e-06
PH01000876G0080	363	94	52	8.95081	27.5041	1.61956	Up	9.9257e-10	8.13358e-09
PH01000392G1070	381	38	21	3.44746	10.5827	1.6181	Up	8.02564e-05	0.000319894
PH01000387G0590	993	87	48	3.02839	9.28097	1.61573	Up	4.48064e-09	3.40682e-08
PH01000984G0340	846	116	64	4.73946	14.5248	1.61573	Up	1.45366e-11	1.44659e-10
PH01001294G0150	1005	58	32	1.99482	6.11343	1.61573	Up	1.45186e-06	7.80061e-06
PH01005896G0050	1023	107	59	3.61534	11.0733	1.61488	Up	8.83638e-11	8.09884e-10
PH01001516G0010	558	129	71	7.99092	24.4301	1.61223	Up	1.30578e-12	1.43185e-11
PH01000180G0110	522	120	66	7.94606	24.2759	1.61121	Up	7.9085e-12	8.05827e-11
PH01000001G0700	519	60	33	3.996	12.2081	1.61121	Up	1.06538e-06	5.83912e-06
PH01000463G1100	471	191	105	14.017	42.8026	1.61052	Up	8.21528e-18	1.31149e-16
PH01003665G0130	450	122	67	9.37106	28.5867	1.60906	Up	5.83292e-12	6.02832e-11
PH01002099G0080	1941	133	73	2.36847	7.22102	1.60825	Up	7.10912e-13	8.00143e-12
PH01000306G0300	1209	215	118	6.14686	18.7395	1.60816	Up	9.28388e-20	1.66788e-18
PH01000086G1040	777	12339	6772	548.909	1673.39	1.60814	Up	0	0
PH01002485G0110	1707	82	45	1.66043	5.06151	1.60801	Up	1.49259e-08	1.06241e-07
PH01000163G0150	915	73	40	2.75767	8.39344	1.60581	Up	9.2222e-08	5.86367e-07
PH01000020G0530	804	42	23	1.80565	5.49254	1.60495	Up	4.28226e-05	0.00017974
PH01000033G1700	351	42	23	4.13603	12.5812	1.60495	Up	4.28226e-05	0.000179765
PH01015867G0010	378	64	35	5.85234	17.7778	1.60299	Up	5.73714e-07	3.26645e-06
PH01000509G0720	1467	66	36	1.55509	4.71166	1.59924	Up	4.21032e-07	2.44368e-06
PH01001088G0110	2823	55	30	0.673431	2.04038	1.59924	Up	3.60056e-06	1.81505e-05
PH01001174G0520	216	33	18	5.28082	16	1.59924	Up	0.000278452	0.000993609
PH01001767G0300	438	68	37	5.36631	16.2192	1.5957	Up	3.08998e-07	1.82859e-06
PH01000567G0300	387	68	37	6.0735	18.3566	1.5957	Up	3.08998e-07	1.82893e-06
PH01002605G0250	822	272	148	11.4377	34.5694	1.5957	Up	4.72906e-24	1.06801e-22
PH01002197G0120	846	57	31	2.32887	7.03546	1.59501	Up	2.63778e-06	1.35721e-05
PH01000532G0650	480	81	44	5.83291	17.6	1.59329	Up	2.68948e-08	1.84916e-07
PH01000019G0020	678	162	88	8.25898	24.9204	1.59329	Up	5.64318e-15	7.47409e-14
PH01000781G0430	1620	475	258	10.1349	30.5778	1.59315	Up	1.87552e-40	7.55504e-39
PH01000044G0060	387	35	19	3.12607	9.42636	1.59235	Up	0.000202686	0.000741981
PH01000031G1320	1257	35	19	0.962441	2.90215	1.59235	Up	0.000202686	0.000741894
PH01000815G0260	1101	920	499	28.883	87.0191	1.59111	Up	3.0419e-76	2.91966e-74
PH01000026G2370	741	83	45	3.87169	11.6599	1.59052	Up	1.97654e-08	1.38438e-07
PH01003316G0100	1329	96	52	2.49682	7.51242	1.58918	Up	1.73994e-09	1.39026e-08
PH01023678G0010	738	61	33	2.85703	8.58537	1.58736	Up	1.41613e-06	7.62711e-06
PH01001390G0260	342	37	20	3.73953	11.2281	1.58618	Up	0.000147587	0.000559645
PH01002489G0290	321	113	61	12.1679	36.486	1.58427	Up	8.36604e-11	7.68815e-10
PH01002707G0220	912	1662	897	62.9908	188.842	1.58397	Up	2.03704e-134	4.5574e-132
PH01000706G0030	1212	89	48	2.53822	7.60396	1.58294	Up	7.84708e-09	5.81436e-08
PH01000065G0260	1107	800	431	24.9795	74.7534	1.5814	Up	1.65981e-65	1.27449e-63
PH01001336G0150	426	39	21	3.16444	9.46479	1.58062	Up	0.000107504	0.000418155
PH01000252G0970	573	39	21	2.35262	7.03665	1.58062	Up	0.000107504	0.000418208
PH01000585G0420	1806	39	21	0.746428	2.23256	1.58062	Up	0.000107504	0.000418103
PH01006950G0060	390	78	42	6.91307	20.6769	1.58062	Up	6.58472e-08	4.27945e-07
PH01000002G0320	306	589	317	66.5327	198.902	1.57992	Up	1.23357e-48	6.33031e-47
PH01001603G0310	1347	329	177	8.44247	25.2294	1.57937	Up	5.64854e-28	1.53682e-26
PH01000402G0370	774	93	50	4.1532	12.4031	1.5784	Up	4.23966e-09	3.23229e-08
PH01001222G0080	1155	54	29	1.61604	4.82078	1.5768	Up	6.5315e-06	3.15349e-05
PH01000046G1380	468	95	51	7.01647	20.9231	1.57628	Up	3.11652e-09	2.41629e-08
PH01157591G0010	312	41	22	4.54224	13.5385	1.57559	Up	7.83344e-05	0.000312875
PH01001928G0100	729	41	22	1.94401	5.79424	1.57559	Up	7.83344e-05	0.000312835
PH01000008G2090	534	112	60	7.24967	21.573	1.57324	Up	1.49366e-10	1.33285e-09
PH01001065G0050	1359	239	128	6.07883	18.0839	1.57284	Up	1.33255e-20	2.49937e-19
PH01000129G1430	654	183	98	9.67196	28.7706	1.57272	Up	3.53542e-16	5.12801e-15
PH01002335G0290	450	99	53	7.60438	22.6133	1.57227	Up	1.68426e-09	1.34784e-08
PH01001182G0430	459	71	38	5.34671	15.8954	1.57189	Up	2.99644e-07	1.77729e-06
PH01001628G0230	624	71	38	3.93292	11.6923	1.57189	Up	2.99644e-07	1.77695e-06
PH01002021G0130	555	43	23	2.67804	7.95676	1.571	Up	5.70996e-05	0.000234507
PH01001209G0210	375	73	39	6.72873	19.968	1.56929	Up	2.19712e-07	1.32827e-06
PH01001209G0490	516	103	55	6.89968	20.4651	1.56857	Up	9.10394e-10	7.49773e-09
PH01000820G0560	561	45	24	2.77262	8.21391	1.56682	Up	4.16352e-05	0.000175182
PH01001606G0180	3531	795	424	7.78235	23.0552	1.56682	Up	1.48166e-63	1.10495e-61
PH01000015G2370	660	107	57	5.60378	16.5818	1.56513	Up	4.92192e-10	4.17859e-09
PH01002078G0080	789	107	57	4.68757	13.8707	1.56513	Up	4.92192e-10	4.17745e-09
PH01000296G0630	1125	62	33	1.90494	5.632	1.56391	Up	1.87159e-06	9.87825e-06
PH01001808G0330	732	47	25	2.21936	6.55738	1.56297	Up	3.03692e-05	0.000130879
PH01005610G0050	1953	47	25	0.831834	2.45776	1.56297	Up	3.03692e-05	0.000130861
PH01000026G1980	1386	141	75	3.51639	10.3896	1.56297	Up	1.15222e-12	1.26838e-11
PH01006518G0020	855	79	42	3.19376	9.43158	1.56224	Up	8.66752e-08	5.55185e-07
PH01000966G0420	792	81	43	3.53509	10.4242	1.56012	Up	6.35826e-08	4.13746e-07
PH01000005G2540	483	81	43	5.79668	17.0932	1.56012	Up	6.35826e-08	4.13833e-07
PH01000098G1490	732	66	35	3.11655	9.18033	1.5586	Up	1.00297e-06	5.51846e-06
PH01003601G0190	3735	66	35	0.610794	1.7992	1.5586	Up	1.00297e-06	5.51749e-06
PH01000078G1030	423	83	44	6.78233	19.9716	1.5581	Up	4.66476e-08	3.10432e-07
PH01005309G0010	1842	83	44	1.55751	4.58632	1.5581	Up	4.66476e-08	3.10365e-07
PH01001057G0450	252	100	53	13.7164	40.381	1.55777	Up	2.2084e-09	1.74351e-08
PH01001725G0360	537	51	27	3.28274	9.65363	1.55617	Up	1.61731e-05	7.34664e-05
PH01000360G0800	1455	102	54	2.42314	7.12578	1.55617	Up	1.62264e-09	1.30054e-08
PH01005881G0020	1059	159	84	5.1897	15.2295	1.55314	Up	7.34832e-14	8.96501e-13
PH01003161G0050	2019	72	38	1.23264	3.61367	1.55171	Up	3.93974e-07	2.2965e-06
PH01000080G0750	1173	36	19	1.06083	3.10998	1.55171	Up	0.00027028	0.000967223
PH01000058G1750	1092	36	19	1.13952	3.34066	1.55171	Up	0.00027028	0.000967112
PH01000581G0400	1059	127	67	4.14523	12.1473	1.55111	Up	2.2799e-11	2.21771e-10
PH01000469G0150	1713	528	278	10.6541	31.1594	1.54825	Up	1.39963e-41	5.85024e-40
PH01000555G0480	1359	40	21	1.01738	2.96689	1.5441	Up	0.000142717	0.000542634
PH01000489G0200	789	360	189	15.7713	45.9924	1.5441	Up	9.43398e-29	2.64304e-27
PH01000974G0220	300	101	53	11.637	33.92	1.54342	Up	2.88566e-09	2.25021e-08
PH01000523G0840	1203	511	268	14.6824	42.7731	1.54262	Up	6.26352e-40	2.49722e-38
PH01001221G0060	1017	1945	1020	66.1058	192.566	1.54251	Up	2.73038e-146	6.73884e-144
PH01000678G0280	1128	164	86	5.02546	14.6383	1.54242	Up	5.18698e-14	6.39844e-13
PH01001184G0160	1332	620	325	16.089	46.8469	1.54188	Up	5.61926e-48	2.83681e-46
PH01001445G0360	933	42	22	1.556	4.52733	1.54082	Up	0.000103792	0.000405341
PH01000061G1390	720	63	33	3.02447	8.8	1.54082	Up	2.45974e-06	1.27107e-05
PH01003628G0010	738	65	34	3.04438	8.84553	1.5388	Up	1.79872e-06	9.52599e-06
PH01001513G0100	1038	44	23	1.4652	4.25434	1.53784	Up	7.55228e-05	0.000302422
PH01006576G0030	840	88	46	3.62113	10.5143	1.53784	Up	3.2828e-08	2.23584e-07
PH01003736G0010	747	46	24	2.12852	6.16868	1.53511	Up	5.49798e-05	0.000226219
PH01000373G0090	219	69	36	10.8905	31.5617	1.53511	Up	9.62534e-07	5.31196e-06
PH01001158G0650	342	96	50	9.70256	28.0702	1.5326	Up	9.50704e-09	6.96138e-08
PH01000025G0410	1428	48	25	1.16186	3.36135	1.5326	Up	4.0043e-05	0.000169032
PH01001810G0430	408	194	101	16.4355	47.5294	1.53201	Up	5.28852e-16	7.56149e-15
PH01000379G0740	552	98	51	6.13661	17.7391	1.53142	Up	6.97632e-09	5.1964e-08
PH01000190G0460	1071	148	77	4.77654	13.8039	1.53104	Up	1.37756e-12	1.5063e-11
PH01001417G0440	831	50	26	2.07975	6.00722	1.53029	Up	2.9177e-05	0.000126143
PH01001744G0370	861	204	106	8.1897	23.6376	1.5292	Up	1.14833e-16	1.70457e-15
PH01000018G0360	666	77	40	3.9963	11.5315	1.52885	Up	2.7633e-07	1.64717e-06
PH01001566G0420	300	52	27	5.99133	17.28	1.52816	Up	2.12684e-05	9.47435e-05
PH01001342G0460	555	210	109	13.0788	37.7081	1.52765	Up	4.59448e-17	7.00045e-16
PH01139026G0010	324	83	43	8.85471	25.4815	1.52493	Up	1.08594e-07	6.82373e-07
PH01000718G0260	390	83	43	7.35622	21.1692	1.52493	Up	1.08594e-07	6.82511e-07
PH01001880G0400	1248	680	351	18.8337	54	1.51964	Up	1.65475e-50	9.01218e-49
PH01000430G0520	729	64	33	3.03455	8.69136	1.5181	Up	3.21514e-06	1.63587e-05
PH01000884G0070	1236	780	402	21.8131	62.4466	1.51743	Up	1.98275e-57	1.26872e-55
PH01000166G1030	4047	196	101	1.67403	4.7917	1.51721	Up	8.84078e-16	1.24347e-14
PH01000246G0130	864	66	34	2.64041	7.55556	1.51678	Up	2.34924e-06	1.21741e-05
PH01000359G0810	3801	66	34	0.600188	1.71744	1.51678	Up	2.34924e-06	1.21761e-05
PH01001126G0560	735	1004	517	47.2158	135.053	1.51618	Up	3.45334e-73	3.11281e-71
PH01004683G0020	435	68	35	5.40332	15.4483	1.51553	Up	1.71702e-06	9.12125e-06
PH01000263G0680	1005	319	164	10.9715	31.3314	1.51385	Up	1.87529e-24	4.31984e-23
PH01013513G0010	792	259	133	11.3036	32.2424	1.51218	Up	3.91544e-20	7.17938e-19
PH01001914G0150	5223	1114	572	7.37236	21.027	1.51205	Up	2.0757e-80	2.18075e-78
PH01000228G0130	450	76	39	5.83771	16.64	1.51118	Up	4.91222e-07	2.82523e-06
PH01000533G0270	1299	115	59	3.06006	8.72056	1.51086	Up	7.62564e-10	6.33223e-09
PH01003023G0300	549	464	238	29.2137	83.235	1.51054	Up	1.52023e-34	5.19518e-33
PH01004025G0080	1362	195	100	4.94879	14.0969	1.51023	Up	1.54823e-15	2.13512e-14
PH01000001G3190	1077	80	41	2.56753	7.30919	1.50933	Up	2.63108e-07	1.57258e-06
PH01001253G0400	1131	287	147	8.77123	24.9549	1.50847	Up	5.49152e-22	1.11182e-20
PH01002017G0380	450	41	21	3.14929	8.96	1.50847	Up	0.000187842	0.000691383
PH01001790G0420	675	82	42	4.19905	11.9467	1.50847	Up	1.92619e-07	1.17245e-06
PH01002107G0080	897	84	43	3.23689	9.20402	1.50765	Up	1.41043e-07	8.7217e-07
PH01000626G0150	459	805	412	60.6212	172.34	1.50736	Up	3.3602e-58	2.21389e-56
PH01000910G0290	1503	910	465	20.9278	59.4012	1.50507	Up	2.8361e-65	2.16169e-63
PH01000077G1020	1347	47	24	1.20607	3.42094	1.50408	Up	7.2063e-05	0.000289799
PH01001845G0130	597	237	121	13.7219	38.9146	1.50383	Up	2.52302e-18	4.15577e-17
PH01001163G0360	1164	190	97	5.64211	16	1.50376	Up	4.99526e-15	6.6329e-14
PH01003413G0250	513	96	49	6.46837	18.3392	1.50345	Up	2.18224e-08	1.51447e-07
PH01005104G0050	2997	49	25	0.565133	1.6016	1.50285	Up	5.24238e-05	0.000216504
PH01001337G0070	531	49	25	3.18965	9.03955	1.50285	Up	5.24238e-05	0.000216533
PH01001262G0550	1077	706	360	22.6585	64.1783	1.50204	Up	8.01484e-51	4.38812e-49
PH01001621G0350	840	557	284	22.9201	64.9143	1.50192	Up	1.69883e-40	6.85216e-39
PH01001508G0190	1299	157	80	4.17765	11.8245	1.50101	Up	1.18277e-12	1.30063e-11
PH01083427G0010	732	795	405	37.5403	106.23	1.50067	Up	7.55014e-57	4.77224e-55
PH01000493G0070	1200	114	58	3.28371	9.28	1.4988	Up	1.34164e-09	1.08397e-08
PH01004556G0080	2544	59	30	0.801634	2.26415	1.49795	Up	1.07586e-05	5.03569e-05
PH01005428G0030	312	63	32	6.97955	19.6923	1.49643	Up	5.72668e-06	2.78698e-05
PH01000893G0530	603	130	66	7.4519	21.0149	1.49573	Up	1.13349e-10	1.02499e-09
PH01001046G0030	1779	1306	663	25.3751	71.5548	1.49563	Up	2.78088e-91	3.40472e-89
PH01000285G0200	390	136	69	12.0536	33.9692	1.49477	Up	4.49418e-11	4.26618e-10
PH01001603G0340	1311	215	109	5.66862	15.9634	1.4937	Up	1.63001e-16	2.40352e-15
PH01000083G0320	846	73	37	2.98259	8.39717	1.49334	Up	1.19069e-06	6.47569e-06
PH01000272G0700	768	79	40	3.55555	10	1.49185	Up	4.65594e-07	2.68728e-06
PH01003011G0180	324	81	41	8.64134	24.2963	1.49141	Up	3.40634e-07	2.00246e-06
PH01000235G0620	774	346	175	15.4517	43.4109	1.49029	Up	2.29634e-25	5.53578e-24
PH01000580G0830	612	91	46	5.13962	14.4314	1.48947	Up	7.1632e-08	4.63796e-07
PH01047850G0010	894	192	97	7.42344	20.8322	1.48866	Up	8.24336e-15	1.08302e-13
PH01037363G0010	387	798	403	71.2743	199.938	1.4881	Up	7.74358e-56	4.79701e-54
PH01003880G0160	3378	103	52	1.05395	2.9556	1.48765	Up	1.10952e-08	8.05791e-08
PH01000282G0020	1182	105	53	3.07053	8.60914	1.48738	Up	8.13546e-09	6.00371e-08
PH01002550G0120	2643	111	56	1.45167	4.06811	1.48665	Up	3.20988e-09	2.48496e-08
PH01000420G0250	3132	113	57	1.24709	3.49425	1.48642	Up	2.35492e-09	1.85542e-08
PH01000324G0060	2589	363	183	4.84636	13.5713	1.48558	Up	2.57342e-26	6.52759e-25
PH01002036G0140	705	131	66	6.42279	17.9745	1.48468	Up	1.45755e-10	1.30213e-09
PH01087490G0010	441	717	361	56.1981	157.17	1.48373	Up	5.4098e-50	2.866e-48
PH01001263G0390	537	161	81	10.3632	28.9609	1.48264	Up	1.43539e-12	1.56624e-11
PH01001113G0210	2796	336	169	4.15378	11.6052	1.48227	Up	2.33334e-24	5.3512e-23
PH01036056G0010	507	245	123	16.7032	46.5799	1.47958	Up	3.6979e-18	6.01136e-17
PH01001227G0240	2577	255	128	3.42032	9.53667	1.47935	Up	8.02648e-19	1.36696e-17
PH01004727G0150	495	1115	559	77.8594	216.824	1.47758	Up	8.0707e-76	7.65191e-74
PH01004528G0030	420	50	25	4.11493	11.4286	1.47371	Up	6.81616e-05	0.000275356
PH01001274G0100	357	126	63	12.1995	33.8824	1.47371	Up	4.72346e-10	4.01668e-09
PH01001984G0250	579	70	35	4.17889	11.6062	1.47371	Up	2.88136e-06	1.47546e-05
PH01001892G0010	2343	72	36	1.06219	2.95006	1.47371	Up	2.10438e-06	1.09802e-05
PH01000773G0140	1422	110	55	2.67383	7.42616	1.47371	Up	5.62224e-09	4.22524e-08
PH01274270G0010	159	82	41	17.8262	49.5094	1.47371	Up	4.39184e-07	2.54334e-06
PH01027041G0010	807	64	32	2.74124	7.61338	1.47371	Up	7.4112e-06	3.55121e-05
PH01000183G0790	897	44	22	1.69551	4.70903	1.47371	Up	0.000177859	0.000658223
PH01001994G0130	945	52	26	1.90201	5.28254	1.47371	Up	4.95712e-05	0.000205432
PH01000626G0620	198	42	21	7.33205	20.3636	1.47371	Up	0.000245202	0.000884605
PH01038924G0010	237	56	28	8.16735	22.6836	1.47371	Up	2.6261e-05	0.000114684
PH01000092G1000	693	70	35	3.49145	9.69697	1.47371	Up	2.88136e-06	1.4757e-05
PH01000555G0490	891	610	305	23.6643	65.7239	1.47371	Up	4.3034e-42	1.82326e-40
PH01012051G0010	312	82	41	9.08449	25.2308	1.47371	Up	4.39184e-07	2.54382e-06
PH01000770G0720	504	64	32	4.38925	12.1905	1.47371	Up	7.4112e-06	3.55066e-05
PH01002613G0280	654	42	21	2.21979	6.16514	1.47371	Up	0.000245202	0.000884707
PH01002383G0280	918	94	47	3.53937	9.83007	1.47371	Up	6.75354e-08	4.3855e-07
PH01002166G0130	957	70	35	2.52829	7.02195	1.47371	Up	2.88136e-06	1.47521e-05
PH01001137G0180	1308	154	77	4.06962	11.3028	1.47371	Up	6.29354e-12	6.48497e-11
PH01000016G1090	693	46	23	2.29438	6.3723	1.47371	Up	0.000129105	0.000494873
PH01002946G0050	777	100	50	4.44857	12.3552	1.47371	Up	2.65542e-08	1.82695e-07
PH01146534G0010	447	92	46	7.11413	19.7584	1.47371	Up	9.22198e-08	5.86473e-07
PH01000740G0610	1044	76	38	2.51625	6.98851	1.47371	Up	1.1235e-06	6.13606e-06
PH01002565G0140	1890	170	85	3.10905	8.63492	1.47371	Up	5.3742e-13	6.11962e-12
PH01002862G0170	1731	106	53	2.11665	5.87868	1.47371	Up	1.04568e-08	7.62096e-08
PH01000145G0340	582	192	96	11.403	31.6701	1.47371	Up	1.83569e-14	2.3502e-13
PH01002227G0340	1545	68	34	1.52132	4.22524	1.47371	Up	3.94648e-06	1.96837e-05
PH01008232G0010	1563	50	25	1.10574	3.07102	1.47371	Up	6.81616e-05	0.00027532
PH01001567G0390	450	2065	1032	158.617	440.32	1.47301	Up	1.63947e-137	3.8048e-135
PH01000026G0280	315	850	424	93.2716	258.438	1.47031	Up	1.51144e-57	9.7516e-56
PH01001181G0100	684	305	152	15.4129	42.6667	1.46897	Up	8.616e-22	1.7242e-20
PH01002743G0050	372	974	485	90.5018	250.323	1.46777	Up	2.32186e-65	1.77408e-63
PH01000113G0130	1962	1101	548	19.3968	53.6269	1.46714	Up	1.54316e-73	1.4073e-71
PH01075898G0010	636	352	175	19.1305	52.8302	1.46549	Up	9.91994e-25	2.31773e-23
PH01082021G0010	513	163	81	10.9828	30.3158	1.46483	Up	2.34894e-12	2.51108e-11
PH01002107G0110	1437	139	69	3.34348	9.21921	1.46329	Up	9.47256e-11	8.64371e-10
PH01000657G0060	1428	131	65	3.17091	8.7395	1.46265	Up	3.25764e-10	2.81562e-09
PH01001902G0270	741	125	62	5.83087	16.0648	1.46212	Up	8.23586e-10	6.81348e-09
PH01000378G1050	1065	121	60	3.92715	10.8169	1.46173	Up	1.52932e-09	1.22923e-08
PH01000168G0780	363	99	49	9.42692	25.9174	1.45906	Up	4.64632e-08	3.09271e-07
PH01004014G0040	3327	95	47	0.986988	2.71235	1.45844	Up	8.66162e-08	5.54922e-07
PH01002550G0210	834	380	188	15.7492	43.2806	1.45844	Up	3.06414e-26	7.72819e-25
PH01007626G0020	2274	188	93	2.85765	7.85224	1.45828	Up	7.50132e-14	9.14808e-13
PH01002392G0230	513	71	35	4.7839	13.0994	1.45324	Up	3.70584e-06	1.86178e-05
PH01000154G0230	969	672	331	23.971	65.5852	1.45208	Up	1.76809e-44	8.0978e-43
PH01000188G1020	582	67	33	3.97918	10.8866	1.45201	Up	6.95898e-06	3.34949e-05
PH01003857G0160	735	467	230	21.9619	60.0816	1.45192	Up	1.77913e-31	5.46713e-30
PH01001169G0610	1020	199	98	6.74364	18.4471	1.45179	Up	2.05884e-14	2.62401e-13
PH01000844G0650	633	65	32	3.54937	9.70616	1.45134	Up	9.5415e-06	4.49714e-05
PH01001494G0280	3231	435	214	4.65365	12.7168	1.4503	Up	2.30154e-29	6.57843e-28
PH01239930G0010	417	122	60	10.1127	27.6259	1.44986	Up	1.95246e-09	1.55129e-08
PH01000918G0710	447	61	30	4.71697	12.8859	1.44986	Up	1.79595e-05	8.10248e-05
PH01001056G0700	420	59	29	4.85561	13.2571	1.44905	Up	2.46558e-05	0.000108589
PH01004221G0090	1035	57	28	1.9036	5.1942	1.44817	Up	3.38654e-05	0.000144603
PH01000917G0280	1860	57	28	1.05926	2.89032	1.44817	Up	3.38654e-05	0.000144583
PH01001003G0660	957	283	139	10.2215	27.8872	1.44799	Up	1.18792e-19	2.1158e-18
PH01000047G1060	954	102	50	3.69567	10.0629	1.44514	Up	4.34922e-08	2.90802e-07
PH01000017G1200	690	51	25	2.55483	6.95652	1.44514	Up	8.8036e-05	0.000347915
PH01002878G0170	579	51	25	3.04462	8.29016	1.44514	Up	8.8036e-05	0.000347959
PH01004294G0160	432	98	48	7.84122	21.3333	1.44396	Up	8.10638e-08	5.20959e-07
PH01004881G0020	1155	243	119	7.27219	19.7818	1.44371	Up	5.34906e-17	8.10254e-16
PH01000779G0540	348	96	47	9.53527	25.931	1.44333	Up	1.10703e-07	6.94499e-07
PH01000377G0250	726	96	47	4.57063	12.4298	1.44333	Up	1.10703e-07	6.94359e-07
PH01000142G0380	567	143	70	8.71755	23.7037	1.44312	Up	1.13011e-10	1.02282e-09
PH01002521G0070	252	47	23	6.44672	17.5238	1.44268	Up	0.000166956	0.000621423
PH01004097G0140	1041	45	22	1.49418	4.05764	1.44129	Up	0.000230164	0.000835002
PH01000044G1500	1047	90	44	2.97124	8.06877	1.44129	Up	2.82286e-07	1.68107e-06
PH01000579G0490	651	221	108	11.7342	31.8525	1.44069	Up	1.54905e-15	2.1353e-14
PH01000683G0020	1101	977	477	30.6725	83.1826	1.43934	Up	2.33466e-62	1.67675e-60
PH01000171G1010	882	121	59	4.74196	12.8435	1.43749	Up	3.3885e-09	2.61673e-08
PH01079997G0010	363	74	36	7.04638	19.0413	1.43418	Up	3.46324e-06	1.7515e-05
PH01209874G0010	411	508	247	42.7231	115.387	1.43339	Up	5.27504e-33	1.71057e-31
PH01000055G1750	732	208	101	9.82185	26.4918	1.43148	Up	1.67473e-14	2.1512e-13
PH01007613G0020	747	381	185	17.6297	47.5502	1.43144	Up	3.98726e-25	9.50888e-24
PH01000630G0370	1317	99	48	2.59831	6.99772	1.42931	Up	1.03249e-07	6.50232e-07
PH01000774G0330	1308	163	79	4.30746	11.5963	1.42876	Up	1.1361e-11	1.14153e-10
PH01002133G0180	729	159	77	7.53895	20.2798	1.42761	Up	2.10286e-11	2.05321e-10
PH01005961G0060	537	95	46	6.11492	16.4469	1.42741	Up	1.92605e-07	1.1726e-06
PH01001788G0280	522	283	137	18.7395	50.3908	1.42708	Up	5.60858e-19	9.62028e-18
PH01001103G0530	1107	62	30	1.93591	5.20325	1.4264	Up	2.30154e-05	0.000101971
PH01000878G0180	765	397	192	17.9378	48.1882	1.42567	Up	7.54878e-26	1.85136e-24
PH01000500G0120	1224	60	29	1.69438	4.54902	1.4248	Up	3.16046e-05	0.000135583
PH01002064G0030	477	149	72	10.7971	28.9811	1.42446	Up	9.8151e-11	8.9484e-10
PH01001912G0360	1155	89	43	2.66348	7.14805	1.42424	Up	4.9151e-07	2.82636e-06
PH01000286G0770	1032	118	57	3.95224	10.6047	1.42395	Up	7.99724e-09	5.91153e-08
PH01000554G0650	627	118	57	6.50513	17.4545	1.42395	Up	7.99724e-09	5.91294e-08
PH01002896G0170	1275	58	28	1.57239	4.21647	1.42308	Up	4.34208e-05	0.000182006
PH01032478G0010	1296	87	42	2.32036	6.22222	1.42308	Up	6.7198e-07	3.78573e-06
PH01000763G0270	357	85	41	8.22985	22.0504	1.42187	Up	9.18942e-07	5.08311e-06
PH01000026G1490	861	141	68	5.66053	15.1638	1.42162	Up	3.37166e-10	2.90851e-09
PH01001015G0430	3384	535	258	5.46468	14.6383	1.42154	Up	5.95806e-34	1.99875e-32
PH01001939G0280	291	56	27	6.65176	17.8144	1.42124	Up	5.96864e-05	0.000243874
PH01002748G0220	354	276	133	26.9493	72.1356	1.42047	Up	2.39832e-18	3.95456e-17
PH01000120G1210	813	438	211	18.6219	49.8303	1.42002	Up	4.68766e-28	1.27762e-26
PH01000030G1080	4371	569	274	4.49959	12.0357	1.41945	Up	7.36918e-36	2.60713e-34
PH01002396G0310	531	54	26	3.51512	9.40113	1.41926	Up	8.20916e-05	0.000326331
PH01000025G0470	1065	81	39	2.62892	7.03099	1.41926	Up	1.71988e-06	9.13335e-06
PH01001038G0400	1596	324	156	7.01703	18.7669	1.41926	Up	3.43068e-21	6.64304e-20
PH01001228G0520	441	54	26	4.23249	11.3197	1.41926	Up	8.20916e-05	0.000326289
PH01002530G0230	1278	106	51	2.86692	7.66197	1.41821	Up	5.1524e-08	3.40334e-07
PH01000872G0160	531	212	102	13.8001	36.8814	1.41821	Up	1.96795e-14	2.51538e-13
PH01001693G0110	1026	79	38	2.66147	7.11111	1.41785	Up	2.3539e-06	1.21962e-05
PH01000350G0660	2652	202	97	2.63281	7.02263	1.41541	Up	9.10702e-14	1.10327e-12
PH01000875G0350	426	50	24	4.05697	10.8169	1.41481	Up	0.00015558	0.000586453
PH01000297G0990	657	73	35	3.8406	10.2283	1.41317	Up	6.04602e-06	2.93139e-05
PH01001033G0070	801	73	35	3.15015	8.38952	1.41317	Up	6.04602e-06	2.93184e-05
PH01003676G0030	405	121	58	10.3269	27.4963	1.41283	Up	7.4282e-09	5.51976e-08
PH01000834G0020	705	240	115	11.7669	31.3192	1.41231	Up	5.85424e-16	8.34732e-15
PH01002536G0030	540	117	56	7.48916	19.9111	1.4107	Up	1.38079e-08	9.87802e-08
PH01001120G0290	858	115	55	4.63289	12.3077	1.40958	Up	1.88296e-08	1.323e-07
PH01000840G0130	489	90	43	6.36172	16.8834	1.40812	Up	6.2386e-07	3.52678e-06
PH01002442G0170	903	67	32	2.56465	6.80399	1.40762	Up	1.55787e-05	7.09738e-05
PH01000812G0510	1329	266	127	6.91828	18.3476	1.40711	Up	2.3725e-17	3.6743e-16
PH01003011G0140	507	176	84	11.999	31.8107	1.40659	Up	4.91812e-12	5.11005e-11
PH01003162G0160	381	1121	535	101.7	269.606	1.40653	Up	3.46922e-67	2.74519e-65
PH01000204G1220	2637	216	103	2.83129	7.49943	1.40532	Up	2.29916e-14	2.92192e-13
PH01006046G0080	744	86	41	3.99546	10.5806	1.40499	Up	1.16629e-06	6.35079e-06
PH01001988G0250	369	86	41	8.05589	21.3333	1.40499	Up	1.16629e-06	6.3519e-06
PH01000427G0760	552	128	61	8.01516	21.2174	1.40444	Up	3.70664e-09	2.84756e-08
PH01000216G0820	411	487	232	40.957	108.38	1.40391	Up	3.94932e-30	1.15755e-28
PH01001834G0370	1236	126	60	3.52365	9.32039	1.40332	Up	5.05084e-09	3.81796e-08
PH01001391G0440	606	63	30	3.59343	9.50495	1.40332	Up	2.934e-05	0.000126795
PH01001015G0380	909	84	40	3.19416	8.44885	1.40332	Up	1.59527e-06	8.51522e-06
PH01006670G0010	297	187	89	21.7634	57.5354	1.40255	Up	1.33381e-12	1.46155e-11
PH01000940G0190	639	122	58	6.59934	17.4272	1.40095	Up	9.38182e-09	6.87293e-08
PH01007498G0040	1776	61	29	1.18721	3.13514	1.40095	Up	4.02926e-05	0.000169947
PH01000081G0040	894	223	106	8.62201	22.7651	1.40073	Up	1.1542e-14	1.50118e-13
PH01000583G0520	2094	200	95	3.30137	8.7106	1.39971	Up	2.6644e-13	3.1056e-12
PH01002449G0130	666	80	38	4.152	10.955	1.39971	Up	2.98708e-06	1.52733e-05
PH01004858G0010	1962	598	284	10.5352	27.7921	1.39945	Up	2.75102e-36	9.87889e-35
PH01000191G1450	1116	99	47	3.06628	8.08602	1.39894	Up	2.26482e-07	1.36707e-06
PH01001571G0100	1458	59	28	1.39874	3.68724	1.39842	Up	5.53612e-05	0.000227668
PH01000075G0210	1278	97	46	2.62351	6.9108	1.39736	Up	3.09322e-07	1.82981e-06
PH01000029G0550	696	213	101	10.5782	27.8621	1.39721	Up	5.32954e-14	6.56648e-13
PH01000670G0530	531	57	27	3.71041	9.76271	1.3957	Up	7.61058e-05	0.000304639
PH01000375G0320	1131	131	62	4.00359	10.5252	1.39448	Up	3.42888e-09	2.64528e-08
PH01000363G0090	255	262	124	35.5142	93.3647	1.39448	Up	9.3409e-17	1.39321e-15
PH01001557G0400	651	131	62	6.95555	18.2857	1.39448	Up	3.42888e-09	2.64594e-08
PH01000242G0390	1224	74	35	2.08974	5.4902	1.39354	Up	7.67104e-06	3.66668e-05
PH01005281G0050	621	220	104	12.2454	32.1546	1.39279	Up	2.67126e-14	3.37412e-13
PH01008088G0020	3051	165	78	1.86932	4.90856	1.39279	Up	3.91134e-11	3.72999e-10
PH01011042G0020	318	55	26	5.97829	15.6981	1.39279	Up	0.000104683	0.000407848
PH01004541G0060	1245	55	26	1.52698	4.00964	1.39279	Up	0.000104683	0.000407899
PH01002810G0080	441	440	208	34.487	90.5578	1.39279	Up	7.17168e-27	1.86632e-25
PH01001955G0150	2736	1183	559	14.9455	39.2281	1.39218	Up	5.70206e-69	4.70352e-67
PH01004218G0100	1185	218	103	6.35886	16.6886	1.39202	Up	3.627e-14	4.52437e-13
PH01000511G0330	879	252	119	9.90953	25.9932	1.39125	Up	4.29494e-16	6.18925e-15
PH01000186G1320	510	89	42	6.032	15.8118	1.39029	Up	1.07855e-06	5.90611e-06
PH01000864G0580	900	53	25	2.03552	5.33333	1.38964	Up	0.00014408	0.000547482
PH01002183G0280	1011	106	50	3.62406	9.49555	1.38964	Up	1.123e-07	7.03666e-07
PH01000990G0430	1086	70	33	2.22797	5.83426	1.38882	Up	1.44102e-05	6.60957e-05
PH01002263G0020	2022	306	144	5.23096	13.6736	1.38624	Up	5.18488e-19	8.92304e-18
PH01000074G1250	1275	68	32	1.84349	4.81882	1.38624	Up	1.97618e-05	8.85523e-05
PH01150505G0010	801	134	63	5.78247	15.1011	1.3849	Up	3.16546e-09	2.45301e-08
PH01000286G0120	1182	100	47	2.92431	7.63452	1.38444	Up	2.85634e-07	1.70003e-06
PH01000025G0930	738	49	23	2.29499	5.98374	1.38256	Up	0.000273482	0.00097722
PH01000120G0360	3228	49	23	0.524691	1.36803	1.38256	Up	0.000273482	0.000977107
PH01000447G0790	630	98	46	5.37684	14.0191	1.38256	Up	3.90046e-07	2.27488e-06
PH01003740G0190	630	81	38	4.44412	11.581	1.38178	Up	3.77536e-06	1.89548e-05
PH01000063G1970	507	64	30	4.36328	11.3609	1.3806	Up	3.72122e-05	0.000157768
PH01001155G0090	801	175	82	7.55174	19.6554	1.38005	Up	1.80093e-11	1.76896e-10
PH01263483G0010	459	158	74	11.8983	30.9543	1.37938	Up	1.67911e-10	1.49234e-09
PH01000000G0330	303	79	37	9.01209	23.4456	1.37938	Up	5.16762e-06	2.52876e-05
PH01000003G2350	723	378	177	18.0715	47.0042	1.37907	Up	8.71006e-23	1.83887e-21
PH01000206G1100	1518	109	51	2.48197	6.45059	1.37795	Up	1.03546e-07	6.51967e-07
PH01000269G0340	285	62	29	7.51948	19.5368	1.37749	Up	5.10988e-05	0.000211369
PH01000143G0710	3306	154	72	1.61012	4.18149	1.37685	Up	3.10666e-10	2.70014e-09
PH01000998G0310	609	60	28	3.40546	8.82759	1.37417	Up	7.02022e-05	0.000282974
PH01141956G0010	912	60	28	2.27404	5.89474	1.37417	Up	7.02022e-05	0.000282901
PH01001853G0280	417	60	28	4.97343	12.8921	1.37417	Up	7.02022e-05	0.000282938
PH01000309G1260	603	75	35	4.29918	11.1443	1.37417	Up	9.69078e-06	4.56266e-05
PH01002278G0240	648	326	152	17.3894	45.037	1.37291	Up	1.10744e-19	1.97699e-18
PH01000918G0240	1221	148	69	4.18974	10.8501	1.37278	Up	7.8225e-10	6.48704e-09
PH01000437G0690	1404	189	88	4.65303	12.0342	1.3709	Up	4.477e-12	4.66574e-11
PH01000826G0140	519	58	27	3.8628	9.98844	1.37061	Up	9.64978e-05	0.000378565
PH01000259G0260	822	101	47	4.24708	10.9781	1.37008	Up	3.59088e-07	2.10617e-06
PH01002267G0030	1593	99	46	2.14813	5.54426	1.36791	Up	4.9024e-07	2.8201e-06
PH01000081G1590	984	56	26	1.96713	5.07317	1.36679	Up	0.000132717	0.000507407
PH01001852G0090	1014	56	26	1.90894	4.92308	1.36679	Up	0.000132717	0.000507344
PH01001343G0060	333	668	310	69.3383	178.739	1.36613	Up	5.67978e-38	2.13579e-36
PH01002318G0360	747	250	116	11.5681	29.8153	1.3659	Up	2.61504e-15	3.5481e-14
PH01002043G0120	1572	263	122	5.78288	14.9008	1.36553	Up	5.24042e-16	7.50307e-15
PH01004119G0140	2106	69	32	1.13248	2.91738	1.36518	Up	2.49508e-05	0.000109795
PH01003436G0100	3096	464	215	5.18034	13.3333	1.36392	Up	7.83154e-27	2.03633e-25
PH01000965G0470	1968	762	353	13.3835	34.439	1.36358	Up	7.52548e-43	3.27769e-41
PH01003527G0170	474	95	44	6.92766	17.8228	1.36328	Up	9.1426e-07	5.06262e-06
PH01002188G0200	573	54	25	3.25747	8.37697	1.36268	Up	0.000182642	0.000674239
PH01001113G0580	903	175	81	6.69872	17.2226	1.36235	Up	3.8242e-11	3.64912e-10
PH01003000G0130	1665	240	111	4.9824	12.8	1.36123	Up	1.20006e-14	1.55888e-13
PH01005885G0040	570	91	42	5.51833	14.1474	1.35823	Up	1.70641e-06	9.06802e-06
PH01000228G1170	1317	195	90	5.11788	13.1207	1.35823	Up	3.77788e-12	3.95971e-11
PH01001675G0140	1284	65	30	1.7498	4.48598	1.35823	Up	4.69626e-05	0.000195455
PH01000114G0530	1191	180	83	5.22399	13.3804	1.35689	Up	2.58326e-11	2.50184e-10
PH01000068G1390	687	128	59	6.44013	16.4891	1.35635	Up	1.70798e-08	1.20605e-07
PH01000315G0430	1101	332	153	10.423	26.6812	1.35606	Up	1.96125e-19	3.43224e-18
PH01001907G0160	1017	191	88	6.49163	16.6136	1.35571	Up	6.96474e-12	7.15053e-11
PH01000061G1920	729	152	70	7.20705	18.4362	1.35506	Up	8.97548e-10	7.39389e-09
PH01001411G0460	984	139	64	4.88271	12.4878	1.35477	Up	4.56038e-09	3.46406e-08
PH01159173G0010	474	63	29	4.59413	11.7468	1.35441	Up	6.4472e-05	0.000261811
PH01000359G0260	732	87	40	4.10818	10.4918	1.35269	Up	3.18774e-06	1.62352e-05
PH01000186G0280	651	87	40	4.61934	11.7972	1.35269	Up	3.18774e-06	1.62326e-05
PH01000019G1430	1173	124	57	3.65397	9.32993	1.3524	Up	3.16804e-08	2.16194e-07
PH01000670G0130	3366	148	68	1.51981	3.87879	1.35172	Up	1.66003e-09	1.32982e-08
PH01002085G0100	873	61	28	2.41522	6.15808	1.35032	Up	8.85518e-05	0.000349776
PH01000260G0620	246	170	78	23.8866	60.8781	1.34972	Up	1.19525e-10	1.07738e-09
PH01002518G0150	939	606	278	22.3074	56.8435	1.34947	Up	1.35735e-33	4.49531e-32
PH01000582G0700	3375	133	61	1.36213	3.47022	1.34916	Up	1.14963e-08	8.33168e-08
PH01003395G0030	687	72	33	3.62257	9.22271	1.34818	Up	2.28782e-05	0.000101406
PH01000417G1150	600	96	44	5.53046	14.08	1.34818	Up	1.14475e-06	6.24223e-06
PH01000043G2130	549	1881	861	118.429	301.115	1.34629	Up	1.43011e-99	2.01238e-97
PH01000382G0520	876	59	27	2.32803	5.91781	1.34595	Up	0.000121687	0.000468518
PH01000650G0610	702	258	118	12.7035	32.2735	1.34512	Up	3.40024e-15	4.56763e-14
PH01000341G0240	582	785	359	46.6217	118.433	1.345	Up	1.3093e-42	5.66294e-41
PH01000203G0790	1500	70	32	1.61305	4.096	1.34442	Up	3.13582e-05	0.000134656
PH01000321G0150	747	81	37	3.74805	9.51004	1.34331	Up	8.15412e-06	3.88981e-05
PH01000082G0340	264	451	206	59.0492	149.818	1.34322	Up	3.49034e-25	8.35586e-24
PH01000008G0920	357	416	190	40.2779	102.185	1.34312	Up	2.30828e-23	4.99881e-22
PH01000193G1250	1128	114	52	3.49331	8.85107	1.34126	Up	1.48725e-07	9.16577e-07
PH01001233G0370	999	68	31	2.3528	5.95796	1.34044	Up	4.29978e-05	0.00018033
PH01000332G0140	723	970	442	46.374	117.378	1.33977	Up	1.08138e-51	6.04833e-50
PH01000357G1050	2454	112	51	1.57756	3.99022	1.33878	Up	2.027e-07	1.22996e-06
PH01001249G0240	1065	1153	525	37.4215	94.6479	1.3387	Up	5.94254e-61	4.15283e-59
PH01003028G0250	2259	77	35	1.17819	2.97477	1.3362	Up	1.5272e-05	6.96479e-05
PH01006143G0040	807	220	100	9.42303	23.7918	1.3362	Up	5.28514e-13	6.02704e-12
PH01000535G0510	780	99	45	4.38714	11.0769	1.3362	Up	1.04679e-06	5.74227e-06
PH01004346G0200	783	330	150	14.5678	36.7816	1.3362	Up	1.14923e-18	1.94021e-17
PH01001011G0400	1485	110	50	2.5604	6.46465	1.3362	Up	2.76298e-07	1.6473e-06
PH01003805G0010	1065	218	99	7.07535	17.8479	1.33488	Up	7.16648e-13	8.06307e-12
PH01000011G1700	279	152	69	18.8313	47.4839	1.3343	Up	1.88869e-09	1.50332e-08
PH01002762G0160	861	119	54	4.77733	12.0418	1.33378	Up	9.97406e-08	6.30049e-07
PH01000175G0030	1542	97	44	2.17435	5.4786	1.33323	Up	1.42868e-06	7.68668e-06
PH01000708G0500	1188	64	29	1.86211	4.68687	1.33169	Up	8.09402e-05	0.000322289
PH01001344G0010	4965	607	275	4.22582	10.6344	1.33144	Up	1.47719e-32	4.73098e-31
PH01000949G0720	213	95	43	15.4165	38.7606	1.33012	Up	1.95023e-06	1.02585e-05
PH01001154G0580	858	115	52	4.63289	11.6364	1.32866	Up	1.85074e-07	1.12896e-06
PH01000069G0750	1905	1464	661	26.5636	66.6205	1.32651	Up	4.20224e-75	3.96004e-73
PH01001131G0620	1290	175	79	4.6891	11.7581	1.32628	Up	1.68313e-10	1.49506e-09
PH01001276G0590	420	82	37	6.74848	16.9143	1.32561	Up	1.01833e-05	4.78586e-05
PH01002107G0010	450	71	32	5.45365	13.6533	1.32396	Up	3.92356e-05	0.000165804
PH01000436G0730	735	717	323	33.7189	84.3755	1.32327	Up	1.51052e-37	5.62565e-36
PH01000023G1650	1263	1969	887	53.8869	134.841	1.32325	Up	1.12131e-99	1.58503e-97
PH01001950G0080	1326	482	217	12.5645	31.4208	1.32237	Up	8.46052e-26	2.07006e-24
PH01001507G0240	855	100	45	4.04273	10.1053	1.3217	Up	1.3028e-06	7.04598e-06
PH01001622G0070	591	120	54	7.01835	17.5432	1.3217	Up	1.23882e-07	7.71268e-07
PH01001031G0590	1155	120	54	3.59121	8.97663	1.3217	Up	1.23882e-07	7.71422e-07
PH01091272G0010	261	80	36	10.5947	26.4828	1.3217	Up	1.39281e-05	6.41018e-05
PH01000606G0130	1179	60	27	1.75905	4.39695	1.3217	Up	0.000152639	0.000577044
PH01000904G0460	2157	180	81	2.88445	7.21002	1.3217	Up	1.13061e-10	1.02298e-09
PH01006982G0010	831	80	36	3.32759	8.31769	1.3217	Up	1.39281e-05	6.40923e-05
PH01000023G1110	825	189	85	7.91861	19.7818	1.32086	Up	4.12534e-11	3.93165e-10
PH01000441G0660	3285	465	209	4.89282	12.2155	1.31998	Up	7.6252e-25	1.79235e-23
PH01000028G0810	861	1453	653	58.3316	145.617	1.31983	Up	1.29533e-73	1.18477e-71
PH01000278G0620	1359	69	31	1.75497	4.37969	1.31938	Up	5.37738e-05	0.000221726
PH01000826G0720	513	147	66	9.9047	24.7018	1.31843	Up	5.87644e-09	4.40669e-08
PH01164863G0010	477	98	44	7.10148	17.7107	1.31843	Up	1.77732e-06	9.42548e-06
PH01000474G0610	561	127	57	7.82496	19.508	1.31791	Up	6.09056e-08	3.97407e-07
PH01000331G0680	819	107	48	4.51587	11.2528	1.3172	Up	6.38066e-07	3.60446e-06
PH01004006G0080	1368	1795	805	45.3544	112.982	1.31678	Up	6.18738e-90	7.40058e-88
PH01004757G0020	207	116	52	19.37	48.2319	1.31617	Up	2.29686e-07	1.38533e-06
PH01154970G0010	588	96	43	5.64333	14.0408	1.31501	Up	2.42506e-06	1.2544e-05
PH01001559G0180	1626	134	60	2.84856	7.08487	1.31451	Up	2.99628e-08	2.05013e-07
PH01000051G1080	2241	76	34	1.17223	2.91299	1.31324	Up	2.60764e-05	0.000114038
PH01001176G0210	1158	76	34	2.26854	5.63731	1.31324	Up	2.60764e-05	0.000114022
PH01002954G0250	582	152	68	9.02738	22.433	1.31324	Up	3.9372e-09	3.01351e-08
PH01000532G0940	411	152	68	12.7833	31.7664	1.31324	Up	3.9372e-09	3.01426e-08
PH01000860G0420	750	436	195	20.094	49.92	1.31285	Up	4.17982e-23	8.91523e-22
PH01001514G0220	1056	246	110	8.05216	20	1.31255	Up	9.01294e-14	1.0923e-12
PH01000280G0820	480	197	88	14.1862	35.2	1.31109	Up	2.52166e-11	2.44447e-10
PH01001799G0390	624	103	46	5.7055	14.1538	1.31077	Up	1.18559e-06	6.45136e-06
PH01000278G0200	1185	215	96	6.27135	15.5544	1.31048	Up	3.3673e-12	3.5497e-11
PH01000291G0470	363	672	300	63.9888	158.678	1.31021	Up	1.8344e-34	6.26192e-33
PH01000304G0910	1527	522	233	11.8161	29.2967	1.30999	Up	3.62342e-27	9.57359e-26
PH01001247G0270	3240	121	54	1.29087	3.2	1.30973	Up	1.53471e-07	9.44327e-07
PH01000000G7120	954	65	29	2.35508	5.83648	1.30932	Up	0.000101122	0.000395858
PH01002568G0230	2646	65	29	0.849112	2.10431	1.30932	Up	0.000101122	0.000395808
PH01001440G0250	1323	139	62	3.63158	8.99773	1.30896	Up	2.00462e-08	1.40184e-07
PH01001620G0190	1353	101	45	2.58027	6.38581	1.30735	Up	1.61641e-06	8.61626e-06
PH01000138G0660	855	330	147	13.341	33.0105	1.30706	Up	1.00025e-17	1.58947e-16
PH01000053G0500	1122	119	53	3.66602	9.06952	1.30681	Up	2.08872e-07	1.26593e-06
PH01000257G0720	552	398	177	24.9221	61.5652	1.30469	Up	6.20834e-21	1.1881e-19
PH01000439G0880	558	72	32	4.46005	11.0108	1.30378	Up	4.8878e-05	0.000202722
PH01002222G0060	2955	459	204	5.36904	13.2548	1.30378	Up	7.82732e-24	1.74116e-22
PH01000131G0360	2592	81	36	1.08017	2.66667	1.30378	Up	1.73193e-05	7.82614e-05
PH01002274G0400	1095	126	56	3.97739	9.81918	1.30378	Up	1.02499e-07	6.45767e-07
PH01000408G0040	915	108	48	4.07985	10.0721	1.30378	Up	7.9046e-07	4.41244e-06
PH01000083G1520	693	108	48	5.38681	13.2987	1.30378	Up	7.9046e-07	4.41165e-06
PH01000457G0620	975	63	28	2.23345	5.51385	1.30378	Up	0.000138756	0.000528996
PH01002270G0090	714	72	32	3.48558	8.60504	1.30378	Up	4.8878e-05	0.000202749
PH01000087G0560	498	162	72	11.2442	27.759	1.30378	Up	1.76524e-09	1.40938e-08
PH01000090G1410	594	72	32	4.18974	10.3434	1.30378	Up	4.8878e-05	0.000202776
PH01000814G0170	1989	376	167	6.53423	16.1207	1.30282	Up	8.33266e-20	1.5022e-18
PH01001399G0010	1665	88	39	1.82688	4.4973	1.29968	Up	8.41922e-06	4.00644e-05
PH01002052G0340	864	88	39	3.52055	8.66667	1.29968	Up	8.41922e-06	4.00583e-05
PH01007365G0020	732	472	209	22.2881	54.8197	1.29842	Up	3.22228e-24	7.37354e-23
PH01004315G0080	1026	427	189	14.3854	35.3684	1.29786	Up	4.69422e-22	9.52878e-21
PH01000989G0470	2307	61	27	0.913952	2.24707	1.29786	Up	0.000190479	0.000700261
PH01001011G0510	465	2414	1068	179.443	440.981	1.29719	Up	9.32404e-116	1.67606e-113
PH01081832G0010	408	147	65	12.4537	30.5882	1.2964	Up	1.21696e-08	8.79705e-08
PH01000014G2100	240	129	57	18.5789	45.6	1.29537	Up	9.30242e-08	5.91105e-07
PH01000023G2110	2439	1229	543	17.4173	42.7454	1.29525	Up	1.03443e-59	7.10126e-58
PH01000027G0750	969	335	148	11.9498	29.3251	1.29514	Up	1.3698e-17	2.15796e-16
PH01000832G0640	318	2282	1008	248.045	608.604	1.2949	Up	4.6768e-109	7.81931e-107
PH01001182G0030	1308	1706	753	45.083	110.532	1.29381	Up	7.02232e-82	7.47877e-80
PH01002705G0090	2910	179	79	2.12619	5.21237	1.29367	Up	3.89984e-10	3.3465e-09
PH01000046G1530	786	136	60	5.98078	14.6565	1.29314	Up	4.567e-08	3.04382e-07
PH01000011G1350	426	68	30	5.51748	13.5211	1.29314	Up	9.1735e-05	0.000361568
PH01002049G0220	540	102	45	6.52901	16	1.29314	Up	1.99944e-06	1.04819e-05
PH01003328G0010	456	558	246	42.2971	103.579	1.2921	Up	5.65854e-28	1.53819e-26
PH01000407G0060	363	59	26	5.61806	13.7521	1.2915	Up	0.000261604	0.000938551
PH01003810G0090	1188	134	59	3.89879	9.53536	1.29026	Up	6.20508e-08	4.0437e-07
PH01001462G0130	1536	134	59	3.01547	7.375	1.29026	Up	6.20508e-08	4.04455e-07
PH01000580G0180	966	184	81	6.58388	16.0994	1.29	Up	2.60882e-10	2.27955e-09
PH01000580G0040	585	75	33	4.43146	10.8308	1.28928	Up	4.4308e-05	0.0001854
PH01000243G0710	633	75	33	4.09542	10.0095	1.28928	Up	4.4308e-05	0.00018545
PH01002223G0080	459	125	55	9.41323	23.0065	1.28928	Up	1.71931e-07	1.05354e-06
PH01001918G0180	498	75	33	5.20563	12.7229	1.28928	Up	4.4308e-05	0.000185425
PH01000459G0200	474	816	359	59.5049	145.418	1.28912	Up	7.89034e-40	3.14179e-38
PH01000412G0060	312	257	113	28.4721	69.5385	1.28826	Up	1.01973e-13	1.22961e-12
PH01000846G0450	696	562	247	27.9105	68.1379	1.28765	Up	6.27774e-28	1.70205e-26
PH01000964G0510	741	669	294	31.2068	76.1782	1.28752	Up	6.85326e-33	2.20853e-31
PH01000885G0370	1137	66	29	2.00643	4.8971	1.28729	Up	0.00012574	0.000483226
PH01002189G0010	936	360	158	13.2944	32.4103	1.28564	Up	1.87047e-18	3.11559e-17
PH01000172G0050	630	547	240	30.0115	73.1429	1.2852	Up	4.15916e-27	1.09611e-25
PH01000467G0380	1140	73	32	2.2134	5.38948	1.28388	Up	6.06312e-05	0.000247345
PH01002298G0280	1344	160	70	4.11493	10	1.28106	Up	4.91592e-09	3.71688e-08
PH01000216G1300	1056	64	28	2.09487	5.09091	1.28106	Up	0.000172415	0.00063983
PH01004331G0120	429	119	52	9.58806	23.2727	1.27933	Up	4.3215e-07	2.50494e-06
PH01000272G0520	1188	222	97	6.45919	15.6768	1.2792	Up	6.9558e-12	7.14371e-11
PH01000532G0920	747	261	114	12.0771	29.3012	1.27869	Up	1.13095e-13	1.36002e-12
PH01000008G3210	543	87	38	5.5381	13.4365	1.27869	Up	1.42095e-05	6.52812e-05
PH01001543G0160	774	204	89	9.11025	22.0775	1.27702	Up	5.2142e-11	4.89291e-10
PH01003184G0220	333	94	41	9.75719	23.6396	1.27667	Up	6.9017e-06	3.32295e-05
PH01000636G0290	837	78	34	3.22115	7.79929	1.27577	Up	4.00686e-05	0.000169094
PH01001568G0040	354	179	78	17.478	42.3051	1.27529	Up	7.95856e-10	6.5946e-09
PH01045106G0010	480	101	44	7.27313	17.6	1.27493	Up	3.35846e-06	1.70128e-05
PH01000385G0170	645	372	162	19.9354	48.2233	1.2744	Up	1.25728e-18	2.11804e-17
PH01000722G0440	603	62	27	3.55399	8.59702	1.2744	Up	0.00023651	0.00085543
PH01004611G0100	342	248	108	25.0649	60.6316	1.2744	Up	5.63778e-13	6.39168e-12
PH01000069G0060	1338	62	27	1.60168	3.87444	1.2744	Up	0.00023651	0.000855331
PH01005698G0050	489	62	27	4.38252	10.6012	1.2744	Up	0.00023651	0.000855231
PH01002122G0230	504	147	64	10.0816	24.381	1.27404	Up	2.4951e-08	1.72046e-07
PH01000581G0380	1596	193	84	4.1799	10.1053	1.27357	Up	1.93522e-10	1.70825e-09
PH01000511G0420	828	108	47	4.50853	10.8986	1.27341	Up	1.63697e-06	8.71387e-06
PH01001205G0060	1050	262	114	8.62488	20.8457	1.27317	Up	1.3826e-13	1.6461e-12
PH01002239G0200	897	131	57	5.04801	12.2007	1.27317	Up	1.40742e-07	8.70655e-07
PH01000123G0910	393	69	30	6.06873	14.6565	1.27207	Up	0.000113632	0.000440448
PH01000735G0620	312	69	30	7.64426	18.4615	1.27207	Up	0.000113632	0.000440393
PH01002531G0140	888	69	30	2.68582	6.48649	1.27207	Up	0.000113632	0.000440503
PH01000736G0670	1089	405	176	12.8549	31.0303	1.27136	Up	5.15416e-20	9.36786e-19
PH01000057G1570	993	168	73	5.84792	14.1148	1.27121	Up	2.9656e-09	2.30676e-08
PH01002296G0200	309	145	63	16.22	39.1456	1.27108	Up	3.38496e-08	2.30189e-07
PH01144757G0010	417	99	43	8.20617	19.7986	1.27062	Up	4.57462e-06	2.25704e-05
PH01000226G1160	717	99	43	4.77262	11.5146	1.27062	Up	4.57462e-06	2.25669e-05
PH01035571G0010	375	76	33	7.00525	16.896	1.27017	Up	5.47756e-05	0.000225468
PH01001469G0120	792	189	82	8.24855	19.8788	1.26902	Up	3.54598e-10	3.05211e-09
PH01002406G0090	1989	83	36	1.4424	3.47511	1.26859	Up	2.64794e-05	0.00011554
PH01000273G0950	1059	113	49	3.68828	8.88385	1.26824	Up	1.08664e-06	5.94515e-06
PH01002691G0230	867	277	120	11.0434	26.5744	1.26686	Up	4.1432e-14	5.15175e-13
PH01000029G2070	996	67	29	2.32518	5.59036	1.2656	Up	0.000155632	0.000586578
PH01000042G2220	804	178	77	7.65253	18.3881	1.26476	Up	1.31872e-09	1.06657e-08
PH01002045G0170	906	192	83	7.32511	17.5894	1.26378	Up	3.20224e-10	2.77159e-09
PH01034586G0010	357	118	51	11.425	27.4286	1.26349	Up	7.21296e-07	4.05035e-06
PH01001803G0140	423	942	407	76.9754	184.738	1.26301	Up	1.88734e-43	8.36075e-42
PH01000044G0750	744	301	130	13.9841	33.5484	1.26246	Up	4.5579e-15	6.0677e-14
PH01001613G0300	1050	116	50	3.81865	9.14286	1.25958	Up	9.80242e-07	5.4001e-06
PH01002206G0070	906	181	78	6.90544	16.5298	1.25926	Up	1.19e-09	9.66735e-09
PH01000801G0680	672	65	28	3.34338	8	1.25869	Up	0.000213228	0.000776641
PH01000746G0770	987	137	59	4.79783	11.4772	1.25832	Up	1.1465e-07	7.17523e-07
PH01100891G0010	372	144	62	13.3801	32	1.25798	Up	5.61948e-08	3.68525e-07
PH01000031G1370	1530	86	37	1.94289	4.64314	1.2569	Up	2.387e-05	0.000105427
PH01004759G0060	504	100	43	6.85821	16.381	1.25612	Up	5.61764e-06	2.73563e-05
PH01000057G1750	732	242	104	11.4273	27.2787	1.25528	Up	2.7963e-12	2.96688e-11
PH01005895G0010	2505	305	131	4.20856	10.0407	1.25446	Up	5.007e-15	6.64565e-14
PH01000965G0170	426	310	133	25.1532	59.9437	1.25287	Up	3.34806e-15	4.50143e-14
PH01000537G0170	795	161	69	7.00003	16.6642	1.25131	Up	1.22006e-08	8.81539e-08
PH01000005G2590	792	119	51	5.19353	12.3636	1.25131	Up	8.8312e-07	4.89454e-06
PH01000812G0260	615	469	201	26.3596	62.7512	1.25131	Up	4.6512e-22	9.44762e-21
PH01001974G0220	1263	70	30	1.91574	4.56057	1.25131	Up	0.00014014	0.000534012
PH01000865G0180	900	77	33	2.95726	7.04	1.25131	Up	6.7448e-05	0.000272757
PH01000003G1050	1194	215	92	6.22408	14.794	1.24908	Up	5.71382e-11	5.33439e-10
PH01000639G0210	1821	166	71	3.15093	7.486	1.24842	Up	8.11634e-09	5.99103e-08
PH01004002G0170	1317	159	68	4.17304	9.91344	1.24829	Up	1.65204e-08	1.16975e-07
PH01000181G1410	693	421	180	20.9986	49.8701	1.24788	Up	7.49252e-20	1.35152e-18
PH01000733G0620	1278	103	44	2.78578	6.61033	1.24664	Up	5.05652e-06	2.47751e-05
PH01004265G0010	1377	103	44	2.5855	6.13508	1.24664	Up	5.05652e-06	2.47712e-05
PH01001178G0560	516	103	44	6.89968	16.3721	1.24664	Up	5.05652e-06	2.4779e-05
PH01000418G0950	960	199	85	7.16511	17	1.24647	Up	3.173e-10	2.75626e-09
PH01001507G0560	828	185	79	7.72294	18.3188	1.24611	Up	1.30723e-09	1.05783e-08
PH01000438G0060	879	698	298	27.4478	65.0922	1.24579	Up	1.28344e-31	3.95957e-30
PH01001996G0030	1269	82	35	2.23354	5.29551	1.24544	Up	4.44262e-05	0.000185844
PH01000803G0520	891	75	32	2.90954	6.89562	1.24489	Up	9.21478e-05	0.000362919
PH01004881G0040	2844	1226	523	14.9005	35.308	1.24463	Up	5.4955e-54	3.24287e-52
PH01000269G1020	1113	429	183	13.323	31.5687	1.24457	Up	4.5186e-20	8.23678e-19
PH01000654G0330	960	136	58	4.89676	11.6	1.24423	Up	1.89895e-07	1.15678e-06
PH01001054G0170	1104	197	84	6.16791	14.6087	1.24397	Up	4.28812e-10	3.65949e-09
PH01000904G0290	891	183	78	7.09928	16.8081	1.24341	Up	1.76757e-09	1.41088e-08
PH01001288G0020	1062	176	75	5.72835	13.5593	1.24309	Up	3.59214e-09	2.76301e-08
PH01000056G0910	4068	291	124	2.4726	5.85251	1.24303	Up	4.05792e-14	5.04975e-13
PH01001922G0220	1308	155	66	4.09605	9.68808	1.24198	Up	3.02854e-08	2.07129e-07
PH01001670G0270	1188	148	63	4.30612	10.1818	1.24153	Up	6.17458e-08	4.02636e-07
PH01000500G0010	411	195	83	16.3996	38.7737	1.24142	Up	5.79476e-10	4.87833e-09
PH01001523G0110	1119	746	317	23.0436	54.3914	1.23901	Up	3.15944e-33	1.03532e-31
PH01004823G0140	1212	186	79	5.30459	12.5149	1.23833	Up	1.59006e-09	1.27607e-08
PH01002107G0270	315	73	31	8.01039	18.8952	1.23808	Up	0.000125917	0.000483727
PH01002571G0270	843	754	320	30.9161	72.8826	1.23721	Up	1.90634e-33	6.28666e-32
PH01000724G0760	1140	99	42	3.00173	7.07369	1.23667	Up	9.35558e-06	4.41889e-05
PH01006909G0030	1554	85	36	1.89064	4.44788	1.23424	Up	3.99006e-05	0.000168476
PH01000014G0220	348	222	94	22.0503	51.8621	1.23388	Up	5.62132e-11	5.2575e-10
PH01001820G0320	747	137	58	6.3393	14.9076	1.23366	Up	2.31348e-07	1.39428e-06
PH01000131G0970	174	78	33	15.4948	36.4138	1.2327	Up	8.27306e-05	0.000328619
PH01000767G0710	825	771	326	32.3029	75.8691	1.23185	Up	8.3756e-34	2.79169e-32
PH01080680G0010	630	272	115	14.9235	35.0476	1.23173	Up	4.9137e-13	5.62201e-12
PH01000252G0500	768	123	52	5.53586	13	1.23163	Up	9.68784e-07	5.34455e-06
PH01000214G0600	2517	123	52	1.68913	3.96663	1.23163	Up	9.68784e-07	5.3436e-06
PH01000697G0770	996	646	273	22.4189	52.6265	1.23107	Up	1.41393e-28	3.91892e-27
PH01001236G0180	1140	71	30	2.15276	5.05263	1.23085	Up	0.000172096	0.000638722
PH01250366G0010	540	161	68	10.3056	24.1778	1.23025	Up	2.44624e-08	1.68826e-07
PH01002111G0170	297	135	57	15.7115	36.8485	1.22978	Up	3.13444e-07	1.85349e-06
PH01003421G0090	1467	1159	489	27.3083	64	1.22873	Up	1.46957e-49	7.70667e-48
PH01001170G0300	3984	242	102	2.0996	4.91566	1.22727	Up	1.10703e-11	1.1134e-10
PH01002139G0190	411	672	283	56.5156	132.204	1.22605	Up	2.29698e-29	6.57143e-28
PH01002812G0050	1359	76	32	1.93302	4.52097	1.22578	Up	0.00011292	0.000437964
PH01001108G0520	831	76	32	3.16121	7.3935	1.22578	Up	0.00011292	0.000438018
PH01000054G1160	549	1875	789	118.051	275.934	1.22491	Up	2.37956e-78	2.37178e-76
PH01001785G0160	1089	820	345	26.0272	60.8265	1.22468	Up	2.46852e-35	8.64482e-34
PH01000460G0740	1410	107	45	2.62305	6.12766	1.22409	Up	5.54146e-06	2.70065e-05
PH01001154G0590	735	528	222	24.8306	57.9919	1.22373	Up	2.37178e-23	5.12918e-22
PH01000099G0590	1059	245	103	7.99671	18.6742	1.22357	Up	9.94054e-12	1.00335e-10
PH01005277G0090	762	100	42	4.53614	10.5827	1.22217	Up	1.14114e-05	5.32041e-05
PH01000061G1790	981	100	42	3.52348	8.22019	1.22217	Up	1.14114e-05	5.322e-05
PH01000051G0980	651	100	42	5.30958	12.3871	1.22217	Up	1.14114e-05	5.3212e-05
PH01003621G0090	1692	143	60	2.92131	6.80851	1.22073	Up	1.86307e-07	1.13581e-06
PH01000055G1350	633	105	44	5.73359	13.346	1.21889	Up	7.52552e-06	3.60321e-05
PH01001344G0380	792	74	31	3.22959	7.51515	1.21845	Up	0.000154149	0.000581903
PH01002314G0160	600	148	62	8.52612	19.84	1.21845	Up	1.23447e-07	7.68865e-07
PH01000091G1390	2925	2533	1061	29.933	69.6451	1.21828	Up	1.02669e-103	1.51318e-101
PH01008511G0020	657	160	67	8.41775	19.5799	1.21787	Up	4.01256e-08	2.70034e-07
PH01001239G0580	732	141	59	6.65808	15.4754	1.2168	Up	2.52124e-07	1.51099e-06
PH01002355G0120	558	545	228	33.7601	78.4516	1.21648	Up	1.03132e-23	2.2827e-22
PH01008342G0020	741	256	107	11.9416	27.7247	1.21517	Up	5.32976e-12	5.51931e-11
PH01003299G0140	1560	201	84	4.45362	10.3385	1.21497	Up	9.27458e-10	7.63018e-09
PH01000690G0040	555	1393	582	86.756	201.341	1.2146	Up	1.61569e-57	1.03812e-55
PH01002058G0250	999	79	33	2.7334	6.34234	1.21432	Up	0.000101091	0.000395788
PH01002392G0070	699	79	33	3.90653	9.06438	1.21432	Up	0.000101091	0.000395837
PH01000977G0140	588	716	299	42.0898	97.6327	1.21389	Up	1.95076e-30	5.77759e-29
PH01005147G0010	1416	91	38	2.22136	5.15254	1.21384	Up	3.20372e-05	0.000137306
PH01000053G2090	924	103	43	3.85307	8.93507	1.21347	Up	1.02197e-05	4.79718e-05
PH01001001G0170	312	103	43	11.411	26.4615	1.21347	Up	1.02197e-05	4.79645e-05
PH01000508G0150	618	254	106	14.2065	32.932	1.21294	Up	7.17682e-12	7.36583e-11
PH01005076G0040	408	139	58	11.7759	27.2941	1.21275	Up	3.41164e-07	2.0052e-06
PH01001327G0100	693	302	126	15.0631	34.9091	1.21258	Up	8.49106e-14	1.03227e-12
PH01007057G0030	486	151	63	10.7394	24.8889	1.21258	Up	1.10613e-07	6.94074e-07
PH01000134G1540	1242	806	336	22.4313	51.942	1.21139	Up	7.28814e-34	2.43444e-32
PH01001513G0440	1722	240	100	4.81747	11.1498	1.21067	Up	2.9375e-11	2.83081e-10
PH01000031G0840	1239	264	110	7.36502	17.046	1.21067	Up	3.18188e-12	3.36336e-11
PH01004131G0030	663	156	65	8.13303	18.8235	1.21067	Up	7.32918e-08	4.73852e-07
PH01000401G0210	1653	84	35	1.7565	4.06534	1.21067	Up	6.63512e-05	0.000268671
PH01001592G0470	2859	384	160	4.64257	10.745	1.21067	Up	4.96914e-17	7.5528e-16
PH01001537G0040	819	72	30	3.03871	7.03297	1.21067	Up	0.00021046	0.000767819
PH01001056G0390	738	84	35	3.93427	9.10569	1.21067	Up	6.63512e-05	0.000268636
PH01000026G1780	1152	113	47	3.39053	7.83334	1.20812	Up	4.44394e-06	2.1971e-05
PH01000346G0780	915	226	94	8.53746	19.7246	1.20812	Up	1.20432e-10	1.08494e-09
PH01002121G0090	945	2638	1097	96.4904	222.883	1.20783	Up	1.21339e-105	1.84068e-103
PH01000780G0450	519	4445	1848	296.037	683.653	1.20749	Up	2.05024e-176	6.31271e-174
PH01004121G0170	879	154	64	6.05582	13.9795	1.20692	Up	9.90386e-08	6.26378e-07
PH01003215G0200	471	94	39	6.8984	15.8981	1.20452	Up	2.86492e-05	0.000124103
PH01000089G0450	1965	164	68	2.88485	6.64428	1.20362	Up	4.34766e-08	2.9076e-07
PH01000171G0530	879	432	179	16.9878	39.099	1.20264	Up	1.1713e-18	1.9764e-17
PH01002135G0120	1422	787	326	19.1301	44.0169	1.20222	Up	1.63516e-32	5.20474e-31
PH01003334G0030	1536	437	181	9.83403	22.625	1.20206	Up	7.81902e-19	1.33236e-17
PH01003615G0110	729	198	82	9.38813	21.5967	1.2019	Up	2.03616e-09	1.61614e-08
PH01001986G0170	732	99	41	4.67482	10.7541	1.2019	Up	1.88452e-05	8.47379e-05
PH01004013G0020	699	285	118	14.0932	32.412	1.20153	Up	7.53884e-13	8.4667e-12
PH01000633G0370	1713	442	183	8.91879	20.5114	1.2015	Up	5.21974e-19	8.97311e-18
PH01000282G0560	300	116	48	13.3653	30.72	1.20069	Up	3.97352e-06	1.98058e-05
PH01001239G0500	372	341	141	31.6849	72.7742	1.19963	Up	5.35708e-15	7.10121e-14
PH01003202G0160	798	416	172	18.019	41.3835	1.19953	Up	6.35382e-18	1.02167e-16
PH01000187G1110	1029	104	43	3.49349	8.02333	1.19953	Up	1.24042e-05	5.74367e-05
PH01000044G1340	1185	491	203	14.322	32.8911	1.19946	Up	7.65256e-21	1.45821e-19
PH01001504G0450	1092	75	31	2.374	5.45055	1.19908	Up	0.000187962	0.000691663
PH01000758G0390	690	75	31	3.75711	8.62609	1.19908	Up	0.000187962	0.000691745
PH01000855G0270	912	167	69	6.3294	14.5263	1.19853	Up	3.88886e-08	2.62618e-07
PH01000740G0150	930	184	76	6.83874	15.6903	1.19807	Up	8.40154e-09	6.19273e-08
PH01004432G0110	600	1206	498	69.4764	159.36	1.1977	Up	2.2179e-48	1.13069e-46
PH01000261G0290	2412	172	71	2.46486	5.65174	1.19719	Up	2.5772e-08	1.7751e-07
PH01001649G0250	864	664	274	26.5641	60.8889	1.1967	Up	2.04698e-27	5.45475e-26
PH01000215G0810	531	531	219	34.5654	79.1865	1.19593	Up	3.02972e-22	6.20673e-21
PH01031999G0010	1077	97	40	3.11313	7.13092	1.19572	Up	2.5589e-05	0.000111938
PH01000520G0230	906	529	218	20.1822	46.1987	1.19477	Up	4.06062e-22	8.26962e-21
PH01000197G0160	1776	141	58	2.74421	6.27027	1.19214	Up	4.98882e-07	2.86611e-06
PH01001631G0530	2430	265	109	3.76947	8.61235	1.19204	Up	7.47152e-12	7.63303e-11
PH01001588G0270	3075	124	51	1.39386	3.18439	1.19194	Up	2.34156e-06	1.21383e-05
PH01002745G0300	945	496	204	18.1422	41.4476	1.19194	Up	9.86566e-21	1.86506e-19
[truncated: 1,693 more rows]
