# Supplementary material for: Characterization of the Floral Transcriptome of Moso Bamboo (Phyllostachys edulis) at Different Flowering Developmental Stages by Transcriptome Sequencing and RNA-Seq Analysis
Source: PLoS One. 2014 Jun 10;9(6):e98910. doi: 10.1371/journal.pone.0098910 (PMC4051636; doi:10.1371/journal.pone.0098910)
Supplement: Table S7 — Differentially expressed genes between CK and F3. (XLSX) [file pone.0098910.s009.xlsx]

## Sheet: Sheet1
GeneID	Gene_length	F-Expression	F3-Expression	F-RPKM	F3-RPKM	log2 Ratio(F3/F)	Up-Down-Regulation(F3/F)	P-value	FDR
PH01000047G0810	351	0	196	0.01	116.099	13.5031	Up	4.3e-167	5.34e-165
PH01003478G0130	639	0	239	0.01	77.7636	12.9249	Up	1.79e-203	3.03e-201
PH01000276G1120	528	0	155	0.01	61.0348	12.5754	Up	2.09e-132	1.93e-130
PH01005572G0030	162	0	41	0.01	52.6197	12.3614	Up	5.86e-36	1.16e-34
PH01000994G0510	465	0	105	0.01	46.9479	12.1968	Up	4.19e-90	2.46e-88
PH01000016G1870	141	0	30	0.01	44.2366	12.111	Up	1.19e-26	1.7e-25
PH01001389G0360	375	0	77	0.01	42.6913	12.0597	Up	2.04e-66	8.03e-65
PH01000110G0890	522	0	91	0.01	36.2452	11.8236	Up	2.93e-78	1.42e-76
PH01000710G0100	216	0	37	0.01	35.6146	11.7983	Up	1.42e-32	2.51e-31
PH01001913G0350	306	0	49	0.01	33.2931	11.701	Up	9.99e-43	2.4e-41
PH01007014G0030	915	0	135	0.01	30.6755	11.5829	Up	1.74e-115	1.4e-113
PH01000059G1200	378	0	46	0.01	25.3015	11.305	Up	3.45e-40	7.76e-39
PH01000182G0490	450	0	52	0.01	24.0254	11.2303	Up	2.89e-45	7.39e-44
PH01001125G0420	417	0	47	0.01	23.4337	11.1944	Up	4.92e-41	1.13e-39
PH01002914G0030	759	0	85	0.01	23.284	11.1851	Up	3.49e-73	1.52e-71
PH01000040G1660	456	0	51	0.01	23.2533	11.1832	Up	2.03e-44	5.07e-43
PH01000426G0070	396	0	39	0.01	20.4762	10.9997	Up	2.88e-34	5.39e-33
PH01000165G1110	351	0	29	0.01	17.1779	10.7463	Up	8.32e-26	1.16e-24
PH01000086G1460	147	0	12	0.01	16.9724	10.729	Up	2.01e-11	1.22e-10
PH01002281G0160	570	0	46	0.01	16.7789	10.7124	Up	3.45e-40	7.76e-39
PH01000003G4290	444	0	33	0.01	15.4529	10.5937	Up	3.44e-29	5.41e-28
PH01002820G0150	258	0	17	0.01	13.6996	10.4199	Up	1.18e-15	9.84e-15
PH01000230G0740	978	0	63	0.01	13.3931	10.3873	Up	1.43e-54	4.53e-53
PH01000640G0420	417	0	26	0.01	12.9633	10.3402	Up	2.87e-23	3.61e-22
PH01002043G0110	474	0	29	0.01	12.7204	10.3129	Up	8.32e-26	1.16e-24
PH01000087G1370	699	0	41	0.01	12.1951	10.2521	Up	5.86e-36	1.16e-34
PH01000684G0580	327	0	18	0.01	11.4447	10.1605	Up	1.68e-16	1.48e-15
PH01000976G0160	291	0	16	0.01	11.4316	10.1588	Up	8.29e-15	6.5e-14
PH01000268G0330	372	0	19	0.01	10.6192	10.0525	Up	2.4e-17	2.22e-16
PH01002947G0100	324	0	16	0.01	10.2673	10.0038	Up	8.29e-15	6.49e-14
PH01002224G0180	324	0	15	0.01	9.62556	9.91073	Up	5.82e-14	4.3e-13
PH01002604G0160	264	0	12	0.01	9.45055	9.88425	Up	2.01e-11	1.22e-10
PH01000448G0780	597	0	26	0.01	9.05479	9.82254	Up	2.87e-23	3.61e-22
PH01000330G0660	345	0	15	0.01	9.03965	9.82012	Up	5.82e-14	4.29e-13
PH01002790G0120	369	0	16	0.01	9.01515	9.81621	Up	8.29e-15	6.5e-14
PH01001742G0330	453	0	19	0.01	8.72037	9.76825	Up	2.4e-17	2.22e-16
PH01226593G0010	435	0	17	0.01	8.1253	9.66628	Up	1.18e-15	9.85e-15
PH01044665G0010	183	0	7	0.01	7.95292	9.63534	Up	3.41e-07	1.39e-06
PH01001064G0620	633	0	24	0.01	7.88292	9.62259	Up	1.41e-21	1.64e-20
PH01001025G0280	849	0	32	0.01	7.8365	9.61406	Up	2.41e-28	3.66e-27
PH01003948G0080	405	0	15	0.01	7.70044	9.5888	Up	5.82e-14	4.3e-13
PH01001646G0020	243	0	9	0.01	7.70044	9.5888	Up	6.93e-09	3.36e-08
PH01000771G0570	273	0	10	0.01	7.61582	9.57286	Up	9.88e-10	5.19e-09
PH01001218G0280	258	0	9	0.01	7.25274	9.50238	Up	6.93e-09	3.36e-08
PH01000860G0590	432	0	15	0.01	7.21917	9.49569	Up	5.82e-14	4.29e-13
PH01001919G0370	174	0	6	0.01	7.16938	9.4857	Up	2.39e-06	8.8e-06
PH01003283G0140	384	0	13	0.01	7.03869	9.45916	Up	2.86e-12	1.88e-11
PH01002034G0150	237	0	8	0.01	7.01813	9.45494	Up	4.86e-08	2.16e-07
PH01000170G1080	327	0	11	0.01	6.99398	9.44997	Up	1.41e-10	8.01e-10
PH01001005G0300	567	0	19	0.01	6.96707	9.44441	Up	2.4e-17	2.22e-16
PH01001058G0540	486	0	16	0.01	6.84484	9.41887	Up	8.29e-15	6.5e-14
PH01000001G4890	471	0	15	0.01	6.6214	9.37099	Up	5.82e-14	4.3e-13
PH01000378G0670	474	0	15	0.01	6.57949	9.36183	Up	5.82e-14	4.3e-13
PH01000230G0020	420	0	13	0.01	6.43537	9.32988	Up	2.86e-12	1.88e-11
PH01011305G0010	486	0	15	0.01	6.41704	9.32576	Up	5.82e-14	4.29e-13
PH01000030G1980	456	0	14	0.01	6.38326	9.31815	Up	4.08e-13	2.84e-12
PH01004488G0070	228	0	7	0.01	6.38326	9.31815	Up	3.41e-07	1.38e-06
PH01005027G0020	816	0	24	0.01	6.11506	9.25622	Up	1.41e-21	1.64e-20
PH01000956G0140	273	0	8	0.01	6.09266	9.25093	Up	4.86e-08	2.17e-07
PH01000284G0380	633	0	18	0.01	5.91219	9.20755	Up	1.68e-16	1.48e-15
PH01003344G0060	564	0	16	0.01	5.89821	9.20413	Up	8.29e-15	6.5e-14
PH01002774G0080	465	0	13	0.01	5.81259	9.18304	Up	2.86e-12	1.88e-11
PH01216882G0010	360	0	10	0.01	5.77533	9.17376	Up	9.88e-10	5.18e-09
PH01000010G0450	837	0	23	0.01	5.71323	9.15816	Up	9.92e-21	1.1e-19
PH01008576G0010	219	0	6	0.01	5.69622	9.15386	Up	2.39e-06	8.81e-06
PH01119916G0010	267	0	7	0.01	5.45088	9.09034	Up	3.41e-07	1.38e-06
PH01005168G0010	843	0	22	0.01	5.42594	9.08373	Up	6.96e-20	7.39e-19
PH01001328G0130	234	0	6	0.01	5.33108	9.05828	Up	2.39e-06	8.81e-06
PH01004336G0130	273	0	7	0.01	5.33108	9.05828	Up	3.41e-07	1.38e-06
PH01001221G0240	519	0	13	0.01	5.20782	9.02453	Up	2.86e-12	1.88e-11
PH01000532G0450	1281	0	32	0.01	5.19374	9.02063	Up	2.41e-28	3.66e-27
PH01050931G0010	408	0	10	0.01	5.09588	8.99319	Up	9.88e-10	5.18e-09
PH01000476G0130	165	0	4	0.01	5.04029	8.97736	Up	0.000117728	0.000344717
PH01000004G1350	549	0	13	0.01	4.92324	8.94346	Up	2.86e-12	1.88e-11
PH01005323G0010	732	0	17	0.01	4.82856	8.91545	Up	1.18e-15	9.84e-15
PH01001597G0480	444	0	10	0.01	4.6827	8.8712	Up	9.88e-10	5.19e-09
PH01002505G0200	624	0	14	0.01	4.66469	8.86564	Up	4.08e-13	2.84e-12
PH01000840G0660	1230	0	27	0.01	4.56392	8.83413	Up	4.09e-24	5.32e-23
PH01001498G0470	834	0	18	0.01	4.48731	8.80971	Up	1.68e-16	1.48e-15
PH01155481G0010	327	0	7	0.01	4.45072	8.79789	Up	3.41e-07	1.38e-06
PH01002729G0130	564	0	12	0.01	4.42366	8.7891	Up	2.01e-11	1.23e-10
PH01002905G0200	282	0	6	0.01	4.42366	8.7891	Up	2.39e-06	8.8e-06
PH01000673G0310	285	0	6	0.01	4.37709	8.77383	Up	2.39e-06	8.82e-06
PH01001476G0280	432	0	9	0.01	4.3315	8.75872	Up	6.93e-09	3.36e-08
PH01001240G0030	342	0	7	0.01	4.25551	8.73319	Up	3.41e-07	1.38e-06
PH01000021G0470	201	0	4	0.01	4.13755	8.69263	Up	0.000117728	0.00034423
PH01000382G0480	309	0	6	0.01	4.03713	8.65718	Up	2.39e-06	8.82e-06
PH01002257G0180	501	2	134	0.137986	55.6092	8.65466	Up	8.39e-111	6.32e-109
PH01000053G0460	990	0	19	0.01	3.99023	8.64033	Up	2.4e-17	2.22e-16
PH01002403G0050	417	0	8	0.01	3.98872	8.63978	Up	4.86e-08	2.16e-07
PH01002250G0070	684	0	13	0.01	3.95154	8.62627	Up	2.86e-12	1.88e-11
PH01000817G0300	531	0	10	0.01	3.91548	8.61305	Up	9.88e-10	5.19e-09
PH01000163G0880	219	0	4	0.01	3.79748	8.5689	Up	0.000117728	0.00034462
PH01002204G0230	441	0	8	0.01	3.77165	8.55905	Up	4.86e-08	2.16e-07
PH01005570G0040	609	0	11	0.01	3.75539	8.55282	Up	1.41e-10	8.01e-10
PH01000155G0770	1554	0	27	0.01	3.61237	8.4968	Up	4.09e-24	5.32e-23
PH01000474G0040	405	0	7	0.01	3.59354	8.48926	Up	3.41e-07	1.38e-06
PH01001798G0020	408	0	7	0.01	3.56712	8.47862	Up	3.41e-07	1.38e-06
PH01001580G0400	585	0	10	0.01	3.55405	8.47332	Up	9.88e-10	5.19e-09
PH01000144G0970	585	0	10	0.01	3.55405	8.47332	Up	9.88e-10	5.18e-09
PH01005285G0080	645	0	11	0.01	3.54579	8.46996	Up	1.41e-10	8.01e-10
PH01001369G0480	705	0	12	0.01	3.53893	8.46717	Up	2.01e-11	1.23e-10
PH01000228G0820	357	0	6	0.01	3.49432	8.44887	Up	2.39e-06	8.81e-06
PH01000677G0670	303	0	5	0.01	3.43089	8.42244	Up	1.68e-05	5.55e-05
PH01000394G0410	495	0	8	0.01	3.36019	8.3924	Up	4.86e-08	2.17e-07
PH01000425G0800	441	0	7	0.01	3.30019	8.36641	Up	3.41e-07	1.38e-06
PH01000510G0760	636	0	10	0.01	3.26906	8.35273	Up	9.88e-10	5.19e-09
PH01000425G0650	255	0	4	0.01	3.26136	8.34933	Up	0.000117728	0.00034501
PH01001900G0100	324	0	5	0.01	3.20852	8.32576	Up	1.68e-05	5.55e-05
PH01003437G0020	519	0	8	0.01	3.20481	8.32409	Up	4.86e-08	2.16e-07
PH01000680G0070	654	0	10	0.01	3.17908	8.31247	Up	9.88e-10	5.18e-09
PH01002390G0300	264	0	4	0.01	3.15018	8.29929	Up	0.000117728	0.000344036
PH01003891G0190	474	0	7	0.01	3.07043	8.2623	Up	3.41e-07	1.38e-06
PH01000185G0650	273	0	4	0.01	3.04633	8.25093	Up	0.000117728	0.000345172
PH01001038G0380	282	0	4	0.01	2.94911	8.20413	Up	0.000117728	0.000344165
PH01000910G0650	336	1	49	0.102873	30.3205	8.20328	Up	4.38e-41	1.01e-39
PH01001258G0110	1239	0	17	0.01	2.85271	8.15619	Up	1.18e-15	9.85e-15
PH01000017G1610	1359	0	18	0.01	2.7538	8.10528	Up	1.68e-16	1.48e-15
PH01004717G0030	459	0	6	0.01	2.7178	8.0863	Up	2.39e-06	8.81e-06
PH01001108G0310	465	0	6	0.01	2.68274	8.06756	Up	2.39e-06	8.81e-06
PH01035373G0010	474	0	6	0.01	2.6318	8.0399	Up	2.39e-06	8.8e-06
PH01003094G0090	561	0	7	0.01	2.59427	8.01918	Up	3.41e-07	1.38e-06
PH01000654G0410	1047	0	13	0.01	2.58152	8.01208	Up	2.86e-12	1.88e-11
PH01000384G0510	405	0	5	0.01	2.56681	8.00384	Up	1.68e-05	5.56e-05
PH01000177G0480	324	0	4	0.01	2.56681	8.00384	Up	0.000117728	0.000344912
PH01001516G0130	813	0	10	0.01	2.55734	7.9985	Up	9.88e-10	5.19e-09
PH01000083G0160	654	0	8	0.01	2.54327	7.99054	Up	4.86e-08	2.16e-07
PH01001746G0130	495	0	6	0.01	2.52015	7.97736	Up	2.39e-06	8.81e-06
PH01000067G1500	582	0	7	0.01	2.50066	7.96617	Up	3.41e-07	1.38e-06
PH01002212G0060	333	0	4	0.01	2.49744	7.96431	Up	0.000117728	0.000345205
PH01000337G0560	417	0	5	0.01	2.49295	7.96171	Up	1.68e-05	5.55e-05
PH01000863G0150	417	0	5	0.01	2.49295	7.96171	Up	1.68e-05	5.55e-05
PH01002308G0110	501	0	6	0.01	2.48996	7.95998	Up	2.39e-06	8.81e-06
PH01000513G0090	837	0	10	0.01	2.48401	7.95653	Up	9.88e-10	5.19e-09
PH01002770G0010	504	0	6	0.01	2.47514	7.95137	Up	2.39e-06	8.82e-06
PH01000425G0320	342	0	4	0.01	2.43172	7.92583	Up	0.000117728	0.00034436
PH01000960G0340	435	0	5	0.01	2.38979	7.90074	Up	1.68e-05	5.55e-05
PH01000251G0740	798	0	9	0.01	2.34487	7.87337	Up	6.93e-09	3.36e-08
PH01001550G0410	1158	0	13	0.01	2.33407	7.86671	Up	2.86e-12	1.88e-11
PH01000246G0230	366	0	4	0.01	2.27226	7.82799	Up	0.000117728	0.000344004
PH01000293G0280	366	0	4	0.01	2.27226	7.82799	Up	0.000117728	0.000343971
PH01002457G0150	462	0	5	0.01	2.25013	7.81386	Up	1.68e-05	5.56e-05
PH01002250G0120	1872	1	37	0.0184644	4.10937	7.79803	Up	4.76e-31	8.03e-30
PH01000419G0680	939	0	10	0.01	2.21419	7.79063	Up	9.88e-10	5.19e-09
PH01002073G0100	2688	2	72	0.0257183	5.56907	7.7585	Up	7.12e-59	2.46e-57
PH01001494G0350	675	0	7	0.01	2.15612	7.7523	Up	3.41e-07	1.38e-06
PH01003827G0070	678	0	7	0.01	2.14658	7.7459	Up	3.41e-07	1.39e-06
PH01000306G0450	498	0	5	0.01	2.08747	7.70561	Up	1.68e-05	5.55e-05
PH01002611G0190	399	0	4	0.01	2.08433	7.70344	Up	0.000117728	0.000344815
PH01001518G0220	600	0	6	0.01	2.07912	7.69983	Up	2.39e-06	8.82e-06
PH01001758G0090	603	0	6	0.01	2.06878	7.69263	Up	2.39e-06	8.81e-06
PH01000178G1340	606	0	6	0.01	2.05853	7.68547	Up	2.39e-06	8.82e-06
PH01001465G0060	1212	0	12	0.01	2.05853	7.68547	Up	2.01e-11	1.23e-10
PH01000031G0150	714	0	7	0.01	2.03835	7.67126	Up	3.41e-07	1.38e-06
PH01000891G0210	411	0	4	0.01	2.02347	7.66069	Up	0.000117728	0.000344587
PH01000616G0290	411	0	4	0.01	2.02347	7.66069	Up	0.000117728	0.000343907
PH01001179G0320	516	0	5	0.01	2.01465	7.65439	Up	1.68e-05	5.55e-05
PH01003849G0010	414	0	4	0.01	2.00881	7.6502	Up	0.000117728	0.000345401
PH01002203G0080	414	0	4	0.01	2.00881	7.6502	Up	0.000117728	0.000344685
PH01010554G0010	417	0	4	0.01	1.99436	7.63978	Up	0.000117728	0.000344782
PH01001667G0170	633	0	6	0.01	1.97073	7.62259	Up	2.39e-06	8.81e-06
PH01001147G0240	741	0	7	0.01	1.96408	7.61771	Up	3.41e-07	1.38e-06
PH01000149G0100	456	0	4	0.01	1.82379	7.5108	Up	0.000117728	0.000344295
PH01002261G0010	804	0	7	0.01	1.81018	7.49999	Up	3.41e-07	1.39e-06
PH01000041G0130	1002	1	30	0.0344964	6.22491	7.49546	Up	3.27e-25	4.44e-24
PH01000005G0920	1332	1	30	0.02595	4.6827	7.49546	Up	3.27e-25	4.44e-24
PH01000008G3130	813	0	7	0.01	1.79014	7.48393	Up	3.41e-07	1.39e-06
PH01000036G0130	822	0	7	0.01	1.77054	7.46805	Up	3.41e-07	1.39e-06
PH01001105G0490	474	0	4	0.01	1.75453	7.45494	Up	0.000117728	0.000344522
PH01000133G1620	558	1	29	0.0619451	10.8055	7.44655	Up	2.22e-24	2.91e-23
PH01003838G0060	954	0	8	0.01	1.7435	7.44584	Up	4.86e-08	2.16e-07
PH01000969G0050	618	0	5	0.01	1.68214	7.39415	Up	1.68e-05	5.56e-05
PH01000226G0130	747	0	6	0.01	1.66998	7.38368	Up	2.39e-06	8.82e-06
PH01000885G0640	498	0	4	0.01	1.66998	7.38368	Up	0.000117728	0.00034527
PH01000087G1540	630	0	5	0.01	1.6501	7.36641	Up	1.68e-05	5.55e-05
PH01000973G0330	891	0	7	0.01	1.63343	7.35176	Up	3.41e-07	1.38e-06
PH01003064G0170	1302	1	27	0.0265479	4.31154	7.34346	Up	1.02e-22	1.25e-21
PH01001656G0370	372	1	27	0.0929177	15.0904	7.34346	Up	1.02e-22	1.25e-21
PH01000370G0270	903	0	7	0.01	1.61172	7.33246	Up	3.41e-07	1.38e-06
PH01001474G0010	960	0	7	0.01	1.51603	7.24415	Up	3.41e-07	1.39e-06
PH01168297G0010	690	0	5	0.01	1.50661	7.23516	Up	1.68e-05	5.55e-05
PH01000448G0770	603	1	25	0.0573223	8.6199	7.23243	Up	4.69e-21	5.29e-20
PH01002268G0290	570	0	4	0.01	1.45903	7.18887	Up	0.000117728	0.00034488
PH01001155G0220	717	0	5	0.01	1.44987	7.17978	Up	1.68e-05	5.55e-05
PH01002582G0280	576	0	4	0.01	1.44383	7.17376	Up	0.000117728	0.000344977
PH01001148G0260	576	0	4	0.01	1.44383	7.17376	Up	0.000117728	0.000344945
PH01002868G0220	1194	1	24	0.0289492	4.17914	7.17354	Up	3.17e-20	3.42e-19
PH01002532G0230	2199	0	15	0.01	1.41823	7.14794	Up	5.82e-14	4.3e-13
PH01000400G0030	612	0	4	0.01	1.3589	7.0863	Up	0.000117728	0.00034514
PH01000437G0850	615	0	4	0.01	1.35227	7.07924	Up	0.000117728	0.000344457
PH01000487G0710	624	0	4	0.01	1.33277	7.05828	Up	0.000117728	0.000345075
PH01000626G0430	1203	1	22	0.0287326	3.80221	7.04801	Up	1.44e-18	1.43e-17
PH01001740G0260	741	1	22	0.0466469	6.17283	7.04801	Up	1.44e-18	1.43e-17
PH01000434G0740	630	0	4	0.01	1.32008	7.04448	Up	0.000117728	0.000344263
PH01000122G0550	633	0	4	0.01	1.31382	7.03762	Up	0.000117728	0.000344425
PH01000679G0420	654	0	4	0.01	1.27163	6.99054	Up	0.000117728	0.000344328
PH01005628G0100	672	0	4	0.01	1.23757	6.95137	Up	0.000117728	0.000344555
PH01001035G0080	690	0	4	0.01	1.20529	6.91323	Up	0.000117728	0.000345238
PH01003054G0300	1389	0	8	0.01	1.19748	6.90385	Up	4.86e-08	2.16e-07
PH01001019G0330	699	0	4	0.01	1.18977	6.89454	Up	0.000117728	0.000345368
PH01000139G0850	699	0	4	0.01	1.18977	6.89454	Up	0.000117728	0.000345107
PH01004030G0080	717	0	4	0.01	1.1599	6.85786	Up	0.000117728	0.000343939
PH01000523G0490	897	0	5	0.01	1.15893	6.85665	Up	1.68e-05	5.55e-05
PH01000581G0860	750	0	4	0.01	1.10886	6.79294	Up	0.000117728	0.000344198
PH01004650G0120	756	0	4	0.01	1.10006	6.78144	Up	0.000117728	0.000345466
PH01000174G1260	756	0	4	0.01	1.10006	6.78144	Up	0.000117728	0.000345433
PH01002635G0100	330	1	18	0.104744	11.3407	6.7585	Up	2.91e-15	2.36e-14
PH01001641G0030	963	0	5	0.01	1.0795	6.75422	Up	1.68e-05	5.55e-05
PH01001808G0390	789	0	4	0.01	1.05405	6.7198	Up	0.000117728	0.000344847
PH01002540G0120	2067	1	17	0.0167225	1.70997	6.67604	Up	1.94e-14	1.48e-13
PH01001080G0300	618	1	17	0.055931	5.71926	6.67604	Up	1.94e-14	1.48e-13
PH01001279G0430	720	1	17	0.0480075	4.90903	6.67604	Up	1.94e-14	1.48e-13
PH01000298G0030	1260	0	6	0.01	0.990057	6.62944	Up	2.39e-06	8.81e-06
PH01000294G0820	1326	9	146	0.234607	22.8923	6.60847	Up	2.6e-111	1.99e-109
PH01001573G0260	861	0	4	0.01	0.965909	6.59382	Up	0.000117728	0.000344392
PH01000961G0500	294	1	16	0.117569	11.3149	6.58857	Up	1.29e-13	9.31e-13
PH01000444G0680	897	0	4	0.01	0.927144	6.53472	Up	0.000117728	0.000344101
PH01003163G0220	1602	0	7	0.01	0.908479	6.50538	Up	3.41e-07	1.39e-06
PH01002055G0240	1152	0	5	0.01	0.902396	6.49569	Up	1.68e-05	5.55e-05
PH01000236G0970	573	1	15	0.0603235	5.44272	6.49546	Up	8.56e-13	5.83e-12
PH01000142G1500	924	0	4	0.01	0.900052	6.49194	Up	0.000117728	0.000345335
PH01000044G1200	327	1	14	0.105704	8.90143	6.39593	Up	5.65e-12	3.62e-11
PH01002841G0120	1485	2	28	0.0465527	3.92023	6.39593	Up	2.02e-22	2.44e-21
PH01001010G0500	240	1	14	0.144022	12.1282	6.39593	Up	5.65e-12	3.62e-11
PH01005917G0020	1026	0	4	0.01	0.810573	6.34087	Up	0.000117728	0.000344652
PH01005497G0070	972	1	13	0.0355611	2.78072	6.28901	Up	3.72e-11	2.22e-10
PH01004528G0100	1875	0	7	0.01	0.776205	6.27837	Up	3.41e-07	1.39e-06
PH01000300G0050	615	4	51	0.224815	17.2415	6.261	Up	4.08e-39	8.89e-38
PH01000113G1130	1131	0	4	0.01	0.735321	6.2003	Up	0.000117728	0.000345042
PH01003178G0130	348	1	12	0.0993258	7.16938	6.17354	Up	2.44e-10	1.36e-09
PH01002010G0020	2172	15	174	0.238711	16.6559	6.12463	Up	1.17e-127	1.03e-125
PH01199063G0010	183	2	23	0.377764	26.131	6.11214	Up	2.4e-18	2.35e-17
PH01001826G0100	537	1	11	0.0643675	4.25891	6.04801	Up	1.59e-09	8.19e-09
PH01000083G1890	1575	0	5	0.01	0.660038	6.04448	Up	1.68e-05	5.55e-05
PH01001370G0050	675	6	64	0.307248	19.7131	6.00361	Up	1.18e-47	3.19e-46
PH01004704G0020	1344	0	4	0.01	0.618786	5.95137	Up	0.000117728	0.000344133
PH01001159G0130	1377	0	4	0.01	0.603956	5.91637	Up	0.000117728	0.00034449
PH01000316G0260	1425	1	10	0.0242564	1.45903	5.9105	Up	1.03e-08	4.91e-08
PH01001921G0180	2262	4	40	0.0611236	3.6766	5.9105	Up	3.36e-30	5.52e-29
PH01001089G0020	1389	0	4	0.01	0.598739	5.90385	Up	0.000117728	0.000345499
PH01006899G0010	1392	0	4	0.01	0.597448	5.90074	Up	0.000117728	0.000345303
PH01003961G0090	717	6	59	0.28925	17.1085	5.88625	Up	1.27e-43	3.13e-42
PH01000003G2730	300	27	265	3.11088	183.656	5.88353	Up	3.11e-189	4.71e-187
PH01000039G0760	1419	0	4	0.01	0.58608	5.87303	Up	0.000117728	0.000344749
PH01000907G0610	798	12	115	0.51978	29.9623	5.8491	Up	5.53e-83	2.88e-81
PH01000595G0160	171	190	1806	38.406	2195.84	5.8373	Up	0	0
PH01000515G0540	336	4	37	0.411493	22.8951	5.79803	Up	8.73e-28	1.31e-26
PH01000680G0480	1131	1	9	0.0305618	1.65447	5.7585	Up	6.64e-08	2.91e-07
PH01001015G0570	1035	5	44	0.166982	8.83877	5.72608	Up	1.7e-32	2.99e-31
PH01003422G0160	702	5	44	0.246192	13.0315	5.72608	Up	1.7e-32	2.99e-31
PH01000331G0420	900	2	17	0.0768119	3.92723	5.67604	Up	1.68e-13	1.2e-12
PH01003818G0120	393	2	17	0.175905	8.99365	5.67604	Up	1.68e-13	1.2e-12
PH01000004G0480	888	9	76	0.350325	17.7943	5.66658	Up	1.69e-54	5.32e-53
PH01001207G0140	819	3	25	0.126613	6.34652	5.64747	Up	4.73e-19	4.8e-18
PH01001348G0480	2136	0	5	0.01	0.486685	5.60492	Up	1.68e-05	5.56e-05
PH01000637G0570	669	3	24	0.155002	7.45873	5.58857	Up	2.98e-18	2.89e-17
PH01001111G0150	444	1	8	0.0778499	3.74616	5.58857	Up	4.24e-07	1.7e-06
PH01000087G1570	462	2	16	0.149634	7.20042	5.58857	Up	1.06e-12	7.19e-12
PH01000230G0200	495	1	8	0.069829	3.36019	5.58857	Up	4.24e-07	1.7e-06
PH01000359G0860	456	1	8	0.0758013	3.64758	5.58857	Up	4.24e-07	1.7e-06
PH01000131G1490	309	1	8	0.111862	5.38284	5.58857	Up	4.24e-07	1.7e-06
PH01001580G0370	354	1	8	0.0976423	4.69858	5.58857	Up	4.24e-07	1.7e-06
PH01000638G0140	894	2	16	0.0773275	3.72102	5.58857	Up	1.06e-12	7.2e-12
PH01001736G0140	4386	3	23	0.0236425	1.09028	5.52717	Up	1.87e-17	1.74e-16
PH01000115G1340	561	3	23	0.184842	8.52402	5.52717	Up	1.87e-17	1.74e-16
PH01001829G0390	828	3	22	0.125237	5.52423	5.46304	Up	1.16e-16	1.03e-15
PH01000134G0630	810	1	7	0.0426733	1.79677	5.39593	Up	2.68e-06	9.8e-06
PH01005774G0030	825	1	7	0.0418974	1.7641	5.39593	Up	2.68e-06	9.79e-06
PH01000817G0310	678	1	7	0.0509814	2.14658	5.39593	Up	2.68e-06	9.8e-06
PH01001990G0050	549	1	7	0.0629606	2.65097	5.39593	Up	2.68e-06	9.79e-06
PH01004880G0130	1215	10	68	0.284489	11.6362	5.35411	Up	2.67e-47	7.12e-46
PH01001510G0470	426	3	20	0.243418	9.76113	5.32554	Up	4.47e-15	3.57e-14
PH01001237G0010	405	3	20	0.25604	10.2673	5.32554	Up	4.47e-15	3.57e-14
PH01000891G0190	1275	4	26	0.10844	4.23977	5.28901	Up	5e-19	5.07e-18
PH01006598G0020	2136	0	4	0.01	0.389348	5.28299	Up	0.000117728	0.000344068
PH01000814G0740	774	4	25	0.178632	6.7155	5.23243	Up	3.06e-18	2.97e-17
PH01000756G0510	654	5	30	0.264261	9.53725	5.17354	Up	2.13e-21	2.44e-20
PH01027796G0010	342	3	18	0.303205	10.9427	5.17354	Up	1.68e-13	1.2e-12
PH01006699G0010	873	12	72	0.475125	17.1474	5.17354	Up	7.42e-49	2.08e-47
PH01004252G0100	906	2	11	0.0763032	2.52432	5.04801	Up	9.67e-09	4.62e-08
PH01005092G0020	2169	4	22	0.0637443	2.10884	5.04801	Up	6.79e-16	5.74e-15
PH01000014G1860	735	5	27	0.235139	7.63758	5.02153	Up	4.64e-19	4.71e-18
PH01000029G1990	885	3	16	0.117171	3.75886	5.00361	Up	6.13e-12	3.91e-11
PH01001926G0080	666	18	94	0.934199	29.3449	4.97324	Up	1.85e-61	6.74e-60
PH01000937G0440	534	6	31	0.388375	12.0698	4.95781	Up	1.91e-21	2.19e-20
PH01000670G0660	1227	3	15	0.0845119	2.54171	4.9105	Up	3.66e-11	2.18e-10
PH01000389G0590	735	1	5	0.0470277	1.41437	4.9105	Up	0.000103122	0.000305112
PH01000185G0630	1392	7	35	0.17382	5.22767	4.9105	Up	7.91e-24	1.02e-22
PH01008377G0020	621	2	10	0.111322	3.34802	4.9105	Up	5.82e-08	2.57e-07
PH01000282G0670	669	2	10	0.103334	3.1078	4.9105	Up	5.82e-08	2.57e-07
PH01001358G0390	531	3	15	0.195285	5.87322	4.9105	Up	3.66e-11	2.18e-10
PH01011415G0030	417	1	5	0.0828906	2.49295	4.9105	Up	0.000103122	0.000305171
PH01001957G0020	573	1	5	0.0603235	1.81424	4.9105	Up	0.000103122	0.000305142
PH01001939G0030	285	1	5	0.121282	3.64758	4.9105	Up	0.000103122	0.000305083
PH01004198G0020	549	1	5	0.0629606	1.89355	4.9105	Up	0.000103122	0.000305054
PH01002396G0100	564	1	5	0.0612861	1.84319	4.9105	Up	0.000103122	0.000305025
PH01000371G0140	1221	1	5	0.0283091	0.851401	4.9105	Up	0.000103122	0.000304938
PH01005916G0080	765	5	25	0.225917	6.79451	4.9105	Up	1.64e-17	1.53e-16
PH01002034G0310	288	1	5	0.120019	3.60958	4.9105	Up	0.000103122	0.000304996
PH01000467G0160	504	3	15	0.205746	6.18786	4.9105	Up	3.66e-11	2.18e-10
PH01001269G0450	669	1	5	0.0516672	1.5539	4.9105	Up	0.000103122	0.000304967
PH01001168G0230	1953	9	44	0.159287	4.68414	4.87808	Up	2.34e-29	3.71e-28
PH01003016G0140	294	7	33	0.822985	23.3371	4.82561	Up	2.72e-22	3.26e-21
PH01000230G0650	1215	7	33	0.199142	5.64699	4.82561	Up	2.72e-22	3.26e-21
PH01000102G0110	1404	3	14	0.0738576	2.0732	4.81097	Up	2.17e-10	1.21e-09
PH01002333G0030	1047	5	23	0.165069	4.56731	4.79021	Up	5.64e-16	4.8e-15
PH01000009G1200	492	7	32	0.491784	13.5227	4.78122	Up	1.59e-21	1.83e-20
PH01007360G0020	366	2	9	0.188882	5.11259	4.7585	Up	3.47e-07	1.4e-06
PH01000441G0580	339	2	9	0.203925	5.51979	4.7585	Up	3.47e-07	1.4e-06
PH01000476G0020	1044	7	31	0.23176	6.17363	4.73542	Up	9.18e-21	1.02e-19
PH01000197G1170	891	3	13	0.116382	3.03351	4.70405	Up	1.27e-09	6.59e-09
PH01002540G0130	2607	4	17	0.0530347	1.35577	4.67604	Up	4.84e-12	3.12e-11
PH01005721G0090	2196	5	21	0.0787008	1.98823	4.65896	Up	1.89e-14	1.45e-13
PH01000101G0900	1077	7	29	0.224659	5.59837	4.6392	Up	3.03e-19	3.11e-18
PH01000636G0020	426	4	16	0.324557	7.8089	4.58857	Up	2.78e-11	1.68e-10
PH01000025G0920	177	3	12	0.585854	14.0957	4.58857	Up	7.34e-09	3.55e-08
PH01000072G0800	465	2	8	0.148668	3.57698	4.58857	Up	2.03e-06	7.55e-06
PH01001603G0250	951	7	28	0.254424	6.12149	4.58857	Up	1.73e-18	1.7e-17
PH01002562G0200	429	2	8	0.161144	3.87715	4.58857	Up	2.03e-06	7.56e-06
PH01003124G0070	2277	53	206	0.804552	18.8098	4.54715	Up	3.47e-123	2.91e-121
PH01002269G0230	744	59	225	2.74107	62.8766	4.51971	Up	1.16e-133	1.07e-131
PH01004245G0140	633	4	15	0.218423	4.92682	4.49546	Up	1.58e-10	8.98e-10
PH01000030G0550	804	3	11	0.128975	2.84457	4.46304	Up	4.2e-08	1.88e-07
PH01001134G0580	390	9	33	0.797662	17.5926	4.46304	Up	5.07e-21	5.7e-20
PH01000345G0780	780	3	11	0.132944	2.93209	4.46304	Up	4.2e-08	1.88e-07
PH01001051G0580	684	48	170	2.42564	51.674	4.413	Up	1.88e-99	1.23e-97
PH01000145G0870	717	34	120	1.63908	34.797	4.408	Up	9.62e-71	4.06e-69
PH01005089G0130	219	396	1389	62.5018	1318.67	4.39905	Up	0	0
PH01026736G0010	981	2	7	0.0704697	1.48357	4.39593	Up	1.17e-05	3.96e-05
PH01001160G0510	291	2	7	0.237563	5.00132	4.39593	Up	1.17e-05	3.95e-05
PH01000032G2610	462	4	14	0.299267	6.30036	4.39593	Up	8.91e-10	4.7e-09
PH01001029G0180	396	4	14	0.349145	7.35042	4.39593	Up	8.91e-10	4.7e-09
PH01001967G0170	183	2	7	0.377764	7.95292	4.39593	Up	1.17e-05	3.95e-05
PH01004118G0120	459	2	7	0.150612	3.17077	4.39593	Up	1.17e-05	3.95e-05
PH01000097G1770	153	2	7	0.451835	9.51231	4.39593	Up	1.17e-05	3.95e-05
PH01001504G0250	819	6	21	0.253226	5.33108	4.39593	Up	7.63e-14	5.59e-13
PH01000203G0060	399	2	7	0.17326	3.64758	4.39593	Up	1.17e-05	3.95e-05
PH01003615G0100	444	2	7	0.1557	3.27789	4.39593	Up	1.17e-05	3.95e-05
PH01000801G0460	420	2	7	0.164597	3.4652	4.39593	Up	1.17e-05	3.95e-05
PH01000423G1000	621	4	14	0.222643	4.68723	4.39593	Up	8.91e-10	4.7e-09
PH01000600G0300	945	2	7	0.0731542	1.54009	4.39593	Up	1.17e-05	3.95e-05
PH01000436G0660	390	5	17	0.443146	9.06283	4.35411	Up	1.93e-11	1.18e-10
PH01005393G0020	657	10	34	0.526109	10.7595	4.35411	Up	3.52e-21	3.99e-20
PH01005448G0090	477	20	67	1.44928	29.2036	4.33273	Up	8.8e-40	1.95e-38
PH01001826G0110	2901	6	20	0.0714899	1.43338	4.32554	Up	4.22e-13	2.94e-12
PH01004850G0080	777	6	20	0.266914	5.35166	4.32554	Up	4.22e-13	2.94e-12
PH01000003G3560	468	68	223	5.02232	99.0692	4.30201	Up	6.89e-127	5.94e-125
PH01000011G1850	144	4	13	0.960149	18.7698	4.28901	Up	4.95e-09	2.44e-08
PH01003146G0040	846	315	1021	12.8701	250.92	4.28513	Up	0	0
PH01003555G0190	135	13	42	3.32852	64.6837	4.28045	Up	2.25e-25	3.08e-24
PH01000290G0320	381	9	29	0.816505	15.8253	4.27663	Up	4.64e-18	4.47e-17
PH01157289G0010	222	5	16	0.778499	14.9846	4.26665	Up	1.06e-10	6.08e-10
PH01000275G1080	2274	10	32	0.152003	2.92576	4.26665	Up	1.04e-19	1.1e-18
PH01001112G0360	339	5	16	0.509814	9.81296	4.26665	Up	1.06e-10	6.08e-10
PH01090052G0010	294	5	16	0.587846	11.3149	4.26665	Up	1.06e-10	6.09e-10
PH01000416G0830	600	26	83	1.49783	28.7612	4.26317	Up	3.94e-48	1.08e-46
PH01000562G0630	198	34	106	5.93547	111.306	4.22903	Up	1.77e-60	6.32e-59
PH01004296G0040	690	19	59	0.9518	17.778	4.22329	Up	1.74e-34	3.27e-33
PH01000223G1200	849	20	62	0.814261	15.1832	4.22084	Up	3.99e-36	7.93e-35
PH01000271G0470	1758	13	40	0.255603	4.73065	4.21006	Up	6.5e-24	8.38e-23
PH01000622G0470	237	180	553	26.2522	485.128	4.20786	Up	4e-305	1.28e-302
PH01000259G0530	597	2	6	0.115797	2.08957	4.17354	Up	6.6e-05	0.000201338
PH01000545G0830	1083	2	6	0.0638326	1.15187	4.17354	Up	6.6e-05	0.000201318
PH01002183G0030	1392	3	9	0.0744943	1.34426	4.17354	Up	1.31e-06	4.98e-06
PH01016201G0010	741	2	6	0.0932938	1.6835	4.17354	Up	6.6e-05	0.000201298
PH01003184G0170	618	4	12	0.223724	4.03713	4.17354	Up	2.71e-08	1.24e-07
PH01010469G0010	603	6	18	0.343934	6.20633	4.17354	Up	1.25e-11	7.75e-11
PH01001569G0310	501	7	21	0.482949	8.71487	4.17354	Up	2.73e-13	1.92e-12
PH01000070G0960	540	2	6	0.12802	2.31013	4.17354	Up	6.6e-05	0.000201239
PH01000853G0120	231	3	9	0.448901	8.10047	4.17354	Up	1.31e-06	4.98e-06
PH01001026G0190	252	2	6	0.274328	4.95029	4.17354	Up	6.6e-05	0.000201259
PH01003073G0030	1029	3	9	0.100774	1.81847	4.17354	Up	1.31e-06	4.98e-06
PH01000338G0180	957	2	6	0.0722369	1.30352	4.17354	Up	6.6e-05	0.000201358
PH01000312G1120	519	2	6	0.1332	2.40361	4.17354	Up	6.6e-05	0.000201279
PH01015639G0010	153	158	471	35.695	640.043	4.16438	Up	1.28e-257	3.26e-255
PH01000068G0910	210	228	658	37.5281	651.458	4.11763	Up	0	0
PH01002454G0090	2319	5	14	0.0745265	1.25518	4.074	Up	3.09e-09	1.55e-08
PH01000332G0300	450	4	11	0.307248	5.08229	4.04801	Up	1.46e-07	6.18e-07
PH01001559G0390	630	7	19	0.38406	6.27036	4.02915	Up	7.69e-12	4.86e-11
PH01001718G0050	2109	7	19	0.114726	1.87308	4.02915	Up	7.69e-12	4.86e-11
PH01000071G0950	747	7	19	0.323906	5.28826	4.02915	Up	7.69e-12	4.86e-11
PH01000115G0660	2496	36	97	0.498539	8.07991	4.01856	Up	5.85e-53	1.79e-51
PH01000303G0870	528	3	8	0.196394	3.15018	4.00361	Up	7.09e-06	2.46e-05
PH01028510G0010	438	3	8	0.236749	3.79748	4.00361	Up	7.09e-06	2.46e-05
PH01005736G0070	297	3	8	0.349145	5.60032	4.00361	Up	7.09e-06	2.46e-05
PH01016791G0010	453	3	8	0.22891	3.67174	4.00361	Up	7.09e-06	2.46e-05
PH01000116G1270	567	5	13	0.304809	4.76694	3.96709	Up	1.63e-08	7.63e-08
PH01000697G0790	492	5	13	0.351274	5.49361	3.96709	Up	1.63e-08	7.62e-08
PH01000996G0410	453	5	13	0.381516	5.96657	3.96709	Up	1.63e-08	7.62e-08
PH01000281G0080	648	2	5	0.106683	1.60426	3.9105	Up	0.000362232	0.000981369
PH01002308G0090	612	2	5	0.112959	1.69863	3.9105	Up	0.000362232	0.000981454
PH01002475G0240	597	4	10	0.231594	3.48261	3.9105	Up	7.71e-07	3.01e-06
PH01000316G0830	207	4	10	0.66793	10.0441	3.9105	Up	7.71e-07	3.01e-06
PH01003561G0100	657	2	5	0.105222	1.58228	3.9105	Up	0.000362232	0.000981198
PH01167425G0010	171	8	20	1.61709	24.3172	3.9105	Up	4.57e-12	2.95e-11
PH01005626G0040	2382	8	20	0.116089	1.74569	3.9105	Up	4.57e-12	2.95e-11
PH01001795G0370	555	10	25	0.622799	9.36541	3.9105	Up	1.17e-14	9.09e-14
PH01000443G0530	534	2	5	0.129458	1.94674	3.9105	Up	0.000362232	0.000981626
PH01029494G0010	303	2	5	0.228154	3.43089	3.9105	Up	0.000362232	0.000980856
PH01005400G0030	516	2	5	0.133974	2.01465	3.9105	Up	0.000362232	0.000981283
PH01000120G1370	927	2	5	0.0745747	1.12142	3.9105	Up	0.000362232	0.00098154
PH01001355G0390	375	2	5	0.184349	2.77216	3.9105	Up	0.000362232	0.000981112
PH01000661G0750	843	2	5	0.0820056	1.23317	3.9105	Up	0.000362232	0.000981027
PH01001071G0340	261	2	5	0.264869	3.98299	3.9105	Up	0.000362232	0.00098077
PH01000057G2080	687	2	5	0.100627	1.51319	3.9105	Up	0.000362232	0.000980941
PH01000113G0600	1494	64	159	1.48071	22.1272	3.90146	Up	4.6e-83	2.4e-81
PH01001546G0260	1557	17	41	0.3774	5.47488	3.85866	Up	1.27e-22	1.55e-21
PH01006790G0030	366	398	953	37.5875	541.367	3.84828	Up	0	0
PH01000023G1810	822	8	19	0.336403	4.80575	3.8365	Up	2.33e-11	1.41e-10
PH01001085G0160	627	15	35	0.826923	11.6059	3.81097	Up	2.38e-19	2.45e-18
PH01000489G0240	528	3	7	0.196394	2.75641	3.81097	Up	3.75e-05	0.000117981
PH01001453G0340	288	3	7	0.360056	5.05342	3.81097	Up	3.75e-05	0.000118005
PH01001224G0490	357	3	7	0.290465	4.07671	3.81097	Up	3.75e-05	0.000117993
PH01001355G0070	882	40	93	1.56759	21.9227	3.8058	Up	3.06e-48	8.44e-47
PH01000257G0070	705	29	67	1.42184	19.759	3.79668	Up	3.22e-35	6.22e-34
PH01003456G0170	810	4	9	0.170693	2.31013	3.7585	Up	3.99e-06	1.43e-05
PH01002526G0190	417	4	9	0.331562	4.48731	3.7585	Up	3.99e-06	1.43e-05
PH01001688G0180	696	4	9	0.198652	2.68852	3.7585	Up	3.99e-06	1.43e-05
PH01001737G0390	645	4	9	0.214359	2.9011	3.7585	Up	3.99e-06	1.43e-05
PH01000739G0600	876	4	9	0.157833	2.13608	3.7585	Up	3.99e-06	1.43e-05
PH01000854G0610	957	4	9	0.144474	1.95529	3.7585	Up	3.99e-06	1.43e-05
PH01000566G0350	516	12	27	0.803846	10.8791	3.7585	Up	3.88e-15	3.11e-14
PH01006081G0010	573	18	40	1.08582	14.5139	3.74058	Up	1.8e-21	2.06e-20
PH01000465G0080	357	5	11	0.484109	6.40625	3.72608	Up	4.31e-07	1.73e-06
PH01000685G0290	459	5	11	0.376529	4.98264	3.72608	Up	4.31e-07	1.73e-06
PH01000501G0070	1323	5	11	0.130633	1.72867	3.72608	Up	4.31e-07	1.73e-06
PH01000023G1400	144	6	13	1.44022	18.7698	3.70405	Up	4.72e-08	2.11e-07
PH01000522G0230	843	7	15	0.28702	3.6995	3.68811	Up	5.21e-09	2.56e-08
PH01000167G0760	576	175	374	10.5016	134.998	3.68426	Up	2.26e-181	3.25e-179
PH01000949G0420	903	22	46	0.842124	10.5913	3.6527	Up	7.45e-24	9.59e-23
PH01000192G1410	594	14	29	0.814672	10.1506	3.6392	Up	1.2e-15	9.98e-15
PH01001558G0270	1293	15	31	0.40099	4.98474	3.63588	Up	1.37e-16	1.21e-15
PH01001588G0470	486	70	144	4.97855	61.6036	3.62922	Up	4.67e-70	1.95e-68
PH01003610G0150	1299	4	8	0.106437	1.28044	3.58857	Up	2.01e-05	6.59e-05
PH01002858G0120	2931	12	24	0.141516	1.70245	3.58857	Up	4.48e-13	3.11e-12
PH01000578G0550	378	12	24	1.09731	13.2008	3.58857	Up	4.48e-13	3.11e-12
PH01006628G0060	105	6	12	1.97516	23.7614	3.58857	Up	2.33e-07	9.64e-07
PH01154100G0010	432	4	8	0.32005	3.85022	3.58857	Up	2.01e-05	6.58e-05
PH01004862G0050	795	19	38	0.826091	9.93793	3.58857	Up	1.12e-19	1.18e-18
PH01001798G0220	1242	6	12	0.166982	2.00881	3.58857	Up	2.33e-07	9.65e-07
PH01000016G0120	1065	5	10	0.162279	1.95223	3.58857	Up	2.15e-06	7.95e-06
PH01004346G0120	600	4	8	0.230436	2.77216	3.58857	Up	2.01e-05	6.58e-05
PH01000992G0400	1029	3	6	0.100774	1.21231	3.58857	Up	0.000192685	0.000545332
PH01004819G0070	393	9	18	0.791573	9.52269	3.58857	Up	3.15e-10	1.74e-09
PH01001590G0050	294	3	6	0.352708	4.2431	3.58857	Up	0.000192685	0.000545282
PH01004107G0040	669	4	8	0.206669	2.48624	3.58857	Up	2.01e-05	6.59e-05
PH01008001G0030	1536	16	32	0.360056	4.3315	3.58857	Up	7.47e-17	6.69e-16
PH01004584G0090	1056	5	10	0.163662	1.96886	3.58857	Up	2.15e-06	7.95e-06
PH01000714G0250	633	4	8	0.218423	2.62764	3.58857	Up	2.01e-05	6.59e-05
PH01002577G0080	363	9	18	0.856993	10.3097	3.58857	Up	3.15e-10	1.74e-09
PH01001173G0060	765	81	161	3.65986	43.7566	3.57964	Up	6.01e-77	2.86e-75
PH01002855G0120	156	11	21	2.4373	27.9882	3.52146	Up	1.89e-11	1.16e-10
PH01003914G0010	1215	9	17	0.25604	2.90906	3.50611	Up	1.5e-09	7.76e-09
PH01002027G0260	990	8	15	0.279316	3.15018	3.49546	Up	1.35e-08	6.37e-08
PH01000063G1840	1530	16	30	0.361468	4.07671	3.49546	Up	1.66e-15	1.37e-14
PH01005005G0100	729	8	15	0.379318	4.27802	3.49546	Up	1.35e-08	6.38e-08
PH01000161G0840	1386	16	30	0.399023	4.50026	3.49546	Up	1.66e-15	1.37e-14
PH01000265G0050	1518	8	15	0.182163	2.05447	3.49546	Up	1.35e-08	6.37e-08
PH01000081G0970	942	16	30	0.587098	6.6214	3.49546	Up	1.66e-15	1.37e-14
PH01000746G0660	183	53	99	10.0107	112.477	3.49001	Up	7.93e-47	2.1e-45
PH01001995G0140	450	7	13	0.537684	6.00635	3.48166	Up	1.23e-07	5.25e-07
PH01005653G0040	285	73	135	8.85359	98.4846	3.47556	Up	7.83e-63	2.92e-61
PH01002264G0170	426	6	11	0.486836	5.36862	3.46304	Up	1.12e-06	4.32e-06
PH01001291G0230	273	6	11	0.759678	8.37741	3.46304	Up	1.12e-06	4.32e-06
PH01188597G0010	204	23	42	3.89708	42.8054	3.45733	Up	9.27e-21	1.03e-19
PH01001877G0390	2208	11	20	0.172201	1.88326	3.45107	Up	8.86e-11	5.13e-10
PH01000757G0210	609	5	9	0.283788	3.07259	3.43657	Up	1.04e-05	3.54e-05
PH01002452G0080	1317	19	34	0.498665	5.36751	3.42811	Up	5.3e-17	4.81e-16
PH01001962G0370	387	9	16	0.803846	8.59585	3.41865	Up	7.07e-09	3.42e-08
PH01000762G0560	939	22	39	0.809838	8.63532	3.41454	Up	3.68e-19	3.76e-18
PH01000276G0120	885	4	7	0.156228	1.6445	3.39593	Up	9.83e-05	0.000292239
PH01001049G0570	207	4	7	0.66793	7.03084	3.39593	Up	9.83e-05	0.000292267
PH01000161G0560	711	12	21	0.583382	6.14086	3.39593	Up	4.62e-11	2.73e-10
PH01002143G0140	537	4	7	0.25747	2.71021	3.39593	Up	9.83e-05	0.000292211
PH01000267G0950	1818	294	508	5.58978	58.0964	3.37759	Up	4.14e-223	8.64e-221
PH01000273G0530	660	11	19	0.57609	5.98535	3.37707	Up	4.1e-10	2.24e-09
PH01003483G0140	1053	21	36	0.689338	7.1081	3.36618	Up	1.45e-17	1.36e-16
PH01000005G1200	699	21	36	1.03844	10.7079	3.36618	Up	1.45e-17	1.36e-16
PH01006052G0030	999	7	12	0.2422	2.49744	3.36618	Up	5.77e-07	2.29e-06
PH01006279G0060	630	24	41	1.31678	13.5308	3.36116	Up	1.01e-19	1.06e-18
PH01001826G0250	2184	57	96	0.902118	9.13899	3.34065	Up	2.36e-43	5.77e-42
PH01000809G0200	1872	94	158	1.73565	17.5481	3.33777	Up	5.71e-70	2.38e-68
PH01000108G0140	684	6	10	0.303205	3.03965	3.32554	Up	5.29e-06	1.87e-05
PH01000245G0160	375	6	10	0.553046	5.54432	3.32554	Up	5.29e-06	1.87e-05
PH01001811G0360	2568	6	10	0.0807602	0.809626	3.32554	Up	5.29e-06	1.87e-05
PH01017994G0010	372	15	25	1.39376	13.9726	3.32554	Up	1.4e-12	9.42e-12
PH01000354G0190	219	6	10	0.946996	9.4937	3.32554	Up	5.29e-06	1.87e-05
PH01000495G0120	777	52	86	2.31326	23.0121	3.3144	Up	1.05e-38	2.25e-37
PH01000205G0490	213	11	18	1.78507	17.57	3.29907	Up	1.86e-09	9.54e-09
PH01013008G0010	675	11	18	0.563288	5.54432	3.29907	Up	1.86e-09	9.55e-09
PH01000343G0450	417	35	57	2.90117	28.4196	3.29218	Up	4.13e-26	5.8e-25
PH01003365G0180	975	23	37	0.815388	7.88999	3.27447	Up	1.72e-17	1.6e-16
PH01005308G0050	849	23	37	0.9364	9.06095	3.27447	Up	1.72e-17	1.6e-16
PH01001797G0450	807	30	48	1.28496	12.3665	3.26665	Up	4.28e-22	5.07e-21
PH01001158G0660	897	5	8	0.192672	1.85429	3.26665	Up	4.91e-05	0.000152342
PH01002128G0030	309	5	8	0.55931	5.38284	3.26665	Up	4.91e-05	0.000152358
PH01000344G0120	645	15	24	0.803846	7.73626	3.26665	Up	6.25e-12	3.99e-11
PH01002085G0320	477	5	8	0.36232	3.48699	3.26665	Up	4.91e-05	0.000152388
PH01000811G0070	1587	5	8	0.108902	1.04808	3.26665	Up	4.91e-05	0.000152373
PH01000156G0850	585	305	483	18.0213	171.661	3.25179	Up	3.81e-203	6.4e-201
PH01000146G0350	549	33	52	2.0777	19.6929	3.24462	Up	1.31e-23	1.67e-22
PH01074315G0010	186	7	11	1.30085	12.2959	3.24065	Up	2.65e-06	9.7e-06
PH01002160G0250	579	7	11	0.417889	3.94997	3.24065	Up	2.65e-06	9.7e-06
PH01000844G0440	357	7	11	0.677752	6.40625	3.24065	Up	2.65e-06	9.7e-06
PH01000133G1440	1275	56	87	1.51817	14.1869	3.22416	Up	6.05e-38	1.26e-36
PH01002268G0050	378	29	45	2.65184	24.7514	3.22245	Up	1.59e-20	1.74e-19
PH01005316G0070	459	11	17	0.828364	7.70044	3.2166	Up	8.32e-09	4e-08
PH01001512G0160	576	11	17	0.660103	6.13629	3.2166	Up	8.32e-09	4e-08
PH01000378G0160	546	13	20	0.822985	7.61582	3.21006	Up	4.76e-10	2.58e-09
PH01006336G0020	324	54	83	5.7609	53.2614	3.20873	Up	4.29e-36	8.52e-35
PH01000373G0400	357	696	1067	67.388	621.406	3.20497	Up	0	0
PH01001237G0100	1395	905	1381	22.4241	205.825	3.1983	Up	0	0
PH01000858G0530	2151	8	12	0.128556	1.1599	3.17354	Up	1.32e-06	5.01e-06
PH01000182G1270	558	6	9	0.371671	3.35342	3.17354	Up	2.42e-05	7.83e-05
PH01000285G1060	1029	6	9	0.201547	1.81847	3.17354	Up	2.42e-05	7.83e-05
PH01000290G0450	1167	18	27	0.533142	4.8103	3.17354	Up	8.07e-13	5.51e-12
PH01001337G0460	537	6	9	0.386205	3.48456	3.17354	Up	2.42e-05	7.83e-05
PH01002355G0140	369	29	43	2.71652	24.2282	3.15686	Up	2.93e-19	3.01e-18
PH01000018G2280	375	40	59	3.68697	32.7115	3.14929	Up	1.14e-25	1.57e-24
PH01154840G0010	630	19	28	1.04245	9.24053	3.148	Up	4.05e-13	2.82e-12
PH01000209G0350	1131	19	28	0.580674	5.14725	3.148	Up	4.05e-13	2.82e-12
PH01005955G0010	1305	17	25	0.450277	3.98299	3.14497	Up	6.93e-12	4.4e-11
PH01000346G0910	594	26	38	1.51296	13.3008	3.13606	Up	4.17e-17	3.8e-16
PH01005910G0050	513	72	105	4.85128	42.5551	3.13289	Up	6.5e-44	1.61e-42
PH01000990G0230	1500	11	16	0.253479	2.21773	3.12914	Up	3.64e-08	1.65e-07
PH01000136G0020	1260	49	71	1.34421	11.7157	3.12361	Up	3.18e-30	5.22e-29
PH01000010G3060	876	36	52	1.42049	12.3418	3.11909	Up	1.33e-22	1.62e-21
PH01000958G0710	711	16	23	0.777842	6.7257	3.11214	Up	5.95e-11	3.49e-10
PH01000068G0900	171	99	142	20.0115	172.652	3.10896	Up	3.79e-58	1.29e-56
PH01002145G0210	747	7	10	0.323906	2.78329	3.10315	Up	1.18e-05	3.99e-05
PH01000323G0230	783	278	393	12.2723	104.354	3.08802	Up	7.38e-156	8.19e-154
PH01001235G0030	567	295	417	17.9837	152.909	3.08791	Up	3.14e-165	3.81e-163
PH01002189G0030	777	44	62	1.95737	16.5901	3.08334	Up	3.03e-26	4.27e-25
PH01004144G0120	150	32	45	7.37395	62.3736	3.08043	Up	1.55e-19	1.62e-18
PH01006350G0060	1257	5	7	0.137492	1.15782	3.074	Up	0.000223524	0.000626166
PH01000826G0110	399	10	14	0.8663	7.29516	3.074	Up	3.19e-07	1.3e-06
PH01000069G0460	801	5	7	0.215764	1.81696	3.074	Up	0.000223524	0.000625883
PH01001269G0430	621	5	7	0.278304	2.34361	3.074	Up	0.000223524	0.000625996
PH01000776G0280	660	10	14	0.523718	4.41025	3.074	Up	3.19e-07	1.3e-06
PH01002493G0230	345	5	7	0.500947	4.2185	3.074	Up	0.000223524	0.000625827
PH01000966G0610	288	5	7	0.600093	5.05342	3.074	Up	0.000223524	0.000626109
PH01195230G0010	189	5	7	0.914428	7.70044	3.074	Up	0.000223524	0.000626053
PH01003374G0210	402	15	21	1.28975	10.8611	3.074	Up	5.1e-10	2.75e-09
PH01004512G0090	1248	5	7	0.138483	1.16617	3.074	Up	0.000223524	0.00062594
PH01001538G0490	1635	58	81	1.22617	10.3002	3.07044	Up	1.54e-33	2.8e-32
PH01002608G0230	1032	16	22	0.535897	4.43223	3.04801	Up	2.51e-10	1.4e-09
PH01003381G0090	1407	8	11	0.196534	1.62547	3.04801	Up	5.76e-06	2.02e-05
PH01001493G0320	552	8	11	0.500947	4.14317	3.04801	Up	5.76e-06	2.02e-05
PH01000885G0550	468	27	37	1.99416	16.4375	3.04314	Up	3.65e-16	3.13e-15
PH01003657G0210	1287	19	26	0.510289	4.20024	3.04109	Up	7.23e-12	4.58e-11
PH01000314G0570	450	30	41	2.30436	18.9431	3.03924	Up	1.08e-17	1.02e-16
PH01006220G0080	1026	11	15	0.370584	3.03965	3.03603	Up	1.56e-07	6.59e-07
PH01004902G0030	483	11	15	0.787203	6.45689	3.03603	Up	1.56e-07	6.59e-07
PH01004678G0100	195	11	15	1.94984	15.9932	3.03603	Up	1.56e-07	6.59e-07
PH01004120G0080	438	11	15	0.86808	7.12027	3.03603	Up	1.56e-07	6.59e-07
PH01003892G0050	633	22	30	1.20132	9.85365	3.03603	Up	2.1e-13	1.49e-12
PH01004770G0010	552	14	19	0.876658	7.15639	3.02915	Up	4.36e-09	2.16e-08
PH01001175G0200	1308	14	19	0.369966	3.02013	3.02915	Up	4.36e-09	2.16e-08
PH01000997G0500	990	31	42	1.08235	8.82051	3.02669	Up	5.35e-18	5.14e-17
PH01001669G0130	801	110	149	4.74681	38.6753	3.02638	Up	5.38e-59	1.87e-57
PH01000458G0360	1149	52	70	1.56432	12.6665	3.01742	Up	1.16e-28	1.78e-27
PH01001762G0220	1842	29	39	0.544189	4.40205	3.01599	Up	8.95e-17	7.98e-16
PH01001166G0100	558	6	8	0.371671	2.98082	3.00361	Up	0.000107114	0.00031614
PH01003494G0130	1062	6	8	0.195285	1.56619	3.00361	Up	0.000107114	0.00031617
PH01001182G0500	708	6	8	0.292927	2.34929	3.00361	Up	0.000107114	0.00031608
PH01000551G0190	510	12	16	0.813303	6.52273	3.00361	Up	7.63e-08	3.32e-07
PH01004797G0010	1077	6	8	0.192565	1.54438	3.00361	Up	0.000107114	0.00031611
PH01000449G0510	408	9	12	0.762471	6.11506	3.00361	Up	2.79e-06	1.02e-05
PH01001523G0070	615	30	40	1.68612	13.5227	3.00361	Up	4.43e-17	4.03e-16
PH01002021G0130	555	43	57	2.67804	21.3531	2.9952	Up	1.73e-23	2.18e-22
PH01000025G1980	2199	169	224	2.65646	21.1788	2.99505	Up	1.56e-86	8.58e-85
PH01017400G0010	1578	34	45	0.744755	5.92905	2.99296	Up	6.49e-19	6.54e-18
PH01003088G0100	1005	34	45	1.16938	9.30949	2.99296	Up	6.49e-19	6.54e-18
PH01000056G1560	507	28	37	1.90894	15.1731	2.99067	Up	7.41e-16	6.25e-15
PH01003308G0220	690	41	54	2.05388	16.2714	2.98591	Up	2.85e-22	3.41e-21
PH01000339G0870	921	38	50	1.42615	11.2873	2.9845	Up	9.55e-21	1.06e-19
PH01000824G0700	921	19	25	0.713075	5.64365	2.9845	Up	2.99e-11	1.79e-10
PH01000640G0330	162	16	21	3.41386	26.9516	2.98089	Up	1.05e-09	5.48e-09
PH01000093G0050	183	16	21	3.02211	23.8588	2.98089	Up	1.05e-09	5.48e-09
PH01000581G0110	912	13	17	0.492708	3.87555	2.9756	Up	3.72e-08	1.68e-07
PH01002161G0290	1152	23	30	0.690107	5.41438	2.9719	Up	4.25e-13	2.96e-12
PH01007814G0010	618	20	26	1.11862	8.74711	2.96709	Up	1.47e-11	9.06e-11
PH01000109G0850	1254	10	13	0.275641	2.15539	2.96709	Up	1.35e-06	5.14e-06
PH01000068G0880	291	20	26	2.37563	18.5763	2.96709	Up	1.47e-11	9.06e-11
PH01000200G0070	576	10	13	0.600093	4.69246	2.96709	Up	1.35e-06	5.14e-06
PH01000417G0920	696	30	39	1.48989	11.6502	2.96709	Up	1.8e-16	1.58e-15
PH01005116G0050	2070	47	61	0.784818	6.12688	2.96472	Up	1.03e-24	1.37e-23
PH01000202G0040	2619	17	22	0.224365	1.74649	2.96054	Up	5.11e-10	2.76e-09
PH01000036G0620	234	17	22	2.51116	19.5473	2.96054	Up	5.11e-10	2.76e-09
PH01002390G0270	579	82	106	4.89527	38.0633	2.95894	Up	1.99e-41	4.62e-40
PH01025660G0010	393	79	102	6.94826	53.9619	2.95722	Up	6.53e-40	1.46e-38
PH01000902G0380	1191	7	9	0.203155	1.57112	2.95114	Up	5.12e-05	0.000158543
PH01001267G0360	480	14	18	1.00816	7.7967	2.95114	Up	1.81e-08	8.42e-08
PH01005081G0030	198	164	209	28.6299	219.463	2.93838	Up	5.16e-79	2.54e-77
PH01000000G2160	1404	11	14	0.270811	2.0732	2.9365	Up	6.54e-07	2.58e-06
PH01000893G0520	1239	41	52	1.14381	8.72593	2.93146	Up	4.59e-21	5.18e-20
PH01000335G0790	930	15	19	0.557506	4.24766	2.92961	Up	8.8e-09	4.22e-08
PH01002293G0220	987	51	64	1.78605	13.4816	2.91615	Up	2.43e-25	3.32e-24
PH01000083G1280	1239	63	79	1.75756	13.2567	2.91507	Up	8.03e-31	1.34e-29
PH01002133G0180	729	159	199	7.53895	56.7551	2.91232	Up	1.64e-74	7.36e-73
PH01000721G0150	945	28	35	1.02416	7.70044	2.9105	Up	1.2e-14	9.33e-14
PH01001655G0450	252	8	10	1.09731	8.25048	2.9105	Up	2.45e-05	7.9e-05
PH01000006G1150	258	12	15	1.60769	12.0879	2.9105	Up	3.16e-07	1.29e-06
PH01000116G0780	453	16	20	1.22085	9.17934	2.9105	Up	4.27e-09	2.12e-08
PH01001608G0220	1023	8	10	0.270306	2.03238	2.9105	Up	2.45e-05	7.9e-05
PH01004477G0140	429	8	10	0.644576	4.84643	2.9105	Up	2.45e-05	7.9e-05
PH01003457G0030	714	8	10	0.387287	2.91193	2.9105	Up	2.45e-05	7.91e-05
PH01000523G0830	552	20	25	1.25237	9.4163	2.9105	Up	5.94e-11	3.48e-10
PH01000679G0610	2352	8	10	0.117569	0.88398	2.9105	Up	2.45e-05	7.91e-05
PH01000582G0720	1425	65	81	1.57667	11.8182	2.90606	Up	1.95e-31	3.32e-30
PH01004294G0160	432	98	122	7.84122	58.7159	2.9046	Up	2.51e-46	6.55e-45
PH01000093G1780	390	33	41	2.92476	21.8574	2.90173	Up	8.53e-17	7.61e-16
PH01000357G1060	567	29	36	1.76789	13.2008	2.90052	Up	5.89e-15	4.66e-14
PH01005548G0080	903	17	21	0.650732	4.83516	2.89343	Up	2.07e-09	1.06e-08
PH01002958G0170	951	116	143	4.21618	31.2633	2.89046	Up	1.24e-53	3.87e-52
PH01000548G0740	1071	26	32	0.839122	6.21212	2.88813	Up	2e-13	1.43e-12
PH01002243G0270	1734	22	27	0.438546	3.23738	2.88403	Up	1.41e-11	8.73e-11
PH01000209G0270	303	40	49	4.56309	33.6227	2.88136	Up	1.46e-19	1.53e-18
PH01000255G1000	1617	58	71	1.23982	9.1291	2.88034	Up	1.69e-27	2.49e-26
PH01161887G0010	459	9	11	0.677752	4.98264	2.87808	Up	1.17e-05	3.95e-05
PH01007118G0040	2049	9	11	0.151824	1.11617	2.87808	Up	1.17e-05	3.95e-05
PH01001028G0180	1146	23	28	0.69372	5.07987	2.87237	Up	6.86e-12	4.35e-11
PH01002736G0180	927	28	34	1.04405	7.62568	2.86868	Up	4.77e-14	3.55e-13
PH01001455G0050	1314	14	17	0.368276	2.68988	2.86868	Up	7.36e-08	3.21e-07
PH01277935G0010	174	366	442	72.7065	528.144	2.86078	Up	3.29e-159	3.8e-157
PH01239930G0010	417	122	147	10.1127	73.2927	2.85751	Up	2.66e-54	8.39e-53
PH01006942G0010	384	54	65	4.86076	35.1934	2.85605	Up	4.41e-25	5.96e-24
PH01001806G0150	513	15	18	1.01068	7.29516	2.85161	Up	3.55e-08	1.6e-07
PH01000819G0310	405	10	12	0.853466	6.16036	2.85161	Up	5.58e-06	1.97e-05
PH01000001G2610	318	10	12	1.08696	7.84574	2.85161	Up	5.58e-06	1.97e-05
PH01000505G0670	762	20	24	0.907228	6.54841	2.85161	Up	2.37e-10	1.32e-09
PH01000019G0450	792	66	79	2.88045	20.7387	2.84796	Up	5.66e-30	9.17e-29
PH01001558G0210	1467	31	37	0.73042	5.24386	2.84383	Up	5.52e-15	4.38e-14
PH01000502G0130	600	89	106	5.1272	36.7311	2.84076	Up	1.97e-39	4.32e-38
PH01000189G0260	555	200	237	12.456	88.784	2.83346	Up	2.34e-85	1.26e-83
PH01000028G2640	1143	11	13	0.33265	2.3647	2.82958	Up	2.67e-06	9.76e-06
PH01000152G0320	612	11	13	0.621273	4.41643	2.82958	Up	2.67e-06	9.76e-06
PH01001284G0090	1209	11	13	0.314491	2.23561	2.82958	Up	2.67e-06	9.76e-06
PH01001080G0050	555	17	20	1.05876	7.49232	2.82304	Up	8.26e-09	3.97e-08
PH01001247G0090	450	34	40	2.61161	18.4811	2.82304	Up	6.38e-16	5.41e-15
PH01001392G0200	885	46	54	1.79662	12.6862	2.8199	Up	7.77e-21	8.64e-20
PH01004145G0010	408	155	181	13.1315	92.2355	2.8123	Up	4.49e-65	1.73e-63
PH01005378G0040	420	24	28	1.97516	13.8608	2.81097	Up	1.31e-11	8.11e-11
PH01075719G0010	372	30	35	2.78753	19.5616	2.81097	Up	4.41e-14	3.29e-13
PH01002711G0300	1869	18	21	0.332893	2.33609	2.81097	Up	3.98e-09	1.98e-08
PH01001071G0200	1740	12	14	0.238382	1.67286	2.81097	Up	1.28e-06	4.87e-06
PH01004039G0010	618	19	22	1.06269	7.4014	2.80008	Up	1.92e-09	9.84e-09
PH01000836G0640	354	51	59	4.97976	34.652	2.79879	Up	2.15e-22	2.59e-21
PH01000436G0430	495	26	30	1.81555	12.6007	2.79502	Up	3.07e-12	2.01e-11
PH01000224G0890	1515	339	391	7.73443	53.6591	2.79446	Up	5.9e-137	5.64e-135
PH01001777G0410	1242	20	23	0.556608	3.85022	2.79021	Up	9.28e-10	4.88e-09
PH01000243G1370	609	80	92	4.54061	31.4087	2.79021	Up	9.82e-34	1.8e-32
PH01000624G0540	1089	20	23	0.634809	4.39116	2.79021	Up	9.28e-10	4.88e-09
PH01002645G0160	477	34	39	2.46378	16.9991	2.78651	Up	2.46e-15	2e-14
PH01000922G0670	1035	62	71	2.07058	14.2626	2.78412	Up	2.12e-26	3e-25
PH01004524G0030	486	7	8	0.497855	3.42242	2.78122	Up	0.000213716	0.000600912
PH01002390G0050	1224	14	16	0.395356	2.7178	2.78122	Up	2.92e-07	1.2e-06
PH01000319G0950	1797	7	8	0.134645	0.925596	2.78122	Up	0.000213716	0.000600857
PH01000891G0010	696	112	128	5.56224	38.2367	2.78122	Up	5.61e-46	1.46e-44
PH01000289G0120	390	7	8	0.620404	4.26486	2.78122	Up	0.000213716	0.000600749
PH01001211G0120	534	7	8	0.453104	3.11479	2.78122	Up	0.000213716	0.000600803
PH01000630G0420	180	84	95	16.1305	109.731	2.76611	Up	2.11e-34	3.97e-33
PH01000167G0400	579	46	52	2.74613	18.6726	2.76545	Up	1.13e-19	1.19e-18
PH01000286G0120	1182	100	113	2.92431	19.8765	2.7649	Up	1.59e-40	3.6e-39
PH01021006G0010	456	380	429	28.8045	195.601	2.76355	Up	6.43e-148	6.77e-146
PH01000068G1210	561	55	62	3.38876	22.9778	2.76141	Up	4.61e-23	5.73e-22
PH01000168G0920	468	55	62	4.06217	27.5439	2.76141	Up	4.61e-23	5.73e-22
PH01000991G0010	600	8	9	0.460872	3.11868	2.7585	Up	0.000100441	0.00029806
PH01000146G1080	420	8	9	0.658388	4.45526	2.7585	Up	0.000100441	0.000298146
PH01000190G0840	747	8	9	0.370178	2.50496	2.7585	Up	0.000100441	0.000298089
PH01000371G0150	294	24	27	2.82166	19.094	2.7585	Up	5.04e-11	2.97e-10
PH01001482G0070	576	8	9	0.480075	3.24863	2.7585	Up	0.000100441	0.000298174
PH01000035G0640	1629	8	9	0.16975	1.14869	2.7585	Up	0.000100441	0.000298117
PH01000155G0480	360	1015	1135	97.4551	655.5	2.74979	Up	0	0
PH01001620G0080	216	17	19	2.72042	18.2886	2.74904	Up	3.22e-08	1.46e-07
PH01000466G0340	1110	98	109	3.05172	20.4166	2.74205	Up	9.28e-39	1.99e-37
PH01000490G0600	1335	36	40	0.9321	6.22957	2.74058	Up	2.2e-15	1.79e-14
PH01000023G2330	936	9	10	0.332359	2.22128	2.74058	Up	4.73e-05	0.000147249
PH01000785G0770	417	9	10	0.746015	4.9859	2.74058	Up	4.73e-05	0.000147264
PH01002561G0300	1092	9	10	0.284879	1.90396	2.74058	Up	4.73e-05	0.000147279
PH01000831G0230	648	48	53	2.5604	17.0051	2.73153	Up	1.01e-19	1.06e-18
PH01164808G0010	168	20	22	4.11493	27.2266	2.72608	Up	3.57e-09	1.78e-08
PH01001939G0160	234	10	11	1.47715	9.77364	2.72608	Up	2.24e-05	7.27e-05
PH01000578G0050	879	10	11	0.393235	2.60186	2.72608	Up	2.24e-05	7.27e-05
PH01001507G0330	693	20	22	0.997558	6.60038	2.72608	Up	3.57e-09	1.78e-08
PH01000033G0730	999	10	11	0.346	2.28932	2.72608	Up	2.24e-05	7.27e-05
PH01001347G0390	552	10	11	0.626184	4.14317	2.72608	Up	2.24e-05	7.27e-05
PH01000000G7040	519	41	45	2.7306	18.0271	2.72287	Up	5.91e-17	5.34e-16
PH01009787G0010	1077	31	34	0.994918	6.56361	2.72184	Up	3.11e-13	2.18e-12
PH01000391G0650	543	21	23	1.33678	8.80659	2.71982	Up	1.72e-09	8.82e-09
PH01004633G0050	840	120	131	4.93791	32.4244	2.71511	Up	1.31e-45	3.37e-44
PH01000458G0420	387	22	24	1.96496	12.8938	2.7141	Up	8.26e-10	4.37e-09
PH01002194G0050	585	33	36	1.94984	12.7946	2.7141	Up	7.27e-14	5.34e-13
PH01001214G0270	267	90	98	11.6512	76.3123	2.71143	Up	1.47e-34	2.78e-33
PH01000781G0110	816	69	75	2.92281	19.1096	2.70887	Up	7.26e-27	1.05e-25
PH01002926G0090	1107	23	25	0.71816	4.69539	2.70887	Up	3.98e-10	2.17e-09
PH01000180G0990	3261	143	155	1.51575	9.88236	2.70483	Up	2.45e-53	7.57e-52
PH01000571G0590	402	152	164	13.0695	84.8198	2.6982	Up	3.87e-56	1.26e-54
PH01000129G1410	315	89	96	9.76609	63.3637	2.6978	Up	1.11e-33	2.03e-32
PH01000269G0370	219	485	521	76.5489	494.622	2.69187	Up	3.93e-173	5.2e-171
PH01000052G1870	951	27	29	0.981351	6.34011	2.69167	Up	2.14e-11	1.3e-10
PH01002076G0010	348	138	148	13.707	88.4223	2.6895	Up	1.19e-50	3.45e-49
PH01001367G0130	441	14	15	1.09731	7.07184	2.68811	Up	1.13e-06	4.36e-06
PH01000350G0410	1896	14	15	0.25523	1.64487	2.68811	Up	1.13e-06	4.36e-06
PH01009868G0020	273	89	95	11.2686	72.3503	2.6827	Up	4.08e-33	7.32e-32
PH01001817G0090	510	45	48	3.04989	19.5682	2.68168	Up	1.21e-17	1.15e-16
PH01002108G0260	1041	261	278	8.66625	55.5231	2.67961	Up	7.26e-93	4.41e-91
PH01168667G0010	219	174	185	27.4629	175.633	2.67701	Up	1.99e-62	7.37e-61
PH01000084G1580	2118	17	18	0.277437	1.76696	2.67104	Up	1.23e-07	5.26e-07
PH01001832G0160	2121	36	38	0.586682	3.72497	2.66658	Up	3.06e-14	2.3e-13
PH01002948G0030	312	22	23	2.4373	15.3268	2.6527	Up	3.1e-09	1.56e-08
PH01000339G0860	231	45	47	6.73351	42.3024	2.65131	Up	4.46e-17	4.05e-16
PH01003150G0010	738	23	24	1.07724	6.76137	2.64997	Up	1.49e-09	7.69e-09
PH01000145G1360	630	46	48	2.52382	15.8409	2.64997	Up	2.16e-17	2e-16
PH01001496G0470	1281	24	25	0.647595	4.05761	2.64747	Up	7.15e-10	3.81e-09
PH01000783G0760	834	25	26	1.03613	6.48167	2.64516	Up	3.44e-10	1.89e-09
PH01000015G2370	660	107	111	5.60378	34.967	2.64152	Up	1.27e-37	2.62e-36
PH01003064G0080	1614	32	33	0.685311	4.25099	2.63297	Up	2.07e-12	1.37e-11
PH01000530G0580	417	36	37	2.98406	18.4478	2.6281	Up	1.12e-13	8.12e-13
PH01001327G0380	624	38	39	2.10494	12.9945	2.62605	Up	2.62e-14	1.98e-13
PH01000308G0670	1947	80	82	1.42025	8.75644	2.6242	Up	4.6e-28	6.93e-27
PH01001336G0010	1059	90	92	2.93757	18.0622	2.62028	Up	3.4e-31	5.77e-30
PH01001221G0130	2208	190	194	2.97438	18.2676	2.61863	Up	1.59e-63	6.01e-62
PH01000164G0110	642	474	482	25.5202	156.096	2.61272	Up	3.67e-154	4.05e-152
PH01000594G0650	2214	253	257	3.94988	24.1343	2.6112	Up	3.69e-83	1.93e-81
PH01001730G0150	495	113	114	7.89068	47.8828	2.60128	Up	7.76e-38	1.61e-36
PH01000788G0390	1470	10	10	0.235139	1.41437	2.58857	Up	8.65e-05	0.000259384
PH01000781G0490	501	42	42	2.8977	17.4297	2.58857	Up	5.15e-15	4.09e-14
PH01004972G0020	288	9	9	1.08017	6.49725	2.58857	Up	0.000184856	0.000525136
PH01007114G0040	774	106	106	4.73376	28.4737	2.58857	Up	4.25e-35	8.19e-34
PH01152382G0010	759	9	9	0.409866	2.46536	2.58857	Up	0.000184856	0.00052528
PH01001985G0190	1740	20	20	0.397303	2.38979	2.58857	Up	4.99e-08	2.22e-07
PH01155616G0010	279	10	10	1.2389	7.45204	2.58857	Up	8.65e-05	0.00025946
PH01000863G0730	849	37	37	1.50638	9.06095	2.58857	Up	1.96e-13	1.4e-12
PH01000046G0840	729	18	18	0.853466	5.13363	2.58857	Up	2.19e-07	9.1e-07
PH01004255G0200	1380	11	11	0.275521	1.65727	2.58857	Up	4.07e-05	0.00012749
PH01128678G0010	810	14	14	0.597426	3.59354	2.58857	Up	4.28e-06	1.53e-05
PH01000221G0410	468	43	43	3.17588	19.103	2.58857	Up	2.49e-15	2.03e-14
PH01001220G0030	894	18	18	0.695947	4.18615	2.58857	Up	2.19e-07	9.1e-07
PH01004078G0110	837	164	164	6.77267	40.7378	2.58857	Up	3.24e-53	9.98e-52
PH01000793G0350	3138	9	9	0.0991359	0.596306	2.58857	Up	0.000184856	0.000525232
PH01000089G1620	978	24	24	0.84823	5.10214	2.58857	Up	2.63e-09	1.33e-08
PH01006391G0030	756	13	13	0.594378	3.57521	2.58857	Up	9.05e-06	3.1e-05
PH01000842G0450	4215	12	12	0.0984068	0.59192	2.58857	Up	1.92e-05	6.29e-05
PH01001144G0050	1326	16	16	0.417078	2.50874	2.58857	Up	9.66e-07	3.73e-06
PH01000000G0550	918	10	10	0.376529	2.26484	2.58857	Up	8.65e-05	0.000259434
PH01006889G0020	597	9	9	0.521086	3.13435	2.58857	Up	0.000184856	0.000525184
PH01002704G0080	573	9	9	0.542912	3.26563	2.58857	Up	0.000184856	0.000525088
PH01001566G0420	300	52	52	5.99133	36.0381	2.58857	Up	3.63e-18	3.51e-17
PH01001364G0190	2241	10	10	0.154241	0.927764	2.58857	Up	8.65e-05	0.000259409
PH01000440G0530	603	9	9	0.515901	3.10316	2.58857	Up	0.000184856	0.00052504
PH01000114G1450	3150	15	15	0.164597	0.990057	2.58857	Up	2.03e-06	7.56e-06
PH01000023G1870	480	18	18	1.2962	7.7967	2.58857	Up	2.19e-07	9.11e-07
PH01003160G0100	999	134	133	4.6364	27.68	2.57777	Up	2.66e-43	6.49e-42
PH01000065G1070	4434	346	342	2.69725	16.0365	2.5718	Up	9.37e-108	6.82e-106
PH01001738G0040	1641	309	304	6.50865	38.5163	2.56504	Up	1.09e-95	6.87e-94
PH01003139G0180	369	59	58	5.52671	32.6799	2.56391	Up	8.09e-20	8.57e-19
PH01000004G0290	1059	46	45	1.50142	8.83479	2.55686	Up	1e-15	8.39e-15
PH01001192G0030	2697	294	287	3.76797	22.1249	2.55381	Up	6.21e-90	3.63e-88
PH01000093G0340	870	39	38	1.54948	9.08121	2.5511	Up	1.63e-13	1.17e-12
PH01005896G0050	1023	107	104	3.61534	21.1367	2.54755	Up	8.98e-34	1.65e-32
PH01002003G0270	405	35	34	2.98713	17.4543	2.54675	Up	3.01e-12	1.97e-11
PH01001166G0210	1524	68	66	1.54229	9.00406	2.54551	Up	4.24e-22	5.03e-21
PH01000091G0440	1296	1146	1111	30.5647	178.233	2.54383	Up	0	0
PH01004359G0020	1296	95	92	2.53373	14.7592	2.54228	Up	5.1e-30	8.29e-29
PH01000431G0600	399	29	28	2.51227	14.5903	2.53795	Up	2.41e-10	1.34e-09
PH01000171G0560	684	28	27	1.41496	8.20705	2.53611	Up	5.02e-10	2.71e-09
PH01003122G0060	423	28	27	2.28802	13.271	2.53611	Up	5.02e-10	2.71e-09
PH01006982G0020	624	110	106	6.09325	35.3184	2.53513	Up	3.6e-34	6.7e-33
PH01000232G0120	2907	187	180	2.2235	12.8738	2.53353	Up	1.37e-56	4.53e-55
PH01000363G1010	588	130	125	7.642	44.199	2.53199	Up	7.02e-40	1.57e-38
PH01004175G0100	561	25	24	1.54035	8.89463	2.52968	Up	4.54e-09	2.24e-08
PH01001477G0050	621	50	48	2.78304	16.0705	2.52968	Up	1.94e-16	1.69e-15
PH01000287G0320	486	122	117	8.6769	50.0529	2.5282	Up	2.22e-37	4.53e-36
PH01004139G0050	1551	21	20	0.468003	2.68101	2.51818	Up	8.64e-08	3.75e-07
PH01001392G0440	3732	330	314	3.05642	17.4931	2.51687	Up	2.68e-96	1.7e-94
PH01007419G0040	360	20	19	1.9203	10.9731	2.51457	Up	1.81e-07	7.59e-07
PH01001109G0470	1344	2476	2350	63.6785	363.537	2.51322	Up	0	0
PH01004108G0140	1128	37	35	1.13379	6.45117	2.5084	Up	2.46e-12	1.63e-11
PH01001393G0310	1671	184	174	3.80612	21.6497	2.50796	Up	4.83e-54	1.51e-52
PH01000298G0040	633	18	17	0.982902	5.58373	2.50611	Up	7.96e-07	3.1e-06
PH01001186G0560	516	18	17	1.20577	6.84981	2.50611	Up	7.96e-07	3.1e-06
PH01002800G0270	705	106	100	5.19706	29.4911	2.50451	Up	7.67e-32	1.33e-30
PH01001070G0070	753	295	278	13.5415	76.759	2.50294	Up	7.17e-85	3.85e-83
PH01000029G2370	1770	85	80	1.65992	9.39715	2.50111	Up	8.29e-26	1.15e-24
PH01001348G0030	342	17	16	1.71816	9.72688	2.50111	Up	1.67e-06	6.29e-06
PH01000490G0370	390	33	31	2.92476	16.5263	2.49838	Up	4.56e-11	2.7e-10
PH01001266G0180	2910	329	308	3.90791	22.0058	2.49342	Up	2.56e-93	1.57e-91
PH01000467G0640	2091	234	219	3.86815	21.7756	2.493	Up	5.97e-67	2.37e-65
PH01000019G2170	1311	1090	1020	28.7386	161.762	2.49281	Up	1e-303	3.17e-301
PH01000295G1170	240	30	28	4.32067	24.2564	2.48904	Up	4.09e-10	2.24e-09
PH01000817G0270	360	15	14	1.44022	8.08547	2.48904	Up	7.43e-06	2.58e-05
PH01001287G0440	1794	14	13	0.269741	1.50661	2.48166	Up	1.57e-05	5.22e-05
PH01000006G2340	306	140	130	15.8142	88.3286	2.48166	Up	2.53e-40	5.71e-39
PH01002539G0120	354	14	13	1.36699	7.63519	2.48166	Up	1.57e-05	5.22e-05
PH01001083G0600	3087	70	65	0.783795	4.3778	2.48166	Up	4.16e-21	4.7e-20
PH01005099G0030	1398	14	13	0.346148	1.93337	2.48166	Up	1.57e-05	5.22e-05
PH01000631G0580	1695	136	126	2.77339	15.4554	2.47839	Up	4.48e-39	9.74e-38
PH01000257G0580	282	27	25	3.30945	18.4319	2.47754	Up	3.69e-09	1.84e-08
PH01008349G0010	1221	222	205	6.28461	34.9074	2.47364	Up	3.74e-62	1.38e-60
PH01001538G0080	1044	325	298	10.7603	59.3465	2.46345	Up	6.74e-89	3.86e-87
PH01007618G0020	384	12	11	1.08017	5.95581	2.46304	Up	7.07e-05	0.000215002
PH01000071G1240	492	12	11	0.843058	4.64844	2.46304	Up	7.07e-05	0.000214981
PH01000001G3120	732	24	22	1.13329	6.24872	2.46304	Up	3.35e-08	1.52e-07
PH01002019G0390	1923	36	33	0.64709	3.56791	2.46304	Up	1.78e-11	1.09e-10
PH01006680G0020	339	12	11	1.22355	6.74641	2.46304	Up	7.07e-05	0.000215023
PH01002954G0250	582	152	139	9.02738	49.656	2.45959	Up	1.79e-42	4.26e-41
PH01000044G0060	387	35	32	3.12607	17.1917	2.45929	Up	3.68e-11	2.2e-10
PH01000203G0610	1797	162	148	3.11608	17.1235	2.45818	Up	4.63e-45	1.18e-43
PH01000612G0410	1758	162	148	3.1852	17.5034	2.45818	Up	4.63e-45	1.17e-43
PH01000379G0690	3330	81	74	0.840779	4.62027	2.45818	Up	1.73e-23	2.19e-22
PH01001205G0160	369	23	21	2.15448	11.8324	2.45733	Up	6.99e-08	3.06e-07
PH01001478G0290	468	34	31	2.51116	13.7719	2.45531	Up	7.64e-11	4.44e-10
PH01000179G0850	612	34	31	1.9203	10.5315	2.45531	Up	7.64e-11	4.44e-10
PH01005935G0040	603	45	41	2.57951	14.1366	2.45427	Up	8.76e-14	6.39e-13
PH01033360G0010	252	21	19	2.88045	15.6759	2.44418	Up	3.06e-07	1.25e-06
PH01000118G0170	705	41	37	2.01018	10.9117	2.44048	Up	1.6e-12	1.07e-11
PH01000276G0290	2478	682	614	9.51315	51.5165	2.43704	Up	3.62e-178	5.09e-176
PH01000003G0270	1578	10	9	0.219045	1.18581	2.43657	Up	0.00032238	0.000880775
PH01001275G0370	1674	10	9	0.206484	1.11781	2.43657	Up	0.00032238	0.000880698
PH01001131G0110	423	10	9	0.817148	4.42366	2.43657	Up	0.00032238	0.00088062
PH01003985G0040	681	328	295	16.6482	90.0647	2.43559	Up	1.12e-86	6.13e-85
PH01000277G0630	1611	29	26	0.62222	3.3555	2.43103	Up	2.95e-09	1.49e-08
PH01001125G0050	1371	192	172	4.84066	26.0838	2.42988	Up	3.05e-51	8.99e-50
PH01000901G0290	783	19	17	0.838751	4.51405	2.42811	Up	1.34e-06	5.11e-06
PH01000271G0410	1473	85	76	1.99461	10.7273	2.42711	Up	1.11e-23	1.41e-22
PH01001221G0100	339	66	59	6.72954	36.1853	2.42682	Up	8.62e-19	8.63e-18
PH01005691G0070	1284	47	42	1.26524	6.80086	2.4263	Up	6.99e-14	5.14e-13
PH01002450G0180	696	28	25	1.39056	7.4681	2.42508	Up	6.15e-09	3e-08
PH01000264G1150	798	28	25	1.21282	6.51353	2.42508	Up	6.15e-09	3e-08
PH01002850G0170	819	28	25	1.18172	6.34652	2.42508	Up	6.15e-09	3e-08
PH01000378G1050	1065	121	108	3.92715	21.084	2.4246	Up	8.15e-33	1.45e-31
PH01006117G0020	1002	408	364	14.0745	75.5289	2.42394	Up	9.39e-106	6.69e-104
PH01002685G0290	567	55	49	3.3529	17.9677	2.42192	Up	7.22e-16	6.09e-15
PH01000029G1950	1764	118	105	2.3122	12.3757	2.42018	Up	7.01e-32	1.22e-30
PH01000541G0630	591	18	16	1.05275	5.62875	2.41865	Up	2.82e-06	1.03e-05
PH01002688G0220	414	77	68	6.42883	34.1498	2.40925	Up	3.5e-21	3.97e-20
PH01002245G0190	507	17	15	1.159	6.15124	2.408	Up	5.93e-06	2.08e-05
PH01000133G1500	345	42	37	4.20796	22.2978	2.40571	Up	2.63e-12	1.73e-11
PH01000254G0800	1551	676	595	15.0652	79.7599	2.40444	Up	1.49e-169	1.92e-167
PH01002057G0140	726	25	22	1.19027	6.30036	2.40415	Up	5.55e-08	2.46e-07
PH01001157G0340	513	33	29	2.2235	11.7533	2.40216	Up	5.42e-10	2.92e-09
PH01000064G1550	429	41	36	3.30345	17.4472	2.40095	Up	5.43e-12	3.49e-11
PH01000289G0250	588	64	56	3.76222	19.8011	2.39593	Up	1.22e-17	1.15e-16
PH01001071G0580	411	32	28	2.69122	14.1643	2.39593	Up	1.13e-09	5.87e-09
PH01000402G1080	801	94	82	4.05636	21.2844	2.39154	Up	6.35e-25	8.53e-24
PH01001010G0200	165	218	190	45.6682	239.414	2.39025	Up	3.72e-55	1.19e-53
PH01002435G0260	864	1012	882	40.4863	212.244	2.39022	Up	3.65e-248	8.8e-246
PH01001103G0530	1107	62	54	1.93591	10.142	2.38926	Up	5.17e-17	4.69e-16
PH01001325G0480	1965	433	377	7.61669	39.8895	2.38877	Up	2.79e-107	2.02e-105
PH01000447G0790	630	98	85	5.37684	28.0516	2.38325	Up	1.19e-25	1.64e-24
PH01000064G0750	750	75	65	3.45654	18.019	2.38212	Up	4.9e-20	5.25e-19
PH01000000G5200	1152	15	13	0.45007	2.34623	2.38212	Up	2.64e-05	8.49e-05
PH01001700G0340	921	30	26	1.12591	5.86939	2.38212	Up	4.85e-09	2.39e-08
PH01004062G0010	810	270	234	11.5218	60.0635	2.38212	Up	3.85e-67	1.54e-65
PH01005910G0020	615	82	71	4.60872	24.0028	2.38077	Up	1.06e-21	1.23e-20
PH01000621G0080	717	52	45	2.50683	13.0489	2.37999	Up	2.11e-14	1.61e-13
PH01004537G0060	903	37	32	1.4163	7.36787	2.37912	Up	9.94e-11	5.71e-10
PH01005803G0010	204	22	19	3.72764	19.3644	2.37707	Up	5.05e-07	2.01e-06
PH01000288G0980	1485	201	173	4.67855	24.2214	2.37215	Up	6.89e-50	1.97e-48
PH01001961G0020	804	43	37	1.84865	9.56809	2.37176	Up	4.27e-12	2.77e-11
PH01000901G0210	1125	178	153	5.46901	28.276	2.37023	Up	2.64e-44	6.59e-43
PH01000840G0550	273	934	801	118.257	610.028	2.36695	Up	1.53e-222	3.13e-220
PH01002892G0270	249	14	12	1.94343	10.0199	2.36618	Up	5.58e-05	0.000171898
PH01001891G0480	1128	21	18	0.643504	3.31774	2.36618	Up	1.06e-06	4.07e-06
PH01000868G0600	747	14	12	0.647812	3.33995	2.36618	Up	5.58e-05	0.000171915
PH01000765G0270	2310	152	130	2.27443	11.7007	2.36301	Up	8.72e-38	1.8e-36
PH01004842G0030	891	315	269	12.2201	62.7703	2.36083	Up	6.26e-76	2.9e-74
PH01003194G0130	1455	102	87	2.42314	12.4319	2.35909	Up	7.3e-26	1.02e-24
PH01000057G2090	1305	34	29	0.900554	4.62027	2.35909	Up	8.81e-10	4.65e-09
PH01001262G0550	1077	706	602	22.6585	116.215	2.35867	Up	5.19e-167	6.42e-165
PH01000240G1160	1203	73	62	2.09748	10.7153	2.35295	Up	6.79e-19	6.84e-18
PH01003465G0180	1386	33	28	0.822985	4.20024	2.35153	Up	1.82e-09	9.35e-09
PH01000787G0330	2163	33	28	0.52735	2.69142	2.35153	Up	1.82e-09	9.36e-09
PH01001030G0530	849	111	94	4.51915	23.0197	2.34875	Up	1.24e-27	1.85e-26
PH01000936G0360	675	26	22	1.33141	6.77639	2.34757	Up	9.05e-08	3.91e-07
PH01000775G0560	654	13	11	0.687079	3.49699	2.34757	Up	0.000118333	0.000345348
PH01000051G0800	1107	13	11	0.405917	2.06597	2.34757	Up	0.000118333	0.000345316
PH01000404G0720	1995	736	621	12.7519	64.7185	2.34346	Up	1.15e-170	1.5e-168
PH01005812G0020	687	70	59	3.52194	17.8556	2.34193	Up	5.85e-18	5.62e-17
PH01003453G0070	1170	182	153	5.37684	27.1885	2.33817	Up	1.69e-43	4.17e-42
PH01000214G0530	426	25	21	2.02848	10.2492	2.33704	Up	1.88e-07	7.88e-07
PH01001584G0100	981	37	31	1.30369	6.5701	2.33332	Up	3.31e-10	1.82e-09
PH01000242G0250	1686	156	130	3.19822	16.0312	2.32554	Up	5.53e-37	1.12e-35
PH01000500G0120	1224	60	50	1.69438	8.49314	2.32554	Up	2.36e-15	1.92e-14
PH01007939G0030	381	12	10	1.08867	5.45701	2.32554	Up	0.000251616	0.000699436
PH01005827G0010	276	24	20	3.00568	15.0661	2.32554	Up	3.92e-07	1.58e-06
PH01070898G0010	366	12	10	1.13329	5.68066	2.32554	Up	0.000251616	0.000699624
PH01000784G0440	1845	48	40	0.899262	4.50758	2.32554	Up	1.25e-12	8.45e-12
PH01000040G0880	1383	198	165	4.94862	24.8051	2.32554	Up	2.07e-46	5.44e-45
PH01000948G0430	681	24	20	1.21816	6.10608	2.32554	Up	3.92e-07	1.58e-06
PH01003602G0130	1350	30	25	0.768119	3.85022	2.32554	Up	1.62e-08	7.59e-08
PH01001174G0410	441	12	10	0.940554	4.71456	2.32554	Up	0.000251616	0.000699561
PH01000185G0540	360	12	10	1.15218	5.77533	2.32554	Up	0.000251616	0.000699499
PH01002538G0170	192	276	229	49.6877	247.978	2.31925	Up	2.18e-63	8.22e-62
PH01000306G0810	1440	129	107	3.09648	15.449	2.31881	Up	1.16e-30	1.93e-29
PH01000618G0640	552	29	24	1.81593	9.03965	2.31556	Up	3.37e-08	1.53e-07
PH01002290G0260	1677	110	91	2.26726	11.282	2.31501	Up	2.65e-26	3.74e-25
PH01000700G0300	1470	86	71	2.02219	10.042	2.31206	Up	6.82e-21	7.62e-20
PH01002441G0050	1602	80	66	1.72611	8.56566	2.31104	Up	1.54e-19	1.61e-18
PH01004315G0110	645	40	33	2.14359	10.6374	2.31104	Up	1.24e-10	7.07e-10
PH01003824G0130	1545	97	80	2.17012	10.7657	2.31059	Up	2.73e-23	3.44e-22
PH01000332G0260	1497	644	531	14.8698	73.7483	2.31022	Up	2.27e-143	2.32e-141
PH01002512G0010	1557	91	75	2.0202	10.015	2.3096	Up	6.16e-22	7.25e-21
PH01045770G0010	591	17	14	0.994266	4.92516	2.30847	Up	2.04e-05	6.68e-05
PH01001527G0240	996	17	14	0.589971	2.92246	2.30847	Up	2.04e-05	6.68e-05
PH01000778G0430	594	17	14	0.989245	4.90028	2.30847	Up	2.04e-05	6.68e-05
PH01000425G0550	309	17	14	1.90165	9.41996	2.30847	Up	2.04e-05	6.68e-05
PH01000227G0690	570	17	14	1.0309	5.10661	2.30847	Up	2.04e-05	6.68e-05
PH01000114G1290	1377	28	23	0.702854	3.47275	2.30478	Up	6.98e-08	3.06e-07
PH01000058G0590	621	291	239	16.1973	80.0177	2.30457	Up	1.73e-65	6.69e-64
PH01000464G0390	2559	363	298	4.90318	24.2117	2.30392	Up	4.17e-81	2.12e-79
PH01000439G0880	558	72	59	4.46005	21.9835	2.30129	Up	1.46e-17	1.37e-16
PH01002914G0200	285	22	18	2.6682	13.1313	2.29907	Up	1.7e-06	6.4e-06
PH01000810G0130	954	22	18	0.797105	3.92287	2.29907	Up	1.7e-06	6.4e-06
PH01001659G0060	1212	55	45	1.56856	7.71951	2.29907	Up	8.57e-14	6.25e-13
PH01000608G0040	630	44	36	2.41409	11.8807	2.29907	Up	2.24e-11	1.36e-10
PH01000147G1250	1044	114	93	3.77438	18.5209	2.29484	Up	1.57e-26	2.24e-25
PH01001438G0350	384	65	53	5.85091	28.6962	2.29413	Up	6.83e-16	5.78e-15
PH01002303G0320	396	119	97	10.3871	50.9279	2.29367	Up	1.43e-27	2.12e-26
PH01000608G0540	570	54	44	3.27461	16.0493	2.29312	Up	1.76e-13	1.26e-12
PH01003000G0050	165	16	13	3.35179	16.3809	2.28901	Up	4.3e-05	0.000134388
PH01252287G0010	552	16	13	1.00189	4.89648	2.28901	Up	4.3e-05	0.000134375
PH01000474G0460	420	32	26	2.63355	12.8707	2.28901	Up	1.25e-08	5.89e-08
PH01002635G0220	1287	37	30	0.993721	4.84643	2.28601	Up	1.08e-09	5.67e-09
PH01000025G0600	273	343	278	43.4283	211.72	2.28545	Up	5.8e-75	2.64e-73
PH01000231G0250	4440	179	145	1.39351	6.78992	2.28467	Up	4.75e-40	1.06e-38
PH01000486G0360	1200	47	38	1.35381	6.58388	2.28191	Up	8.36e-12	5.27e-11
PH01003213G0220	615	47	38	2.64158	12.8466	2.28191	Up	8.36e-12	5.27e-11
PH01001209G0210	375	73	59	6.72873	32.7115	2.28139	Up	2.3e-17	2.13e-16
PH01004885G0050	435	31	25	2.46328	11.949	2.27823	Up	2.58e-08	1.18e-07
PH01000300G0160	432	36	29	2.88045	13.9571	2.27663	Up	2.23e-09	1.14e-08
PH01000243G1380	699	159	128	7.86251	38.0726	2.27569	Up	2.15e-35	4.18e-34
PH01002344G0400	279	164	132	20.318	98.367	2.27542	Up	1.96e-36	3.94e-35
PH01000028G0810	861	1453	1169	58.3316	282.287	2.27481	Up	4e-306	1.31e-303
PH01000635G0160	396	91	73	7.94305	38.3272	2.2706	Up	6.28e-21	7.03e-20
PH01002306G0190	1146	465	373	14.0252	67.6712	2.27052	Up	6.12e-99	3.98e-97
PH01003437G0040	5613	1223	980	7.53135	36.3003	2.269	Up	4.8e-256	1.2e-253
PH01003290G0010	231	647	518	96.813	466.227	2.26776	Up	2.59e-136	2.43e-134
PH01000076G0660	285	15	12	1.81923	8.75419	2.26665	Up	9.06e-05	0.000270555
PH01000010G0770	1434	20	16	0.482083	2.3198	2.26665	Up	7.43e-06	2.57e-05
PH01002403G0320	201	30	24	5.15901	24.8253	2.26665	Up	5.33e-08	2.36e-07
PH01000606G0130	1179	60	48	1.75905	8.46461	2.26665	Up	2.45e-14	1.86e-13
PH01000270G1150	606	30	24	1.71116	8.23414	2.26665	Up	5.33e-08	2.36e-07
PH01002489G0290	321	113	90	12.1679	58.2931	2.26025	Up	3.21e-25	4.36e-24
PH01000355G0310	1725	113	90	2.26428	10.8476	2.26025	Up	3.21e-25	4.36e-24
PH01035278G0010	321	108	86	11.6295	55.7023	2.25995	Up	3.54e-24	4.61e-23
PH01000057G2040	1737	1044	830	20.775	99.3477	2.25764	Up	1.13e-215	2.14e-213
PH01000422G0810	696	39	31	1.93685	9.26045	2.25737	Up	8.26e-10	4.37e-09
PH01001233G0370	999	68	54	2.3528	11.2385	2.256	Up	8.15e-16	6.85e-15
PH01001533G0340	1053	53	42	1.73976	8.29279	2.25297	Up	1.15e-12	7.8e-12
PH01001995G0030	840	24	19	0.987582	4.70277	2.25154	Up	1.3e-06	4.94e-06
PH01002771G0400	552	412	326	25.7988	122.789	2.2508	Up	1.09e-85	5.9e-84
PH01000011G1700	279	152	120	18.8313	89.4245	2.24754	Up	9.57e-33	1.7e-31
PH01000250G0470	543	57	45	3.62841	17.2303	2.24754	Up	2.09e-13	1.49e-12
PH01000212G0990	783	19	15	0.838751	3.98299	2.24754	Up	1.55e-05	5.17e-05
PH01001949G0420	735	19	15	0.893527	4.2431	2.24754	Up	1.55e-05	5.17e-05
PH01000182G0380	684	99	78	5.00288	23.7093	2.24462	Up	6.68e-22	7.85e-21
PH01000098G0660	771	14	11	0.627646	2.96632	2.24065	Up	0.000191223	0.000541589
PH01007092G0020	1245	14	11	0.388687	1.83697	2.24065	Up	0.000191223	0.000541638
PH01001832G0130	3546	65	51	0.633601	2.99027	2.23863	Up	6.92e-15	5.45e-14
PH01002381G0190	543	88	69	5.60175	26.4198	2.23767	Up	1.67e-19	1.74e-18
PH01003871G0100	1452	37	29	0.880798	4.15251	2.2371	Up	3.49e-09	1.75e-08
PH01001017G0190	3783	37	29	0.33807	1.59383	2.2371	Up	3.49e-09	1.75e-08
PH01003621G0010	1341	258	202	6.65016	31.3186	2.23556	Up	2.22e-53	6.86e-52
PH01001609G0110	624	23	18	1.27404	5.99746	2.23494	Up	2.69e-06	9.84e-06
PH01002344G0090	1128	23	18	0.70479	3.31774	2.23494	Up	2.69e-06	9.84e-06
PH01000031G0750	636	41	32	2.22827	10.461	2.23102	Up	6.25e-10	3.35e-09
PH01000617G0440	2769	18	14	0.224694	1.0512	2.226	Up	3.25e-05	0.000103112
PH01000292G0160	792	197	153	8.5977	40.1648	2.22391	Up	1.27e-40	2.89e-39
PH01001866G0100	756	152	118	6.94965	32.4519	2.22329	Up	9.25e-32	1.59e-30
PH01000984G0340	846	116	90	4.73946	22.1183	2.22245	Up	1.17e-24	1.55e-23
PH01001375G0160	432	519	402	41.5265	193.474	2.22003	Up	3.85e-103	2.7e-101
PH01000144G0770	624	22	17	1.21865	5.66427	2.2166	Up	5.6e-06	1.97e-05
PH01002430G0110	1530	276	213	6.23532	28.9446	2.21476	Up	1.89e-55	6.1e-54
PH01000203G0790	1500	70	54	1.61305	7.48483	2.21418	Up	1.94e-15	1.59e-14
PH01000093G1460	1188	61	47	1.77482	8.22548	2.21243	Up	1.19e-13	8.64e-13
PH01000209G0220	321	122	94	13.137	60.8839	2.21243	Up	1.62e-25	2.24e-24
PH01003130G0150	1011	26	20	0.888922	4.113	2.21006	Up	9.76e-07	3.77e-06
PH01000438G0060	879	698	535	27.4478	126.545	2.20489	Up	3.26e-135	3.05e-133
PH01000196G0550	648	256	196	13.6555	62.887	2.20328	Up	8.13e-51	2.38e-49
PH01006342G0060	2004	268	205	4.62251	21.2684	2.20196	Up	5.17e-53	1.58e-51
PH01001113G0210	2796	336	257	4.15378	19.1107	2.20188	Up	6.14e-66	2.39e-64
PH01001197G0220	1896	843	644	15.3685	70.6199	2.2001	Up	8.44e-162	9.97e-160
PH01003064G0180	837	1422	1085	58.724	269.516	2.19835	Up	1.06e-270	2.92e-268
PH01001298G0250	429	1172	894	94.4303	433.271	2.19795	Up	2.1e-223	4.41e-221
PH01003115G0080	3237	25	19	0.266955	1.22037	2.19265	Up	2.02e-06	7.51e-06
PH01000529G0560	1887	354	269	6.48444	29.6388	2.19243	Up	1.67e-68	6.83e-67
PH01000047G1580	951	70	53	2.54424	11.5871	2.18721	Up	6e-15	4.75e-14
PH01002429G0230	918	37	28	1.39316	6.34154	2.18648	Up	1.11e-08	5.25e-08
PH01000633G0380	2088	1095	828	18.127	82.4479	2.18535	Up	2.22e-205	3.9e-203
PH01002108G0350	1056	114	86	3.73149	16.9322	2.18195	Up	4.55e-23	5.65e-22
PH01000329G0930	624	69	52	3.82213	17.326	2.18049	Up	1.22e-14	9.44e-14
PH01001824G0240	1560	766	577	16.9725	76.9008	2.1798	Up	2.74e-143	2.79e-141
PH01000076G2040	453	863	649	65.8497	297.87	2.17743	Up	1.23e-160	1.44e-158
PH01000573G0250	2670	2004	1507	25.9434	117.35	2.17737	Up	0	0
PH01000656G0090	648	20	15	1.06683	4.81278	2.17354	Up	2.42e-05	7.84e-05
PH01000312G0850	1803	72	54	1.38031	6.22698	2.17354	Up	4.49e-15	3.58e-14
PH01001026G0090	1278	16	12	0.432743	1.95223	2.17354	Up	0.000142692	0.000411721
PH01000685G0640	426	52	39	4.21925	19.0342	2.17354	Up	2.32e-11	1.4e-10
PH01000298G0800	975	20	15	0.709033	3.19865	2.17354	Up	2.42e-05	7.84e-05
PH01000543G0550	3792	620	465	5.65151	25.4955	2.17354	Up	1.98e-115	1.58e-113
PH01000620G0480	546	20	15	1.26613	5.71187	2.17354	Up	2.42e-05	7.84e-05
PH01000632G0390	780	28	21	1.24081	5.59763	2.17354	Up	7.29e-07	2.85e-06
PH01002011G0330	765	28	21	1.26514	5.70739	2.17354	Up	7.29e-07	2.85e-06
PH01000015G0560	537	28	21	1.80229	8.13064	2.17354	Up	7.29e-07	2.85e-06
PH01000418G0740	300	24	18	2.76523	12.4747	2.17354	Up	4.18e-06	1.49e-05
PH01003123G0070	1566	166	124	3.66402	16.463	2.16773	Up	3.82e-32	6.65e-31
PH01002417G0020	255	141	105	19.1126	85.6108	2.16327	Up	1.97e-27	2.9e-26
PH01000959G0390	1155	156	116	4.66857	20.8812	2.16115	Up	4.55e-30	7.41e-29
PH01001479G0020	975	117	87	4.14784	18.5521	2.16115	Up	5.12e-23	6.34e-22
PH01000011G2100	834	39	29	1.61637	7.22955	2.16115	Up	8.23e-09	3.96e-08
PH01001279G0250	324	35	26	3.73391	16.6843	2.15973	Up	4.64e-08	2.08e-07
PH01000045G0540	378	1590	1180	145.394	649.037	2.15833	Up	1.71e-286	5.02e-284
PH01000708G0070	735	201	149	9.45257	42.1481	2.15669	Up	5.75e-38	1.2e-36
PH01000081G0800	513	158	117	10.6459	47.4185	2.15516	Up	3.4e-30	5.57e-29
PH01001041G0230	1215	50	37	1.42244	6.33148	2.15417	Up	9.59e-11	5.52e-10
PH01000169G0770	1128	445	329	13.6362	60.641	2.15286	Up	3.46e-81	1.77e-79
PH01000080G0950	528	184	136	12.0455	53.5531	2.15247	Up	9.95e-35	1.89e-33
PH01000023G0350	1701	199	147	4.0438	17.9677	2.15162	Up	2.32e-37	4.74e-36
PH01000019G0130	1251	176	130	4.86291	21.6056	2.15151	Up	2.92e-33	5.27e-32
PH01001247G0400	2415	330	243	4.72322	20.9203	2.14706	Up	2.81e-60	9.99e-59
PH01000816G0480	471	394	290	28.9146	128.014	2.14643	Up	1.66e-71	7.03e-70
PH01004294G0060	405	34	25	2.90178	12.8341	2.14497	Up	9.5e-08	4.1e-07
PH01003218G0110	786	710	522	31.2232	138.079	2.1448	Up	7.33e-127	6.31e-125
PH01004053G0220	1638	188	138	3.96721	17.5164	2.14251	Up	5.51e-35	1.06e-33
PH01000137G0030	534	15	11	0.970937	4.28283	2.14111	Up	0.000299556	0.000823123
PH01002845G0100	1170	15	11	0.443146	1.95473	2.14111	Up	0.000299556	0.000822978
PH01002801G0250	1335	15	11	0.388375	1.71313	2.14111	Up	0.000299556	0.00082305
PH01003896G0140	1713	86	63	1.73533	7.6465	2.13959	Up	6.13e-17	5.53e-16
PH01000615G0020	777	164	120	7.29565	32.11	2.13791	Up	1.4e-30	2.32e-29
PH01005336G0010	2874	41	30	0.493104	2.17027	2.13791	Up	6.1e-09	2.98e-08
PH01000323G0190	1938	471	344	8.40056	36.9049	2.13526	Up	8.38e-84	4.43e-82
PH01000571G0580	660	363	265	19.011	83.4798	2.1346	Up	5.21e-65	1.99e-63
PH01004631G0010	1791	137	100	2.64403	11.6087	2.1344	Up	9.71e-26	1.34e-24
PH01000429G1040	393	3235	2358	284.527	1247.47	2.13237	Up	0	0
PH01001428G0440	1398	261	190	6.45319	28.257	2.13052	Up	4.67e-47	1.24e-45
PH01000145G1140	1674	158	115	3.26244	14.2831	2.13028	Up	3.05e-29	4.83e-28
PH01000509G0720	1467	66	48	1.55509	6.80285	2.12914	Up	3.09e-13	2.17e-12
PH01003073G0070	468	330	240	24.373	106.622	2.12914	Up	7.42e-59	2.56e-57
PH01005698G0050	489	62	45	4.38252	19.133	2.12623	Up	1.71e-12	1.14e-11
PH01000059G1120	621	69	50	3.8406	16.7401	2.12391	Up	1.13e-13	8.19e-13
PH01001647G0320	1611	541	392	11.6076	50.5906	2.1238	Up	1.82e-94	1.12e-92
PH01005559G0020	609	36	26	2.04327	8.87637	2.11909	Up	7.01e-08	3.07e-07
PH01000528G0520	2601	373	269	4.95689	21.5026	2.117	Up	3.46e-65	1.33e-63
PH01000393G0220	4374	1303	939	10.2969	44.6341	2.11593	Up	5.58e-222	1.13e-219
PH01009727G0010	507	25	18	1.70441	7.38149	2.11464	Up	6.37e-06	2.23e-05
PH01001450G0440	564	57	41	3.49331	15.1142	2.11324	Up	1.91e-11	1.17e-10
PH01000251G0250	255	71	51	9.62408	41.5824	2.11125	Up	8.35e-14	6.1e-13
PH01001628G0230	624	71	51	3.93292	16.9928	2.11125	Up	8.35e-14	6.1e-13
PH01002296G0270	603	1171	841	67.1245	289.973	2.11101	Up	2.21e-198	3.53e-196
PH01000205G0930	1458	582	417	13.7977	59.4645	2.1076	Up	2.97e-99	1.93e-97
PH01000065G0260	1107	800	573	24.9795	107.618	2.10711	Up	1.61e-135	1.51e-133
PH01165903G0010	228	74	53	11.2186	48.3304	2.10704	Up	3.05e-14	2.3e-13
PH01003955G0100	759	21	15	0.956354	4.10893	2.10315	Up	3.71e-05	0.000116743
PH01000345G0270	516	126	90	8.44038	36.2637	2.10315	Up	6.91e-23	8.52e-22
PH01000007G1960	1119	471	336	14.549	62.4293	2.10131	Up	4.82e-80	2.4e-78
PH01001359G0190	2256	193	137	2.95706	12.6259	2.09415	Up	1.17e-33	2.13e-32
PH01002021G0210	639	31	22	1.67688	7.15816	2.09381	Up	8.14e-07	3.17e-06
PH01000000G5090	723	31	22	1.48206	6.32651	2.09381	Up	8.14e-07	3.17e-06
PH01000023G0610	747	24	17	1.11053	4.7316	2.09107	Up	1.31e-05	4.41e-05
PH01000932G0110	585	137	97	8.0948	34.4743	2.09045	Up	2.54e-24	3.31e-23
PH01000408G0180	3090	1083	765	12.1147	51.4734	2.08707	Up	1.1e-177	1.54e-175
PH01002648G0250	942	17	12	0.623791	2.64856	2.08607	Up	0.000218956	0.0006142
PH01001655G0420	189	17	12	3.10905	13.2008	2.08607	Up	0.000218956	0.000614311
PH01001832G0110	678	17	12	0.866683	3.67986	2.08607	Up	0.000218956	0.000614144
PH01003475G0030	741	136	96	6.34398	26.936	2.08607	Up	5.07e-24	6.57e-23
PH01001113G0490	408	17	12	1.44022	6.11506	2.08607	Up	0.000218956	0.000614255
PH01002305G0360	441	155	109	12.1488	51.3887	2.08063	Up	6.32e-27	9.16e-26
PH01000242G0390	1224	74	52	2.08974	8.83286	2.07956	Up	9.09e-14	6.61e-13
PH01000499G0210	456	84	59	6.36731	26.9009	2.0789	Up	2.21e-15	1.8e-14
PH01000112G0310	774	70	49	3.12607	13.1624	2.074	Up	5e-13	3.46e-12
PH01004389G0050	534	50	35	3.23646	13.6272	2.074	Up	8.79e-10	4.64e-09
PH01000731G0480	378	100	70	9.14428	38.5022	2.074	Up	7.26e-18	6.93e-17
PH01000366G0230	228	20	14	3.03205	12.7665	2.074	Up	7.67e-05	0.000231662
PH01001470G0150	1110	426	298	13.2656	55.8178	2.07303	Up	7.43e-70	3.08e-68
PH01000294G0330	612	73	51	4.12299	17.326	2.07117	Up	1.82e-13	1.3e-12
PH01000260G0630	1662	627	438	13.04	54.7927	2.07104	Up	1.54e-101	1.05e-99
PH01001041G0530	846	63	44	2.57402	10.8134	2.07073	Up	7.58e-12	4.8e-11
PH01000261G0840	2778	96	67	1.19448	5.01444	2.0697	Up	3.97e-17	3.62e-16
PH01000025G1970	1545	86	60	1.92403	8.07425	2.0692	Up	1.62e-15	1.34e-14
PH01000293G0600	876	33	23	1.30212	5.45888	2.06774	Up	5.94e-07	2.35e-06
PH01003219G0040	1536	412	287	9.27144	38.8481	2.06698	Up	4.52e-67	1.8e-65
PH01000109G1180	1773	204	142	3.97706	16.6517	2.0659	Up	3.67e-34	6.81e-33
PH01001817G0120	1932	2970	2065	53.1362	222.225	2.06425	Up	0	0
PH01004058G0180	1920	82	57	1.47623	6.17239	2.06391	Up	8.88e-15	6.95e-14
PH01001649G0290	2532	272	189	3.71318	15.5195	2.06335	Up	9.55e-45	2.41e-43
PH01005276G0040	1896	36	25	0.656305	2.74146	2.0625	Up	2.13e-07	8.86e-07
PH01002524G0200	498	121	84	8.39841	35.0695	2.06203	Up	6.48e-21	7.26e-20
PH01000436G0750	354	441	306	43.0603	179.721	2.06133	Up	4.3e-71	1.82e-69
PH01000069G0060	1338	62	43	1.60168	6.68178	2.06064	Up	1.52e-11	9.39e-11
PH01000291G0880	1557	26	18	0.5772	2.40361	2.05806	Up	9.55e-06	3.27e-05
PH01002658G0010	1830	233	161	4.40095	18.2917	2.0553	Up	3.39e-38	7.14e-37
PH01001655G0460	252	100	69	13.7164	56.9283	2.05324	Up	2.12e-17	1.97e-16
PH01000357G0510	705	129	89	6.32473	26.247	2.05308	Up	6.39e-22	7.52e-21
PH01000180G0790	2442	825	569	11.6775	48.4447	2.05261	Up	1.5e-129	1.35e-127
PH01000095G0180	300	29	20	3.34132	13.8608	2.05252	Up	3.39e-06	1.23e-05
PH01000280G1140	1848	93	64	1.73949	7.20042	2.04941	Up	3.17e-16	2.73e-15
PH01002104G0350	483	32	22	2.29005	9.47011	2.04801	Up	1.21e-06	4.63e-06
PH01002448G0020	342	80	55	8.08547	33.4361	2.04801	Up	3.56e-14	2.67e-13
PH01000325G0550	786	112	77	4.92535	20.368	2.04801	Up	3.82e-19	3.9e-18
PH01004824G0050	480	160	110	11.5218	47.6465	2.04801	Up	1.44e-26	2.06e-25
PH01000560G0630	1350	3143	2160	80.4733	332.659	2.04746	Up	0	0
PH01000836G0380	876	1317	904	51.9664	214.558	2.04571	Up	1.73e-203	2.95e-201
PH01003455G0210	2160	255	175	4.08063	16.8447	2.04543	Up	4.57e-41	1.05e-39
PH01001636G0120	828	54	37	2.25426	9.29075	2.04314	Up	4.68e-10	2.54e-09
PH01000421G0460	699	19	13	0.939545	3.86675	2.04109	Up	0.0001586	0.000454497
PH01002656G0180	1401	19	13	0.468767	1.92923	2.04109	Up	0.0001586	0.000454455
PH01001532G0200	297	19	13	2.21125	9.10053	2.04109	Up	0.0001586	0.00045433
PH01000120G0010	381	19	13	1.72373	7.09411	2.04109	Up	0.0001586	0.000454413
PH01000643G0300	1251	19	13	0.524974	2.16056	2.04109	Up	0.0001586	0.000454372
PH01000065G0980	552	231	158	14.4649	59.511	2.04061	Up	3.84e-37	7.8e-36
PH01002335G0050	1041	22	15	0.730488	2.99585	2.03603	Up	5.55e-05	0.000171133
PH01002204G0030	1248	22	15	0.609325	2.49894	2.03603	Up	5.55e-05	0.000171116
PH01002188G0190	1032	22	15	0.736859	3.02198	2.03603	Up	5.55e-05	0.00017115
PH01000003G0400	273	94	64	11.9016	48.7413	2.03398	Up	4.61e-16	3.94e-15
PH01003013G0220	741	25	17	1.16617	4.76991	2.03218	Up	1.96e-05	6.42e-05
PH01000008G2370	825	1053	716	44.118	180.442	2.0321	Up	4.59e-160	5.34e-158
PH01134581G0010	231	28	19	4.18974	17.101	2.02915	Up	6.92e-06	2.41e-05
PH01002069G0170	1530	87	59	1.96548	8.01752	2.02827	Up	6.89e-15	5.42e-14
PH01000657G0310	6246	90	61	0.49806	2.03052	2.02746	Up	2.51e-15	2.04e-14
PH01000984G0530	822	31	21	1.30356	5.31162	2.02669	Up	2.46e-06	9.03e-06
PH01000176G0550	537	68	46	4.37699	17.81	2.02467	Up	5.89e-12	3.77e-11
PH01000289G0850	1950	86	58	1.52442	6.18405	2.02029	Up	1.37e-14	1.06e-13
PH01001458G0130	783	86	58	3.79645	15.4009	2.02029	Up	1.37e-14	1.06e-13
PH01000795G0130	2001	8065	5439	139.315	565.134	2.02024	Up	0	0
PH01003703G0160	1716	49	33	0.987007	3.99831	2.01826	Up	5.23e-09	2.57e-08
PH01000897G0180	948	156	105	5.68797	23.0282	2.01742	Up	6.42e-25	8.62e-24
PH01000645G0010	576	318	214	19.083	77.2451	2.01716	Up	8.56e-49	2.4e-47
PH01000001G1880	984	61	41	2.14277	8.663	2.01539	Up	8.94e-11	5.17e-10
PH01001001G0630	1080	61	41	1.9523	7.89296	2.01539	Up	8.94e-11	5.17e-10
PH01001195G0440	2085	304	204	5.03975	20.3425	2.01307	Up	1.8e-46	4.73e-45
PH01001343G0210	2370	76	51	1.10843	4.47406	2.01307	Up	5.65e-13	3.89e-12
PH01000005G0580	909	158	106	6.00806	24.245	2.01271	Up	4.67e-25	6.3e-24
PH01000285G0600	561	249	167	15.3418	61.8918	2.01228	Up	2.24e-38	4.75e-37
PH01000275G0440	282	115	77	14.0958	56.7703	2.00987	Up	1.16e-18	1.16e-17
PH01004762G0030	633	396	265	21.6238	87.0406	2.00907	Up	1.36e-59	4.77e-58
PH01001440G0250	1323	139	93	3.63158	14.6151	2.00879	Up	3.78e-22	4.49e-21
PH01002216G0160	459	157	105	11.823	47.5616	2.0082	Up	9.24e-25	1.23e-23
PH01001057G0520	984	51	34	1.7915	7.18395	2.00361	Up	3.78e-09	1.89e-08
PH01000903G0470	1011	18	12	0.615407	2.4678	2.00361	Up	0.000327942	0.000894476
PH01000006G1230	267	18	12	2.33025	9.34436	2.00361	Up	0.000327942	0.000894555
PH01001390G0040	474	24	16	1.75015	7.01813	2.00361	Up	4e-05	0.000125492
PH01001492G0240	513	24	16	1.61709	6.48459	2.00361	Up	4e-05	0.000125479
PH01001124G0470	1113	21	14	0.652177	2.61525	2.00361	Up	0.00011412	0.000335735
PH01000548G0160	690	18	12	0.901705	3.61586	2.00361	Up	0.000327942	0.000894398
PH01003617G0110	363	21	14	1.99965	8.01864	2.00361	Up	0.00011412	0.000335703
PH01007367G0050	351	30	20	2.95431	11.8468	2.00361	Up	4.99e-06	1.77e-05
PH01000029G2510	303	27	18	3.08008	12.3512	2.00361	Up	1.41e-05	4.71e-05
PH01000391G0160	1356	57	38	1.45297	5.82644	2.00361	Up	4.94e-10	2.67e-09
PH01000648G0300	1683	99	66	2.03326	8.15341	2.00361	Up	3.52e-16	3.02e-15
PH01000063G1710	1566	594	396	13.111	52.5755	2.00361	Up	1.12e-87	6.27e-86
PH01000313G1030	360	30	20	2.88045	11.5507	2.00361	Up	4.99e-06	1.77e-05
PH01001354G0290	288	108	72	12.962	51.978	2.00361	Up	1.72e-17	1.6e-16
PH01002127G0260	798	836	557	36.2113	145.122	2.00275	Up	2.28e-122	1.89e-120
PH01000775G0830	1389	113	75	2.81201	11.2264	1.99721	Up	4.56e-18	4.4e-17
PH01000450G0700	1875	193	128	3.55793	14.1935	1.99612	Up	1.59e-29	2.55e-28
PH01003798G0070	2250	95	63	1.45943	5.82154	1.996	Up	1.91e-15	1.57e-14
PH01001892G0320	840	190	126	7.81836	31.1868	1.996	Up	4.33e-29	6.79e-28
PH01164623G0010	426	74	49	6.00431	23.9148	1.99383	Up	2.24e-12	1.48e-11
PH01002877G0180	654	71	47	3.75251	14.9417	1.99342	Up	6.17e-12	3.94e-11
PH01000015G2360	363	53	35	5.04673	20.0466	1.98994	Up	2.73e-09	1.38e-08
PH01000465G0400	1158	250	165	7.4623	29.6248	1.98911	Up	2.55e-37	5.2e-36
PH01004528G0030	420	50	33	4.11493	16.3359	1.98911	Up	7.58e-09	3.66e-08
PH01001808G0330	732	47	31	2.21936	8.80502	1.98818	Up	2.1e-08	9.73e-08
PH01003347G0080	636	316	208	17.174	67.9964	1.98523	Up	2.1e-46	5.5e-45
PH01000392G1070	381	38	25	3.44746	13.6425	1.9845	Up	4.56e-07	1.83e-06
PH01000196G0340	606	38	25	2.16747	8.57723	1.9845	Up	4.56e-07	1.82e-06
PH01000018G2540	1581	108	71	2.3612	9.33697	1.98343	Up	4.88e-17	4.44e-16
PH01002207G0160	183	35	23	6.61086	26.131	1.98285	Up	1.28e-06	4.87e-06
PH01003526G0050	639	530	348	28.6692	113.229	1.98167	Up	4.53e-76	2.11e-74
PH01000376G0230	666	489	321	25.3791	100.21	1.98131	Up	2.6e-70	1.09e-68
PH01002007G0060	1647	32	21	0.67158	2.65097	1.98089	Up	3.59e-06	1.29e-05
PH01000063G1970	507	64	42	4.36328	17.2235	1.98089	Up	9.33e-11	5.38e-10
PH01001161G0170	1911	4279	2808	77.3968	305.503	1.98084	Up	0	0
PH01000649G0690	990	965	633	33.6925	132.938	1.98025	Up	1.82e-136	1.72e-134
PH01000029G1610	1440	58	38	1.39222	5.48657	1.97852	Up	7.12e-10	3.79e-09
PH01000002G2980	255	29	19	3.93096	15.4915	1.97852	Up	1.01e-05	3.45e-05
PH01000596G0260	903	58	38	2.22015	8.74934	1.97852	Up	7.12e-10	3.79e-09
PH01001513G0460	771	52	34	2.33126	9.16862	1.9756	Up	5.46e-09	2.68e-08
PH01000653G0020	462	52	34	3.89047	15.3009	1.9756	Up	5.46e-09	2.67e-08
PH01000071G0560	831	127	83	5.28255	20.7662	1.97493	Up	1.68e-19	1.74e-18
PH01075898G0010	636	352	230	19.1305	75.1883	1.97463	Up	1.05e-50	3.05e-49
PH01001245G0240	1839	49	32	0.920991	3.61783	1.97386	Up	1.52e-08	7.1e-08
PH01000120G0360	3228	49	32	0.524691	2.06109	1.97386	Up	1.52e-08	7.1e-08
PH01000497G0700	1503	187	122	4.30055	16.8764	1.97242	Up	9.31e-28	1.39e-26
PH01001707G0480	2076	814	531	13.5531	53.1798	1.97226	Up	3.8e-114	3e-112
PH01008117G0030	606	43	28	2.45266	9.6065	1.96966	Up	1.17e-07	5.02e-07
PH01000456G0330	294	40	26	4.70277	18.3868	1.96709	Up	3.28e-07	1.33e-06
PH01000001G0700	519	60	39	3.996	15.6234	1.96709	Up	5.13e-10	2.77e-09
PH01009422G0010	711	20	13	0.972303	3.80149	1.96709	Up	0.000234294	0.000654271
PH01001245G0050	330	20	13	2.09487	8.19047	1.96709	Up	0.000234294	0.000654212
PH01001504G0060	1629	532	345	11.2884	44.0329	1.96374	Up	1.96e-74	8.77e-73
PH01003244G0070	507	54	35	3.68152	14.3529	1.96297	Up	3.93e-09	1.95e-08
PH01000270G1170	585	108	70	6.3813	24.8784	1.96297	Up	1.38e-16	1.21e-15
PH01000922G0500	861	196	127	7.86854	30.6676	1.96255	Up	1.29e-28	1.99e-27
PH01000306G0610	771	902	584	40.4383	157.485	1.96141	Up	2.66e-124	2.25e-122
PH01001737G0070	210	34	22	5.5963	21.7813	1.96054	Up	2.57e-06	9.44e-06
PH01001986G0170	732	99	64	4.67482	18.1781	1.95922	Up	2.82e-15	2.29e-14
PH01000893G0530	603	130	84	7.4519	28.9629	1.95852	Up	1.72e-19	1.79e-18
PH01000123G1080	1266	96	62	2.62107	10.1821	1.95781	Up	7.73e-15	6.07e-14
PH01000010G2720	528	48	31	3.14231	12.207	1.95781	Up	3.03e-08	1.38e-07
PH01000774G0330	1308	163	105	4.30746	16.6902	1.95409	Up	7.8e-24	1e-22
PH01001561G0480	735	367	236	17.2592	66.7581	1.95158	Up	4.24e-51	1.25e-49
PH01001445G0360	933	42	27	1.556	6.01675	1.95114	Up	2.35e-07	9.73e-07
PH01000606G0890	891	42	27	1.62934	6.30036	1.95114	Up	2.35e-07	9.73e-07
PH01001968G0050	1032	574	369	19.2253	74.3406	1.95114	Up	1.02e-78	5.01e-77
PH01270020G0010	378	28	18	2.5604	9.90057	1.95114	Up	2.05e-05	6.7e-05
PH01000891G0470	1128	2866	1842	87.823	339.516	1.95081	Up	0	0
PH01002326G0350	888	81	52	3.15292	12.175	1.94916	Up	1.2e-12	8.11e-12
PH01000152G1010	3312	547	351	5.70871	22.0342	1.9485	Up	7.87e-75	3.58e-73
PH01000593G0610	1158	348	223	10.3875	40.0383	1.94653	Up	3.27e-48	9.01e-47
PH01004136G0030	1104	192	123	6.01137	23.1641	1.94613	Up	1.91e-27	2.82e-26
PH01001255G0550	312	25	16	2.76966	10.6622	1.94472	Up	5.83e-05	0.000179231
PH01001590G0460	573	25	16	1.50809	5.80557	1.94472	Up	5.83e-05	0.000179213
PH01001408G0250	1107	111	71	3.4659	13.3349	1.94391	Up	1.41e-16	1.24e-15
PH01000324G0830	666	455	291	23.6145	90.8444	1.94373	Up	3.62e-62	1.34e-60
PH01000077G1020	1347	47	30	1.20607	4.63056	1.94088	Up	6.03e-08	2.66e-07
PH01000224G0580	1245	47	30	1.30488	5.00993	1.94088	Up	6.03e-08	2.66e-07
PH01000061G1920	729	152	97	7.20705	27.6646	1.94056	Up	6.06e-22	7.13e-21
PH01000778G0760	1581	301	192	6.58076	25.2493	1.93992	Up	1.4e-41	3.27e-40
PH01004119G0140	2106	69	44	1.13248	4.34384	1.93948	Up	6.89e-11	4.01e-10
PH01000421G0640	3300	251	160	2.62906	10.0806	1.93896	Up	6.02e-35	1.15e-33
PH01000907G0020	789	758	483	33.2073	127.277	1.9384	Up	2.16e-101	1.47e-99
PH01002603G0250	1047	33	21	1.08945	4.17015	1.9365	Up	5.18e-06	1.83e-05
PH01001917G0280	420	22	14	1.81057	6.9304	1.9365	Up	0.000166664	0.000476551
PH01001173G0100	237	55	35	8.0215	30.7043	1.9365	Up	5.6e-09	2.74e-08
PH01000127G1100	882	55	35	2.15544	8.25048	1.9365	Up	5.6e-09	2.74e-08
PH01004128G0010	4041	473	301	4.04588	15.4866	1.9365	Up	6.97e-64	2.64e-62
PH01000308G1040	1206	132	84	3.78327	14.4814	1.9365	Up	3.45e-19	3.53e-18
PH01000521G0030	1143	33	21	0.99795	3.81991	1.9365	Up	5.18e-06	1.83e-05
PH01003396G0090	513	22	14	1.48234	5.67401	1.9365	Up	0.000166664	0.000476463
PH01001523G0600	819	33	21	1.39274	5.33108	1.9365	Up	5.18e-06	1.83e-05
PH01000367G0970	756	22	14	1.00587	3.85022	1.9365	Up	0.000166664	0.000476507
PH01000417G1150	600	96	61	5.53046	21.1377	1.93435	Up	2.16e-14	1.65e-13
PH01001118G0110	336	52	33	5.3494	20.4199	1.93253	Up	1.55e-08	7.28e-08
PH01000434G0460	1263	104	66	2.84624	10.8648	1.93253	Up	2.07e-15	1.69e-14
PH01000821G0260	852	82	52	3.32671	12.6895	1.93146	Up	1.7e-12	1.14e-11
PH01000247G0780	960	30	19	1.08017	4.11493	1.92961	Up	1.46e-05	4.87e-05
PH01044621G0010	636	30	19	1.63044	6.21121	1.92961	Up	1.46e-05	4.87e-05
PH01000380G0730	444	30	19	2.3355	8.89714	1.92961	Up	1.46e-05	4.87e-05
PH01000516G0480	1863	30	19	0.556608	2.12041	1.92961	Up	1.46e-05	4.87e-05
PH01000030G1080	4371	569	360	4.49959	17.1238	1.92814	Up	1.62e-75	7.46e-74
PH01000580G0210	474	38	24	2.77106	10.5272	1.92561	Up	1.31e-06	5e-06
PH01001001G0170	312	103	65	11.411	43.315	1.92444	Up	4.07e-15	3.25e-14
PH01000261G1230	966	146	92	5.22417	19.8011	1.92231	Up	1.24e-20	1.36e-19
PH01002979G0030	999	108	68	3.7368	14.1522	1.92115	Up	1.07e-15	8.91e-15
PH01001222G0080	1155	54	34	1.61604	6.12035	1.92115	Up	1.11e-08	5.27e-08
PH01000627G0080	1044	108	68	3.57573	13.5422	1.92115	Up	1.07e-15	8.91e-15
PH01001865G0050	807	54	34	2.31292	8.75961	1.92115	Up	1.11e-08	5.27e-08
PH01001749G0220	936	27	17	0.997078	3.77618	1.92115	Up	4.14e-05	0.000129858
PH01001246G0200	705	116	73	5.68735	21.5285	1.92042	Up	1.02e-16	9.12e-16
PH01002303G0310	492	167	105	11.7326	44.3715	1.91911	Up	3.08e-23	3.86e-22
PH01002461G0300	1647	35	22	0.73454	2.77721	1.91872	Up	3.69e-06	1.33e-05
PH01000022G1180	2085	420	264	6.96281	26.3255	1.91872	Up	1.59e-55	5.14e-54
PH01000031G2110	852	86	54	3.48899	13.1775	1.9172	Up	8.75e-13	5.96e-12
PH01003504G0220	3984	1421	890	12.3287	46.4462	1.91354	Up	2.02e-181	2.92e-179
PH01000047G1030	1413	155	97	3.79167	14.2728	1.91236	Up	1.69e-21	1.94e-20
PH01004337G0050	1971	342	214	5.99764	22.5739	1.91219	Up	3.67e-45	9.34e-44
PH01001013G0090	1683	627	392	12.8773	48.4263	1.91096	Up	5.81e-81	2.95e-79
PH01006982G0010	831	80	50	3.32759	12.5097	1.9105	Up	6.6e-12	4.2e-11
PH01000220G1270	1713	24	15	0.484278	1.8206	1.9105	Up	0.000118175	0.000344984
PH01000000G6290	900	64	40	2.45798	9.24053	1.9105	Up	7.42e-10	3.94e-09
PH01000023G2280	5583	1562	976	9.67063	36.3464	1.91013	Up	3.38e-198	5.35e-196
PH01000383G0910	1881	165	103	3.03205	11.3849	1.90875	Up	1.17e-22	1.43e-21
PH01000206G1100	1518	109	68	2.48197	9.31358	1.90785	Up	1.5e-15	1.24e-14
PH01000974G0440	438	101	63	7.97055	29.9052	1.90764	Up	1.56e-14	1.2e-13
PH01000002G2710	558	574	358	35.5565	133.392	1.90748	Up	6.39e-74	2.83e-72
PH01001038G0400	1596	324	202	7.01703	26.3147	1.90694	Up	1.44e-42	3.43e-41
PH01097728G0010	429	162	101	13.0527	48.949	1.90694	Up	3.19e-22	3.8e-21
PH01001467G0430	666	443	276	22.9917	86.1617	1.90594	Up	2.17e-57	7.3e-56
PH01002183G0280	1011	106	66	3.62406	13.5729	1.90505	Up	4.1e-15	3.28e-14
PH01000003G3590	903	270	168	10.3352	38.6813	1.90408	Up	1.19e-35	2.33e-34
PH01001288G0190	459	1837	1142	138.337	517.289	1.90278	Up	3.57e-230	7.88e-228
PH01001666G0060	708	650	404	31.7337	118.639	1.90249	Up	7.93e-83	4.11e-81
PH01004721G0070	3936	140	87	1.22946	4.59562	1.90223	Up	2.52e-19	2.6e-18
PH01001440G0160	1623	29	18	0.617619	2.30586	1.90052	Up	2.94e-05	9.39e-05
PH01003930G0020	1620	58	36	1.23753	4.62027	1.90052	Up	5.67e-09	2.77e-08
PH01001264G0430	1224	869	538	24.5403	91.3862	1.89682	Up	4.19e-109	3.09e-107
PH01001556G0410	1980	42	26	0.733205	2.73016	1.8967	Up	6.66e-07	2.62e-06
PH01004518G0080	633	42	26	2.29344	8.53983	1.8967	Up	6.66e-07	2.62e-06
PH01000004G4080	1056	21	13	0.68738	2.55952	1.8967	Up	0.000339374	0.000923226
PH01000238G0760	990	147	91	5.13243	19.1111	1.8967	Up	4.75e-20	5.09e-19
PH01001014G0340	306	42	26	4.74427	17.6657	1.8967	Up	6.66e-07	2.62e-06
PH01003236G0170	537	42	26	2.70344	10.0665	1.8967	Up	6.66e-07	2.62e-06
PH01000257G0970	462	873	540	65.3151	243.014	1.89555	Up	2.16e-109	1.6e-107
PH01000371G0360	1644	110	68	2.31277	8.59977	1.89468	Up	2.1e-15	1.71e-14
PH01000224G1130	2604	199	123	2.64152	9.82073	1.89446	Up	2.04e-26	2.89e-25
PH01000031G1220	1392	277	171	6.87831	25.5409	1.89268	Up	6.1e-36	1.2e-34
PH01000214G1150	396	1625	1003	141.84	526.605	1.89246	Up	8.77e-201	1.43e-198
PH01001937G0280	1785	47	29	0.910125	3.37784	1.89197	Up	1.7e-07	7.14e-07
PH01000380G0220	783	107	66	4.72349	17.5252	1.8915	Up	5.73e-15	4.54e-14
PH01002634G0120	1023	296	182	10.0013	36.9892	1.88692	Up	5.83e-38	1.22e-36
PH01000129G1330	693	96	59	4.78828	17.701	1.88625	Up	1.64e-13	1.17e-12
PH01007064G0020	780	114	70	5.05186	18.6588	1.88497	Up	1.07e-15	8.95e-15
PH01001122G0480	1899	57	35	1.03751	3.83197	1.88497	Up	1.12e-08	5.3e-08
PH01000259G0260	822	101	62	4.24708	15.6819	1.88456	Up	4.28e-14	3.19e-13
PH01052368G0010	363	44	27	4.18974	15.4645	1.88403	Up	4.73e-07	1.89e-06
PH01002550G0230	696	176	108	8.74067	32.2622	1.88403	Up	3.09e-23	3.87e-22
PH01001748G0200	2427	44	27	0.626649	2.31299	1.88403	Up	4.73e-07	1.89e-06
PH01000149G0850	801	522	320	22.5257	83.061	1.8826	Up	5.11e-65	1.96e-63
PH01001056G0400	1536	62	38	1.39522	5.14366	1.8823	Up	2.88e-09	1.45e-08
PH01005112G0010	2769	31	19	0.386972	1.42663	1.8823	Up	2.08e-05	6.8e-05
PH01003449G0120	1845	93	57	1.74232	6.4233	1.8823	Up	4.48e-13	3.11e-12
PH01003898G0090	3102	338	207	3.76631	13.8742	1.88118	Up	1.02e-42	2.45e-41
PH01001886G0260	714	49	30	2.37213	8.7358	1.88075	Up	1.21e-07	5.17e-07
PH01000763G0270	357	85	52	8.22985	30.2841	1.87962	Up	4.72e-12	3.04e-11
PH01002230G0220	2622	381	233	5.02266	18.4758	1.87911	Up	9.28e-48	2.52e-46
PH01000315G0430	1101	332	203	10.423	38.3344	1.87887	Up	7.44e-42	1.74e-40
PH01001184G0590	852	108	66	4.38153	16.1059	1.87808	Up	7.99e-15	6.27e-14
PH01001490G0320	2523	6840	4174	93.7087	343.965	1.87601	Up	0	0
PH01000191G0660	1698	382	233	7.77619	28.5297	1.87533	Up	1.28e-47	3.47e-46
PH01042696G0010	624	41	25	2.27112	8.32981	1.87488	Up	1.32e-06	5.03e-06
PH01205355G0010	252	128	78	17.557	64.3537	1.87398	Up	3.76e-17	3.43e-16
PH01001953G0220	534	151	92	9.7741	35.82	1.87373	Up	6.57e-20	6.99e-19
PH01000687G0860	402	302	184	25.967	95.1637	1.87373	Up	5.74e-38	1.2e-36
PH01000587G0560	1254	87	53	2.39808	8.78735	1.87355	Up	3.36e-12	2.19e-11
PH01000623G0180	2217	335	204	5.223	19.1313	1.87298	Up	7.37e-42	1.73e-40
PH01000875G0300	501	23	14	1.58683	5.80992	1.87237	Up	0.000239142	0.00066673
PH01001002G0150	1242	51	31	1.41935	5.18943	1.87034	Up	8.58e-08	3.72e-07
PH01001882G0330	987	28	17	0.980578	3.58106	1.86868	Up	5.9e-05	0.000181368
PH01001426G0110	303	28	17	3.19416	11.665	1.86868	Up	5.9e-05	0.00018135
PH01003665G0130	450	122	74	9.37106	34.19	1.86729	Up	2.79e-16	2.41e-15
PH01003195G0150	1185	33	20	0.96258	3.50906	1.86611	Up	1.47e-05	4.91e-05
PH01000441G0730	1983	2026	1227	35.3149	128.648	1.86507	Up	9.42e-240	2.18e-237
PH01000120G0880	465	114	69	8.47409	30.8515	1.86421	Up	2.9e-15	2.35e-14
PH01000438G0330	648	233	141	12.4286	45.2401	1.86394	Up	2.57e-29	4.06e-28
PH01000926G0320	1842	144	87	2.70218	9.81995	1.86159	Up	9.41e-19	9.4e-18
PH01000069G1660	612	53	32	2.99341	10.8712	1.86065	Up	6.09e-08	2.68e-07
PH01001299G0140	399	391	236	33.8723	122.976	1.86019	Up	1.24e-47	3.35e-46
PH01003839G0110	426	237	143	19.23	69.7921	1.8597	Up	1.31e-29	2.1e-28
PH01000009G1080	972	184	111	6.54324	23.743	1.85943	Up	2.16e-23	2.73e-22
PH01000593G0670	570	136	82	8.24718	29.9101	1.85866	Up	9.74e-18	9.25e-17
PH01000351G0810	3129	360	217	3.97684	14.419	1.85827	Up	6.85e-44	1.69e-42
PH01002107G0270	315	73	44	8.01039	29.0417	1.85818	Up	2.68e-10	1.49e-09
PH01000636G0290	837	78	47	3.22115	11.6749	1.85776	Up	6.93e-11	4.04e-10
PH01000793G0050	1311	435	262	11.4691	41.5507	1.85713	Up	1.56e-52	4.73e-51
PH01000914G0580	690	118	71	5.91118	21.3938	1.85568	Up	1.47e-15	1.22e-14
PH01001130G0250	315	118	71	12.9483	46.8627	1.85568	Up	1.47e-15	1.22e-14
PH01000057G1570	993	168	101	5.84792	21.1471	1.85447	Up	2.29e-21	2.62e-20
PH01002808G0140	1473	3385	2034	79.4323	287.096	1.85374	Up	0	0
PH01000511G0750	2256	4340	2606	66.4954	240.168	1.85272	Up	0	0
PH01001751G0210	924	115	69	4.30197	15.5259	1.85161	Up	4.01e-15	3.21e-14
PH01000109G0070	1479	85	51	1.98652	7.16938	1.85161	Up	1.28e-11	7.94e-11
PH01003655G0140	645	40	24	2.14359	7.73626	1.85161	Up	2.62e-06	9.59e-06
PH01000146G1150	696	485	291	24.0865	86.9287	1.85161	Up	7.19e-58	2.44e-56
PH01000048G0570	741	100	60	4.66469	16.835	1.85161	Up	2.25e-13	1.6e-12
PH01003348G0170	615	25	15	1.4051	5.07102	1.85161	Up	0.000168208	0.000480656
PH01001058G0130	1077	45	27	1.44424	5.21228	1.85161	Up	6.63e-07	2.61e-06
PH01000321G0230	525	45	27	2.96275	10.6926	1.85161	Up	6.63e-07	2.61e-06
PH01000235G0230	276	25	15	3.13092	11.2996	1.85161	Up	0.000168208	0.000480611
PH01163735G0010	165	55	33	11.5218	41.5824	1.85161	Up	4.32e-08	1.94e-07
PH01000280G0320	1275	165	99	4.47317	16.1438	1.85161	Up	6.21e-21	6.95e-20
PH01000053G0650	1914	736	441	13.2916	47.9045	1.84965	Up	1.69e-86	9.26e-85
PH01000289G0900	1851	646	387	12.0633	43.4694	1.84937	Up	3.8e-76	1.78e-74
PH01000875G0310	654	92	55	4.86241	17.485	1.84637	Up	2.36e-12	1.56e-11
PH01001072G0140	1509	87	52	1.99283	7.16463	1.84607	Up	9.09e-12	5.71e-11
PH01000780G0520	1308	82	49	2.16694	7.78875	1.84573	Up	3.5e-11	2.09e-10
PH01076040G0010	420	144	86	11.851	42.5725	1.84491	Up	2.51e-18	2.46e-17
PH01000739G0730	3147	201	120	2.2077	7.92801	1.84441	Up	7.52e-25	1.01e-23
PH01000244G0120	1452	434	259	10.3315	37.0862	1.84383	Up	2.09e-51	6.21e-50
PH01000451G0220	1266	751	448	20.5044	73.5739	1.84326	Up	2.21e-87	1.23e-85
PH01000191G0350	1377	390	232	9.78976	35.0295	1.83922	Up	4.4e-46	1.14e-44
PH01000023G2670	1236	74	44	2.06945	7.4014	1.83855	Up	3.71e-10	2.03e-09
PH01000106G0350	1308	1508	896	39.8506	142.423	1.83751	Up	9.03e-172	1.18e-169
PH01001928G0330	360	32	19	3.07248	10.9731	1.8365	Up	2.93e-05	9.37e-05
PH01000315G0250	1713	3707	2200	74.8008	267.021	1.83583	Up	0	0
PH01001237G0080	2313	334	198	4.99128	17.7979	1.83423	Up	1.86e-39	4.08e-38
PH01001176G0230	3120	81	48	0.89737	3.19865	1.83369	Up	6.81e-11	3.97e-10
PH01001165G0250	459	27	16	2.03326	7.24748	1.83369	Up	0.000118158	0.000345002
PH01001646G0070	693	27	16	1.3467	4.80028	1.83369	Up	0.000118158	0.000344969
PH01005177G0100	633	27	16	1.47435	5.25528	1.83369	Up	0.000118158	0.000345034
PH01000468G0410	1386	321	190	8.0054	28.5016	1.832	Up	7.12e-38	1.48e-36
PH01004121G0170	879	154	91	6.05582	21.5245	1.82958	Up	4.6e-19	4.68e-18
PH01000799G0130	6546	44	26	0.232337	0.825804	1.82958	Up	1.31e-06	4.98e-06
PH01000049G2030	1446	479	283	11.4501	40.6909	1.82935	Up	2.49e-55	8e-54
PH01003085G0240	1311	10295	6079	271.434	964.071	1.82854	Up	0	0
PH01001930G0020	1119	437	258	13.4987	47.9368	1.82831	Up	1.41e-50	4.09e-49
PH01006302G0070	216	312	184	49.9278	177.11	1.82673	Up	1.39e-36	2.79e-35
PH01000484G0080	4578	685	403	5.17197	18.3024	1.82325	Up	1.55e-77	7.47e-76
PH01003734G0130	1113	51	30	1.58386	5.6041	1.82304	Up	2.35e-07	9.72e-07
PH01000188G1330	1095	114	67	3.59859	12.7216	1.82177	Up	2.07e-14	1.58e-13
PH01001328G0370	2028	63	37	1.07378	3.79327	1.82075	Up	1.09e-08	5.17e-08
PH01000392G0490	387	63	37	5.62692	19.8779	1.82075	Up	1.09e-08	5.17e-08
PH01000060G0160	1554	109	64	2.42447	8.56266	1.82039	Up	7.92e-14	5.79e-13
PH01007000G0010	2844	46	27	0.559074	1.97385	1.8199	Up	9.22e-07	3.57e-06
PH01000478G0490	1599	1420	833	30.696	108.312	1.81907	Up	2.04e-157	2.3e-155
PH01000070G2100	2874	684	401	8.22641	29.0093	1.81818	Up	7.73e-77	3.67e-75
PH01001239G0360	1557	99	58	2.1978	7.74496	1.8172	Up	1.17e-12	7.88e-12
PH01001785G0060	804	41	24	1.76266	6.20633	1.81598	Up	3.64e-06	1.31e-05
PH01001712G0310	1119	41	24	1.26647	4.45924	1.81598	Up	3.64e-06	1.31e-05
PH01000427G0740	831	135	79	5.61531	19.7654	1.81554	Up	1.33e-16	1.17e-15
PH01000907G0640	228	53	31	8.03493	28.2687	1.81485	Up	1.66e-07	6.97e-07
PH01002078G0380	1956	171	100	3.02182	10.6294	1.81458	Up	1.57e-20	1.71e-19
PH01003073G0020	2019	785	459	13.4392	47.2668	1.81438	Up	2.26e-87	1.26e-85
PH01000097G0820	1347	77	45	1.9759	6.94584	1.81364	Up	3.62e-10	1.99e-09
PH01001787G0180	1317	24	14	0.629893	2.21015	1.81097	Up	0.00033754	0.000919122
PH01000271G0310	2367	278	162	4.05964	14.2297	1.80948	Up	5.42e-32	9.42e-31
PH01004499G0060	1041	115	67	3.81846	13.3815	1.80917	Up	2.83e-14	2.14e-13
PH01000015G2120	990	103	60	3.5962	12.6007	1.80896	Up	5.86e-13	4.03e-12
PH01001696G0150	468	55	32	4.06217	14.2162	1.80721	Up	1.17e-07	5.01e-07
PH01001065G0050	1359	239	139	6.07883	21.2655	1.80665	Up	1.18e-27	1.76e-26
PH01002122G0240	609	43	25	2.44058	8.53498	1.80617	Up	2.57e-06	9.41e-06
PH01006796G0020	1752	4044	2350	79.7845	278.877	1.80545	Up	0	0
PH01004351G0020	1143	260	151	7.86264	27.4669	1.80461	Up	7.87e-30	1.27e-28
PH01001467G0220	1368	1393	809	35.197	122.954	1.80459	Up	4.29e-151	4.62e-149
PH01000202G1020	660	143	83	7.48916	26.1465	1.80374	Up	3.38e-17	3.09e-16
PH01002921G0110	1743	81	47	1.60631	5.60635	1.80331	Up	1.81e-10	1.02e-09
PH01000500G0550	1326	138	80	3.5973	12.5437	1.80198	Up	1.29e-16	1.14e-15
PH01000226G0670	1164	373	216	11.0764	38.5816	1.80043	Up	1.05e-41	2.44e-40
PH01001548G0350	333	57	33	5.9166	20.6039	1.80008	Up	8.25e-08	3.58e-07
PH01000949G0720	213	95	55	15.4165	53.6862	1.80008	Up	6.13e-12	3.91e-11
PH01000047G1790	1023	114	66	3.85186	13.4137	1.80008	Up	5.45e-14	4.04e-13
PH01000941G0100	2703	178	103	2.27622	7.92266	1.79934	Up	7.65e-21	8.52e-20
PH01000139G0430	459	1631	943	122.824	427.148	1.79815	Up	8.63e-175	1.17e-172
PH01001249G0240	1065	1153	666	37.4215	130.018	1.79678	Up	5.91e-124	4.98e-122
PH01004012G0120	672	97	56	4.98935	17.326	1.79602	Up	4.34e-12	2.81e-11
PH01001659G0320	444	26	15	2.0241	7.02405	1.79502	Up	0.00023586	0.000658466
PH01003930G0050	1161	560	323	16.6724	57.8429	1.79468	Up	4.33e-61	1.57e-59
PH01005298G0050	1533	1219	703	27.4854	95.3439	1.79447	Up	1.83e-130	1.66e-128
PH01001255G0270	1344	254	146	6.53244	22.5857	1.78971	Up	1.47e-28	2.26e-27
PH01000168G1300	828	162	93	6.76279	23.3524	1.78788	Up	8.03e-19	8.06e-18
PH01002069G0120	1029	54	31	1.81393	6.26363	1.78788	Up	2.28e-07	9.44e-07
PH01003011G0140	507	176	101	11.999	41.4184	1.78735	Up	2.8e-20	3.03e-19
PH01000678G0280	1128	164	94	5.02546	17.326	1.78561	Up	5.7e-19	5.76e-18
PH01001276G0590	420	82	47	6.74848	23.2663	1.78561	Up	2.48e-10	1.38e-09
PH01000439G0530	3174	1747	1000	19.0251	65.5047	1.78369	Up	6.1e-183	8.9e-181
PH01000279G0080	900	1697	971	65.1749	224.314	1.78313	Up	1.29e-177	1.79e-175
PH01000254G0400	1206	217	124	6.21947	21.3774	1.78122	Up	2.3e-24	3.01e-23
PH01000245G0660	831	84	48	3.49397	12.0094	1.78122	Up	1.75e-10	9.87e-10
PH01003721G0130	1209	259	148	7.40482	25.4516	1.78122	Up	1.01e-28	1.55e-27
PH01001688G0260	1167	63	36	1.866	6.41374	1.78122	Up	2.9e-08	1.32e-07
PH01000063G1190	1227	35	20	0.985972	3.38895	1.78122	Up	2.86e-05	9.14e-05
PH01001469G0120	792	189	108	8.24855	28.3516	1.78122	Up	1.87e-21	2.14e-20
PH01036056G0010	507	245	140	16.7032	57.4116	1.78122	Up	2.85e-27	4.17e-26
PH01001328G0500	1704	175	100	3.54985	12.2014	1.78122	Up	5.35e-20	5.72e-19
PH01000985G0390	1413	837	478	20.475	70.334	1.78036	Up	2.48e-88	1.41e-86
PH01000056G0420	498	2196	1253	152.421	523.12	1.77908	Up	9.77e-228	2.11e-225
PH01000578G0590	393	142	81	12.4893	42.8521	1.77868	Up	1.68e-16	1.48e-15
PH01002946G0050	777	100	57	4.44857	15.2522	1.77761	Up	4.18e-12	2.71e-11
PH01002587G0110	3153	953	543	10.4474	35.806	1.77705	Up	9e-100	5.92e-98
PH01000058G1180	435	1348	767	107.113	366.594	1.77505	Up	8.55e-140	8.41e-138
PH01004757G0020	207	116	66	19.37	66.2908	1.77499	Up	1.01e-13	7.32e-13
PH01000972G0190	1101	523	297	16.4193	56.0853	1.77223	Up	2.79e-55	8.95e-54
PH01004246G0080	1074	37	21	1.1908	4.06532	1.77144	Up	2e-05	6.56e-05
PH01000309G0900	1047	416	236	13.7337	46.8646	1.77078	Up	2.8e-44	6.97e-43
PH01002122G0380	459	134	76	10.091	34.4255	1.77041	Up	1.73e-15	1.43e-14
PH01001828G0240	735	30	17	1.41083	4.80885	1.76915	Up	0.000115034	0.000338264
PH01000226G1160	717	99	56	4.77262	16.2386	1.76657	Up	8.01e-12	5.06e-11
PH01002049G0060	1191	2484	1405	72.091	245.27	1.76648	Up	2.68e-252	6.6e-250
PH01000122G0280	546	62	35	3.92501	13.3277	1.76366	Up	5.6e-08	2.48e-07
PH01063137G0010	273	62	35	7.85001	26.6554	1.76366	Up	5.6e-08	2.48e-07
PH01000021G1290	3336	296	167	3.06695	10.4081	1.76282	Up	1.1e-31	1.89e-30
PH01004423G0090	2820	865	488	10.6025	35.9791	1.76275	Up	8.76e-89	5e-87
PH01027777G0010	504	55	31	3.77201	12.7882	1.76141	Up	3.11e-07	1.27e-06
PH01004541G0060	1245	55	31	1.52698	5.17693	1.76141	Up	3.11e-07	1.27e-06
PH01000004G0040	468	71	40	5.24389	17.7703	1.76075	Up	7.14e-09	3.46e-08
PH01002012G0050	576	87	49	5.22081	17.687	1.76034	Up	1.68e-10	9.47e-10
PH01001375G0180	741	611	344	28.5013	96.5206	1.75981	Up	4.89e-63	1.84e-61
PH01000417G0730	987	146	82	5.11301	17.2733	1.7563	Up	2.18e-16	1.89e-15
PH01000465G0480	3105	718	403	7.99289	26.985	1.75537	Up	3.24e-73	1.42e-71
PH01001938G0210	1119	1856	1041	57.3309	193.419	1.75435	Up	1.5e-185	2.23e-183
PH01000381G0250	1341	148	83	3.81482	12.8685	1.75416	Up	1.54e-16	1.36e-15
PH01000086G1000	207	59	33	9.85197	33.1454	1.75032	Up	1.54e-07	6.49e-07
PH01000150G1230	1743	1665	931	33.0186	111.053	1.7499	Up	1.55e-165	1.9e-163
PH01001042G0700	777	238	133	10.5876	35.5885	1.74904	Up	2.54e-25	3.47e-24
PH01001112G0510	1830	68	38	1.2844	4.3173	1.74904	Up	1.95e-08	9.05e-08
PH01000764G0670	2034	392	219	6.66157	22.3858	1.74865	Up	1.82e-40	4.12e-39
PH01003350G0080	1824	1666	929	31.5712	105.894	1.74594	Up	1.32e-164	1.59e-162
PH01000483G0770	1404	739	412	18.1936	61.0112	1.74564	Up	3.56e-74	1.58e-72
PH01000227G0250	1131	4707	2622	143.854	482.003	1.74443	Up	0	0
PH01001246G0580	1182	860	479	25.1491	84.2554	1.74426	Up	8.54e-86	4.65e-84
PH01000784G0170	942	203	113	7.4488	24.9406	1.74342	Up	1.1e-21	1.28e-20
PH01000060G1700	2601	1102	613	14.6448	49.0004	1.74241	Up	5.04e-109	3.71e-107
PH01000405G0390	720	500	278	24.0037	80.2771	1.74173	Up	1.54e-50	4.47e-49
PH01002950G0190	762	54	30	2.44951	8.18551	1.74058	Up	6.01e-07	2.38e-06
PH01002852G0110	804	45	25	1.93463	6.46493	1.74058	Up	4.81e-06	1.71e-05
PH01000335G0820	444	36	20	2.8026	9.36541	1.74058	Up	3.92e-05	0.000122986
PH01000768G0220	729	27	15	1.2802	4.27802	1.74058	Up	0.000326094	0.000889983
PH01004776G0080	261	27	15	3.57573	11.949	1.74058	Up	0.000326094	0.000890061
PH01000372G0040	801	842	467	36.3346	121.217	1.73818	Up	2.97e-83	1.56e-81
PH01002482G0160	693	101	56	5.03767	16.801	1.73772	Up	1.46e-11	9.02e-11
PH01000604G0700	1107	608	337	18.9844	63.2939	1.73725	Up	1.33e-60	4.78e-59
PH01000081G1590	984	56	31	1.96713	6.55007	1.73542	Up	4.22e-07	1.69e-06
PH01000449G0270	852	112	62	4.5438	15.1297	1.73542	Up	1.34e-12	9e-12
PH01001799G0390	624	103	57	5.7055	18.992	1.73496	Up	1.03e-11	6.44e-11
PH01003043G0190	3714	47	26	0.437419	1.4555	1.73442	Up	3.37e-06	1.22e-05
PH01000223G1130	2139	255	141	4.1207	13.7053	1.73377	Up	2.15e-26	3.04e-25
PH01002073G0160	942	38	21	1.39436	4.63498	1.73296	Up	2.73e-05	8.77e-05
PH01000282G0020	1182	105	58	3.07053	10.2021	1.73231	Up	7.25e-12	4.6e-11
PH01000099G1710	219	685	378	108.115	358.862	1.73086	Up	2.39e-67	9.59e-66
PH01000378G0770	1494	214	118	4.95113	16.4214	1.72975	Up	2.61e-22	3.12e-21
PH01000045G1480	276	711	392	89.0434	295.295	1.72958	Up	1.09e-69	4.53e-68
PH01004545G0120	543	49	27	3.11916	10.3382	1.72875	Up	2.36e-06	8.71e-06
PH01002424G0060	2565	98	54	1.32063	4.37709	1.72875	Up	3.94e-11	2.34e-10
PH01000052G0200	1227	49	27	1.38036	4.57508	1.72875	Up	2.36e-06	8.71e-06
PH01000706G0060	753	498	274	22.86	75.6546	1.7266	Up	3.45e-49	9.74e-48
PH01008356G0010	708	120	66	5.85854	19.3816	1.72608	Up	3.31e-13	2.32e-12
PH01000356G1060	1149	222	122	6.67843	22.0759	1.7249	Up	6.52e-23	8.04e-22
PH01000062G1050	1206	31	17	0.888496	2.93077	1.72184	Up	0.000157669	0.000451996
PH01014665G0010	837	31	17	1.2802	4.22282	1.72184	Up	0.000157669	0.000451954
PH01000567G0390	720	303	166	14.5463	47.9353	1.72044	Up	2.14e-30	3.53e-29
PH01000533G0270	1299	115	63	3.06006	10.0835	1.72036	Up	1.26e-12	8.52e-12
PH01002107G0080	897	84	46	3.23689	10.6622	1.71982	Up	1.17e-09	6.11e-09
PH01002866G0040	2184	64	35	1.0129	3.33192	1.71786	Up	1.02e-07	4.41e-07
PH01001234G0310	411	97	53	8.15776	26.811	1.71658	Up	7.49e-11	4.35e-10
PH01000437G0420	1704	108	59	2.19076	7.19883	1.71633	Up	6.85e-12	4.35e-11
PH01003488G0030	729	77	42	3.65094	11.9785	1.7141	Up	6.43e-09	3.13e-08
PH01000183G1290	540	33	18	2.11233	6.9304	1.7141	Up	0.000109691	0.000323287
PH01001302G0500	1344	547	298	14.0679	46.0995	1.71235	Up	1.17e-52	3.56e-51
PH01003854G0020	1794	134	73	2.58181	8.46019	1.71231	Up	2.88e-14	2.18e-13
PH01000093G1740	1014	202	110	6.8858	22.5546	1.71172	Up	1.32e-20	1.45e-19
PH01000047G0470	7977	1753	954	7.59598	24.865	1.71081	Up	9.54e-164	1.14e-161
PH01003366G0130	672	340	185	17.4884	57.2377	1.71056	Up	2.25e-33	4.09e-32
PH01000019G1710	1293	1912	1040	51.1129	167.23	1.71007	Up	3.46e-178	4.89e-176
PH01000122G0070	420	46	25	3.78573	12.3757	1.70887	Up	6.51e-06	2.27e-05
PH01000789G0730	459	92	50	6.92814	22.6484	1.70887	Up	2.87e-10	1.59e-09
PH01000048G0640	480	173	94	12.4579	40.7161	1.70853	Up	8.09e-18	7.69e-17
PH01000966G0420	792	81	44	3.53509	11.5507	1.70816	Up	3.18e-09	1.59e-08
PH01002189G0060	1155	116	63	3.4715	11.3407	1.70787	Up	1.69e-12	1.13e-11
PH01000077G1100	1098	882	479	27.7656	90.7011	1.70782	Up	4.56e-83	2.38e-81
PH01004134G0030	219	35	19	5.52415	18.038	1.70722	Up	7.63e-05	0.000230799
PH01000565G0550	540	35	19	2.24035	7.31542	1.70722	Up	7.63e-05	0.000230777
PH01001851G0060	591	35	19	2.04702	6.68414	1.70722	Up	7.63e-05	0.000230754
PH01000094G1610	363	35	19	3.33275	10.8824	1.70722	Up	7.63e-05	0.000230732
PH01001880G0400	1248	680	369	18.8337	61.474	1.70666	Up	2.13e-64	8.09e-63
PH01000112G0640	759	271	147	12.3415	40.2675	1.7061	Up	8.47e-27	1.22e-25
PH01001459G0230	1959	415	225	7.32242	23.8796	1.70539	Up	5.4e-40	1.21e-38
PH01000444G0710	696	83	45	4.12202	13.4426	1.70539	Up	2.23e-09	1.14e-08
PH01003192G0230	642	131	71	7.05306	22.9934	1.7049	Up	7.72e-14	5.65e-13
PH01000067G0380	1095	48	26	1.51519	4.93672	1.70405	Up	4.55e-06	1.62e-05
PH01004590G0050	564	181	98	11.0928	36.1266	1.70344	Up	2.01e-18	1.98e-17
PH01000159G0150	2265	133	72	2.02967	6.60912	1.70322	Up	5.44e-14	4.04e-13
PH01002295G0060	1341	793	429	20.4402	66.5132	1.70223	Up	3.06e-74	1.37e-72
PH01001030G0310	1101	394	213	12.3694	40.2228	1.70123	Up	7.96e-38	1.65e-36
PH01005701G0040	801	87	47	3.75429	12.1996	1.70022	Up	1.1e-09	5.76e-09
PH01000498G0160	3387	4703	2540	47.9956	155.919	1.69982	Up	0	0
PH01000029G0550	696	213	115	10.5782	34.3533	1.69935	Up	3.08e-21	3.5e-20
PH01000411G0110	954	980	529	35.5074	115.289	1.69906	Up	8.48e-91	5.02e-89
PH01001327G0100	693	302	163	15.0631	48.9028	1.6989	Up	2.49e-29	3.95e-28
PH01001328G0610	1005	139	75	4.78068	15.5158	1.69845	Up	1.91e-14	1.46e-13
PH01000801G0040	1860	278	150	5.16622	16.7671	1.69845	Up	3.97e-27	5.79e-26
PH01000953G0180	1155	89	48	2.66348	8.6405	1.6978	Up	7.75e-10	4.11e-09
PH01000706G0030	1212	89	48	2.53822	8.23414	1.6978	Up	7.75e-10	4.11e-09
PH01002258G0420	351	599	323	58.9876	191.326	1.69755	Up	3.66e-56	1.2e-54
PH01001757G0270	792	204	110	8.9032	28.8767	1.69751	Up	2.32e-20	2.52e-19
PH01000368G0120	1086	130	70	4.13766	13.4013	1.69549	Up	1.46e-13	1.05e-12
PH01002294G0260	516	65	35	4.35416	14.1026	1.69549	Up	1.37e-07	5.83e-07
PH01003715G0150	735	39	21	1.83408	5.94034	1.69549	Up	3.7e-05	0.000116642
PH01000917G0300	180	52	28	9.98555	32.3419	1.69549	Up	2.22e-06	8.23e-06
PH01000450G1010	1107	65	35	2.02958	6.57355	1.69549	Up	1.37e-07	5.83e-07
PH01000736G0320	1071	485	261	15.6529	50.6676	1.69464	Up	1.21e-45	3.11e-44
PH01000016G1650	360	158	85	15.1704	49.0903	1.69418	Up	4.37e-16	3.73e-15
PH01002979G0160	2991	1573	846	18.1783	58.8076	1.69378	Up	3.18e-143	3.23e-141
PH01002573G0200	1830	357	192	6.74308	21.8137	1.69376	Up	4.64e-34	8.58e-33
PH01000042G2280	1386	225	121	5.61126	18.151	1.69366	Up	3.82e-22	4.54e-21
PH01000135G0920	648	41	22	2.18701	7.05874	1.69045	Up	2.58e-05	8.3e-05
PH01000945G0530	1080	110	59	3.52055	11.3582	1.68986	Up	1.22e-11	7.56e-11
PH01002043G0120	1572	263	141	5.78288	18.6486	1.68921	Up	2.09e-25	2.87e-24
PH01159620G0010	297	56	30	6.51738	21.0012	1.68811	Up	1.09e-06	4.19e-06
PH01004906G0050	333	86	46	8.92679	28.7206	1.68587	Up	2.09e-09	1.07e-08
PH01003609G0110	1134	101	54	3.07857	9.90057	1.68525	Up	9.37e-11	5.4e-10
PH01000185G0320	645	365	195	19.5602	62.8571	1.68415	Up	2.86e-34	5.35e-33
PH01001728G0060	1080	161	86	5.1528	16.556	1.68392	Up	4.08e-16	3.49e-15
PH01000038G1850	375	88	47	8.11134	26.0583	1.68373	Up	1.47e-09	7.58e-09
PH01000932G0250	1026	88	47	2.96467	9.52423	1.68373	Up	1.47e-09	7.58e-09
PH01001199G0110	1050	296	158	9.74414	31.2858	1.6829	Up	4.31e-28	6.5e-27
PH01001496G0370	2595	624	333	8.31167	26.68	1.68255	Up	4.6e-57	1.54e-55
PH01003928G0080	681	45	24	2.28406	7.3273	1.68168	Up	1.25e-05	4.22e-05
PH01002585G0080	2220	30	16	0.4671	1.49846	1.68168	Up	0.000308194	0.000845513
PH01001914G0220	1143	60	32	1.81446	5.82081	1.68168	Up	5.33e-07	2.12e-06
PH01245108G0010	288	60	32	7.20112	23.1013	1.68168	Up	5.33e-07	2.12e-06
PH01004270G0040	1521	30	16	0.681763	2.18711	1.68168	Up	0.000308194	0.000845438
PH01000370G1210	807	45	24	1.92744	6.18326	1.68168	Up	1.25e-05	4.22e-05
PH01000017G0440	1299	257	137	6.83857	21.9276	1.68098	Up	1.46e-24	1.93e-23
PH01000637G0260	987	197	105	6.89907	22.1183	1.68077	Up	3.07e-19	3.15e-18
PH01005232G0020	1062	92	49	2.99436	9.59293	1.67972	Up	7.25e-10	3.85e-09
PH01006214G0030	369	47	25	4.40264	14.0862	1.67784	Up	8.74e-06	3.01e-05
PH01000893G0810	882	47	25	1.84192	5.8932	1.67784	Up	8.74e-06	3.01e-05
PH01000081G0960	1047	267	142	8.81466	28.1982	1.67762	Up	2.57e-25	3.51e-24
PH01000000G0330	303	79	42	9.01209	28.8195	1.67711	Up	1.14e-08	5.42e-08
PH01000087G0330	2118	444	236	7.246	23.1668	1.6768	Up	8.38e-41	1.92e-39
PH01002641G0230	1023	128	68	4.32489	13.8202	1.67604	Up	5.15e-13	3.56e-12
PH01005670G0050	720	64	34	3.07248	9.81807	1.67604	Up	2.61e-07	1.08e-06
PH01000932G0270	525	32	17	2.10684	6.73239	1.67604	Up	0.000213648	0.000600829
PH01000349G0860	2715	128	68	1.6296	5.20737	1.67604	Up	5.15e-13	3.56e-12
PH01000057G1670	462	64	34	4.78828	15.3009	1.67604	Up	2.61e-07	1.08e-06
PH01000614G0390	519	371	197	24.7086	78.9184	1.67535	Up	2.48e-34	4.65e-33
PH01000969G0340	531	113	60	7.35572	23.4929	1.67529	Up	1.13e-11	7.07e-11
PH01000224G0880	2190	1085	576	17.1249	54.6837	1.67502	Up	1.57e-96	1.01e-94
PH01109734G0010	285	81	43	9.82384	31.3692	1.67499	Up	8.03e-09	3.86e-08
PH01000850G0260	351	81	43	7.97662	25.4707	1.67499	Up	8.03e-09	3.86e-08
PH01000049G1950	945	861	457	31.4929	100.546	1.67475	Up	5.31e-77	2.53e-75
PH01000004G2230	777	179	95	7.96294	25.4204	1.67461	Up	1.76e-17	1.64e-16
PH01002057G0270	1158	473	251	14.1187	45.0656	1.67442	Up	3.51e-43	8.57e-42
PH01000259G0280	1380	253	134	6.33698	20.1886	1.67167	Up	7.23e-24	9.3e-23
PH01000005G2590	792	119	63	5.19353	16.5385	1.67104	Up	3.95e-12	2.57e-11
PH01000024G1210	861	51	27	2.04743	6.51989	1.67104	Up	4.26e-06	1.52e-05
PH01001213G0550	2874	569	301	6.84332	21.7751	1.66991	Up	3.51e-51	1.03e-49
PH01000435G0260	2085	104	55	1.72412	5.48449	1.66949	Up	8.72e-11	5.05e-10
PH01000008G3210	543	87	46	5.5381	17.6132	1.66919	Up	2.77e-09	1.4e-08
PH01000990G0430	1086	70	37	2.22797	7.08356	1.66874	Up	8.97e-08	3.88e-07
PH01001262G0260	552	106	56	6.63755	21.0925	1.66801	Up	6.13e-11	3.59e-10
PH01000058G1750	1092	36	19	1.13952	3.61752	1.66658	Up	0.000102886	0.00030456
PH01000080G0750	1173	36	19	1.06083	3.36771	1.66658	Up	0.000102886	0.000304589
PH01001001G0360	1593	1895	1000	41.1183	130.516	1.66638	Up	1.19e-164	1.44e-162
PH01001168G0110	558	55	29	3.40698	10.8055	1.6652	Up	2.08e-06	7.71e-06
PH01001074G0430	1674	1319	695	27.2352	86.3195	1.66421	Up	7.19e-115	5.71e-113
PH01000375G0320	1131	131	69	4.00359	12.6843	1.66368	Up	4.79e-13	3.32e-12
PH01009158G0010	1644	38	20	0.798956	2.52934	1.66257	Up	7.15e-05	0.000217037
PH01000881G0230	1971	756	397	13.258	41.8778	1.65933	Up	3.26e-66	1.28e-64
PH01002249G0120	702	120	63	5.90861	18.6588	1.65896	Up	5.21e-12	3.35e-11
PH01001845G0220	423	40	21	3.26859	10.3219	1.65896	Up	4.97e-05	0.000154028
PH01001023G0040	567	80	42	4.87695	15.4009	1.65896	Up	1.52e-08	7.1e-08
PH01000040G2030	1728	324	170	6.48101	20.4543	1.65811	Up	1.99e-29	3.16e-28
PH01023678G0010	738	61	32	2.85703	9.01515	1.65784	Up	7.09e-07	2.78e-06
PH01006716G0020	1401	511	268	12.6074	39.7719	1.65748	Up	2.86e-45	7.32e-44
PH01001588G0270	3075	124	65	1.39386	4.39489	1.65675	Up	2.58e-12	1.7e-11
PH01000004G2200	1254	208	109	5.73333	18.0721	1.65632	Up	1.74e-19	1.8e-18
PH01000024G1270	315	126	66	13.8261	43.5625	1.65569	Up	1.81e-12	1.21e-11
PH01000626G0620	198	42	22	7.33205	23.1013	1.65569	Up	3.45e-05	0.000109255
PH01002613G0280	654	42	22	2.21979	6.99398	1.65569	Up	3.45e-05	0.000109266
PH01000099G0730	1809	1566	820	29.9223	94.2442	1.65519	Up	5.36e-134	5e-132
PH01000029G2440	906	65	34	2.47986	7.80244	1.65367	Up	3.47e-07	1.4e-06
PH01000170G0750	3861	373	195	3.33926	10.5006	1.65287	Up	2.54e-33	4.59e-32
PH01008194G0030	456	44	23	3.33526	10.4868	1.6527	Up	2.4e-05	7.78e-05
PH01001496G0260	2079	1805	943	30.0099	94.3054	1.6519	Up	2.73e-153	2.99e-151
PH01001165G0020	1434	320	167	7.71333	24.2129	1.65035	Up	9.7e-29	1.5e-27
PH01000697G0240	456	46	24	3.48686	10.9427	1.64997	Up	1.67e-05	5.54e-05
PH01003107G0020	198	5024	2619	877.053	2750.11	1.64875	Up	0	0
PH01000280G0110	717	785	409	37.8435	118.6	1.64798	Up	1.95e-67	7.85e-66
PH01000587G0520	1068	920	479	29.7754	93.2489	1.64697	Up	1.49e-78	7.3e-77
PH01002461G0290	2100	244	127	4.01617	12.5737	1.64652	Up	3.23e-22	3.85e-21
PH01000097G0760	1815	123	64	2.34245	7.33133	1.64606	Up	4.82e-12	3.1e-11
PH01003615G0110	729	198	103	9.38813	29.3758	1.64572	Up	2.43e-18	2.38e-17
PH01004114G0030	1926	1135	590	20.3695	63.6906	1.64467	Up	4.63e-96	2.92e-94
PH01000994G0020	843	102	53	4.18229	13.0716	1.64407	Up	3.07e-10	1.7e-09
PH01002263G0020	2022	306	159	5.23096	16.3492	1.64407	Up	2.69e-27	3.94e-26
PH01001154G0390	1506	1184	615	27.1749	84.9043	1.64356	Up	6.16e-100	4.07e-98
PH01001470G0420	627	52	27	2.86667	8.95315	1.64302	Up	5.66e-06	1.99e-05
PH01000272G0700	768	79	41	3.55555	11.0995	1.64235	Up	2.86e-08	1.3e-07
PH01000751G0100	1308	553	287	14.6136	45.6198	1.64235	Up	1.14e-47	3.1e-46
PH01000020G1390	1053	160	83	5.2521	16.3881	1.64169	Up	4.61e-15	3.68e-14
PH01001269G0350	4335	322	167	2.56749	8.00953	1.64136	Up	1.66e-28	2.53e-27
PH01002396G0310	531	54	28	3.51512	10.9633	1.64104	Up	3.95e-06	1.42e-05
PH01002626G0200	1521	788	408	17.9076	55.7713	1.63895	Up	1.04e-66	4.11e-65
PH01000809G0010	624	197	102	10.9125	33.9856	1.63895	Up	4.51e-18	4.35e-17
PH01000263G0680	1005	319	165	10.9715	34.1348	1.63748	Up	4.34e-28	6.55e-27
PH01000799G0650	1068	236	122	7.63804	23.7502	1.63667	Up	3.17e-21	3.6e-20
PH01000196G0240	423	236	122	19.2847	59.9652	1.63667	Up	3.17e-21	3.6e-20
PH01000998G0310	609	60	31	3.40546	10.5834	1.63588	Up	1.34e-06	5.11e-06
PH01002916G0210	441	60	31	4.70277	14.6151	1.63588	Up	1.34e-06	5.11e-06
PH01001259G0410	540	722	373	46.2152	143.613	1.63575	Up	5.61e-61	2.02e-59
PH01002072G0250	1686	122	63	2.50117	7.76895	1.63512	Up	8.99e-12	5.65e-11
PH01000623G0880	1263	62	32	1.6968	5.26776	1.63438	Up	9.37e-07	3.63e-06
PH01000122G0060	1251	93	48	2.56961	7.97744	1.63438	Up	2.37e-09	1.2e-08
PH01000113G1410	471	64	33	4.69678	14.5671	1.63297	Up	6.55e-07	2.58e-06
PH01000074G1000	591	163	84	9.53326	29.5509	1.63216	Up	4.25e-15	3.39e-14
PH01000246G0130	864	66	34	2.64041	8.18172	1.63164	Up	4.58e-07	1.83e-06
PH01003686G0070	333	33	17	3.4254	10.6141	1.63164	Up	0.000286372	0.00078899
PH01004696G0070	726	35	18	1.66637	5.15484	1.62922	Up	0.000198226	0.000559791
PH01004294G0010	1590	317	163	6.89133	21.3142	1.62896	Up	1.48e-27	2.19e-26
PH01001292G0350	1077	712	366	22.851	70.6553	1.62854	Up	1.82e-59	6.4e-58
PH01000823G0680	1140	146	75	4.42679	13.6784	1.62757	Up	1.31e-13	9.46e-13
PH01003832G0130	735	37	19	1.74003	5.3746	1.62705	Up	0.000137335	0.000397149
PH01000261G0530	1326	37	19	0.964494	2.97913	1.62705	Up	0.000137335	0.000397186
PH01005014G0090	723	187	96	8.94014	27.6066	1.62664	Up	6.3e-17	5.68e-16
PH01001799G0100	939	113	58	4.15962	12.8423	1.62638	Up	6.88e-11	4.01e-10
PH01001038G0580	816	39	20	1.65202	5.09588	1.6251	Up	9.52e-05	0.000283537
PH01005698G0070	309	39	20	4.36262	13.4571	1.6251	Up	9.52e-05	0.000283564
PH01000254G0860	951	78	40	2.83501	8.74498	1.6251	Up	5.36e-08	2.38e-07
PH01000260G0560	1059	41	21	1.33822	4.1229	1.62334	Up	6.61e-05	0.000201445
PH01000065G2150	612	41	21	2.31565	7.13424	1.62334	Up	6.61e-05	0.000201465
PH01000299G0430	438	166	85	13.1001	40.3482	1.62293	Up	3.9e-15	3.13e-14
PH01000046G1780	1503	43	22	0.988896	3.04329	1.62174	Up	4.59e-05	0.000142932
PH01001160G0010	2775	131	67	1.63173	5.01986	1.62124	Up	2.87e-12	1.88e-11
PH01178334G0010	390	131	67	11.6104	35.7182	1.62124	Up	2.87e-12	1.88e-11
PH01000032G1340	1338	176	90	4.54672	13.9851	1.621	Up	6.74e-16	5.71e-15
PH01003687G0050	528	88	45	5.7609	17.7198	1.621	Up	9.03e-09	4.33e-08
PH01002648G0190	1299	223	114	5.93386	18.2463	1.62056	Up	1.15e-19	1.21e-18
PH01000024G0700	1371	45	23	1.13453	3.48795	1.62028	Up	3.19e-05	0.00010128
PH01000784G0510	873	609	311	24.1126	74.0672	1.61905	Up	2.25e-50	6.46e-49
PH01000012G0660	1743	47	24	0.932055	2.86282	1.61895	Up	2.22e-05	7.21e-05
PH01003316G0100	1329	96	49	2.49682	7.66568	1.61832	Up	2.18e-09	1.11e-08
PH01004432G0030	2265	145	74	2.21279	6.79271	1.61812	Up	2.43e-13	1.72e-12
PH01003776G0140	2451	1433	731	20.209	62.0088	1.61748	Up	1.85e-115	1.48e-113
PH01001922G0010	255	100	51	13.555	41.5824	1.61714	Up	1.07e-09	5.61e-09
PH01000139G0690	2205	265	135	4.15411	12.7293	1.61554	Up	7.44e-23	9.16e-22
PH01004029G0080	2112	55	28	0.90014	2.75641	1.61457	Up	5.21e-06	1.84e-05
PH01215153G0010	162	55	28	11.7352	35.9354	1.61457	Up	5.21e-06	1.84e-05
PH01001590G0190	396	236	120	20.5996	63.0036	1.61282	Up	1.83e-20	2e-19
PH01001898G0100	666	716	364	37.1604	113.634	1.61255	Up	2.94e-58	1e-56
PH01000275G0520	270	240	122	30.7248	93.9454	1.61242	Up	9.11e-21	1.01e-19
PH01000604G0270	1386	374	190	9.32716	28.5016	1.61153	Up	2.66e-31	4.52e-30
PH01000968G0050	2805	203	103	2.50152	7.63456	1.60974	Up	9.17e-18	8.71e-17
PH01000066G1270	1314	211	107	5.55045	16.9304	1.60894	Up	2.26e-18	2.21e-17
PH01001787G0380	2886	353	179	4.22785	12.8954	1.60887	Up	1.59e-29	2.55e-28
PH01001001G0240	228	71	36	10.7638	32.8282	1.60875	Up	2.94e-07	1.2e-06
PH01001182G0430	459	71	36	5.34671	16.3068	1.60875	Up	2.94e-07	1.2e-06
PH01001506G0150	318	71	36	7.71743	23.5372	1.60875	Up	2.94e-07	1.2e-06
PH01002273G0100	1209	71	36	2.02989	6.19093	1.60875	Up	2.94e-07	1.2e-06
PH01000246G0850	1314	1491	756	39.2214	119.621	1.60875	Up	2.51e-118	2.05e-116
PH01001844G0350	1899	215	109	3.9134	11.9339	1.60857	Up	1.12e-18	1.12e-17
PH01000537G0860	1305	152	77	4.026	12.2676	1.60743	Up	1.1e-13	7.98e-13
PH01001272G0140	666	622	315	32.2818	98.3368	1.60701	Up	2.04e-50	5.89e-49
PH01002745G0300	945	496	251	18.1422	55.2232	1.60592	Up	1.58e-40	3.59e-39
PH01001759G0240	1029	172	87	5.77769	17.5786	1.60525	Up	3.27e-15	2.64e-14
PH01000744G0080	531	87	44	5.66325	17.2281	1.60506	Up	1.69e-08	7.87e-08
PH01001651G0380	1248	2543	1286	70.4325	214.243	1.60493	Up	5.56e-199	8.9e-197
PH01000164G1000	2838	629	318	7.66089	23.2967	1.60454	Up	9.3e-51	2.72e-49
PH01000740G0150	930	184	93	6.83874	20.7912	1.60417	Up	3.97e-16	3.4e-15
PH01000535G0510	780	99	50	4.38714	13.3277	1.60307	Up	2e-09	1.02e-08
PH01045106G0010	480	101	51	7.27313	22.0907	1.60279	Up	1.4e-09	7.24e-09
PH01001713G0090	498	103	52	7.14906	21.7097	1.60251	Up	9.81e-10	5.16e-09
PH01000945G0130	735	115	58	5.40819	16.4067	1.60106	Up	1.17e-10	6.7e-10
PH01000056G0340	771	466	235	20.8917	63.3714	1.6009	Up	6.94e-38	1.44e-36
PH01001170G0190	996	127	64	4.40743	13.3598	1.59989	Up	1.4e-11	8.69e-11
PH01000014G2100	240	129	65	18.5789	56.3095	1.59971	Up	9.85e-12	6.17e-11
PH01001348G0440	1863	2283	1150	42.3579	128.341	1.59928	Up	3.46e-177	4.78e-175
PH01002152G0090	288	177	89	21.2433	64.2506	1.5967	Up	2.1e-15	1.72e-14
PH01000049G0260	1152	935	470	28.0544	84.8252	1.59627	Up	1.83e-73	8.03e-72
PH01000003G3730	756	1451	729	66.3417	200.487	1.59552	Up	1.04e-112	8.09e-111
PH01004706G0010	720	209	105	10.0336	30.3205	1.59546	Up	7.64e-18	7.28e-17
PH01000003G1050	1194	215	108	6.22408	18.8061	1.59527	Up	2.67e-18	2.61e-17
PH01007099G0010	1287	291	146	7.81548	23.586	1.59352	Up	4.49e-24	5.82e-23
PH01000294G0070	822	519	260	21.8241	65.7629	1.59135	Up	2.48e-41	5.75e-40
PH01003097G0200	873	106	53	4.19694	12.6224	1.58857	Up	8.95e-10	4.72e-09
PH01000235G0710	627	82	41	4.52051	13.5955	1.58857	Up	6.41e-08	2.82e-07
PH01002385G0030	879	56	28	2.20212	6.62291	1.58857	Up	6.83e-06	2.38e-05
PH01004057G0090	297	56	28	6.51738	19.6011	1.58857	Up	6.83e-06	2.38e-05
PH01002530G0230	1278	106	53	2.86692	8.62233	1.58857	Up	8.95e-10	4.72e-09
PH01002194G0180	1650	140	70	2.93282	8.82051	1.58857	Up	2.19e-12	1.45e-11
PH01000717G0030	690	114	57	5.7108	17.1753	1.58857	Up	2.17e-10	1.21e-09
PH01000021G0300	1188	42	21	1.22201	3.67521	1.58857	Up	8.72e-05	0.000261264
PH01001066G0300	1095	308	154	9.7225	29.2406	1.58857	Up	3.54e-25	4.8e-24
PH01002960G0070	990	74	37	2.58367	7.77045	1.58857	Up	2.68e-07	1.1e-06
PH01001769G0230	843	58	29	2.37816	7.15237	1.58857	Up	4.76e-06	1.69e-05
PH01000538G0100	1452	208	104	4.95151	14.8918	1.58857	Up	1.4e-17	1.32e-16
PH01000773G0140	1422	110	55	2.67383	8.0416	1.58857	Up	4.4e-10	2.39e-09
PH01001859G0290	561	386	193	23.7829	71.5277	1.58857	Up	4.36e-31	7.37e-30
PH01000666G0890	285	44	22	5.33641	16.0493	1.58857	Up	6.05e-05	0.000185545
PH01000279G0180	432	72	36	5.7609	17.326	1.58857	Up	3.83e-07	1.55e-06
PH01002777G0070	465	76	38	5.64939	16.9907	1.58857	Up	1.87e-07	7.84e-07
PH01001939G0280	291	56	28	6.65176	20.0053	1.58857	Up	6.83e-06	2.38e-05
PH01000113G1810	885	40	20	1.56228	4.69858	1.58857	Up	0.000125786	0.000365761
PH01000571G0450	951	76	38	2.76232	8.30774	1.58857	Up	1.87e-07	7.84e-07
PH01002166G0130	957	70	35	2.52829	7.60389	1.58857	Up	5.49e-07	2.18e-06
PH01000108G0510	1536	72	36	1.62025	4.87294	1.58857	Up	3.83e-07	1.55e-06
PH01001429G0120	993	112	56	3.89861	11.7251	1.58857	Up	3.09e-10	1.71e-09
PH01004401G0050	1023	60	30	2.02729	6.09713	1.58857	Up	3.32e-06	1.2e-05
PH01000272G1180	1059	36	18	1.17503	3.53392	1.58857	Up	0.000262554	0.000727433
PH01002270G0090	714	72	36	3.48558	10.483	1.58857	Up	3.83e-07	1.55e-06
PH01002245G0180	3078	425	212	4.77267	14.3201	1.58518	Up	7.48e-34	1.37e-32
PH01000009G2290	1866	1709	851	31.6571	94.8195	1.58265	Up	1.52e-129	1.36e-127
PH01000893G0590	1899	1039	517	18.9118	56.6037	1.58161	Up	1.88e-79	9.29e-78
PH01000026G1980	1386	141	70	3.51639	10.5006	1.57831	Up	2.83e-12	1.86e-11
PH01003322G0270	1896	687	341	12.5245	37.3935	1.57804	Up	6.59e-53	2.02e-51
PH01008776G0020	1587	1861	923	40.5332	120.922	1.5769	Up	1.63e-139	1.59e-137
PH01001154G0580	858	115	57	4.63289	13.8123	1.57597	Up	2.81e-10	1.56e-09
PH01000204G0470	612	301	149	17.0003	50.6191	1.57412	Up	4.34e-24	5.64e-23
PH01000448G0220	2715	194	96	2.46986	7.35158	1.57362	Up	3.87e-16	3.32e-15
PH01004014G0040	3327	95	47	0.986988	2.93714	1.57331	Up	9.78e-09	4.68e-08
PH01000042G2220	804	178	88	7.65253	22.7565	1.57227	Up	6.44e-15	5.08e-14
PH01000865G0180	900	77	38	2.95726	8.77851	1.56971	Up	2.43e-07	1.01e-06
PH01000658G0070	429	594	293	47.8597	142.001	1.56901	Up	2.46e-45	6.32e-44
PH01001670G0270	1188	148	73	4.30612	12.7757	1.56894	Up	1.27e-12	8.53e-12
PH01003739G0200	714	203	100	9.82741	29.1193	1.56709	Up	1.22e-16	1.08e-15
PH01000083G1580	627	67	33	3.69359	10.9427	1.56688	Up	1.47e-06	5.55e-06
PH01003282G0180	891	65	32	2.5216	7.4671	1.56621	Up	2.1e-06	7.79e-06
PH01002312G0240	288	65	32	7.80121	23.1013	1.56621	Up	2.1e-06	7.79e-06
PH01000017G0030	624	61	30	3.37899	9.99577	1.56473	Up	4.32e-06	1.54e-05
PH01003495G0010	489	604	297	42.6942	126.278	1.56449	Up	1.01e-45	2.6e-44
PH01002421G0060	933	120	59	4.44571	13.1477	1.56433	Up	1.78e-10	1e-09
PH01002723G0240	588	120	59	7.05416	20.8619	1.56433	Up	1.78e-10	1e-09
PH01008157G0010	360	55	27	5.28082	15.5934	1.5621	Up	1.28e-05	4.3e-05
PH01002916G0230	1065	55	27	1.78507	5.27101	1.5621	Up	1.28e-05	4.3e-05
PH01000456G0030	669	110	54	5.68339	16.7821	1.5621	Up	1.05e-09	5.5e-09
PH01000012G1040	1173	273	134	8.04463	23.7512	1.56191	Up	1.36e-21	1.57e-20
PH01004959G0010	666	269	132	13.9611	41.2078	1.56151	Up	2.73e-21	3.11e-20
PH01001508G0190	1299	157	77	4.17765	12.3243	1.56074	Up	3.98e-13	2.78e-12
PH01000015G2470	771	51	25	2.28643	6.74163	1.56	Up	2.65e-05	8.51e-05
PH01003686G0060	981	96	47	3.38254	9.96113	1.5582	Up	1.26e-08	5.97e-08
PH01003222G0290	1011	47	23	1.6069	4.72995	1.55755	Up	5.49e-05	0.000169278
PH01042579G0010	567	47	23	2.86521	8.43382	1.55755	Up	5.49e-05	0.000169261
PH01000975G0030	1062	182	89	5.92363	17.4239	1.55651	Up	7.49e-15	5.89e-14
PH01000139G1200	1512	309	151	7.06395	20.7637	1.55552	Up	5.86e-24	7.56e-23
PH01000469G0150	1713	528	258	10.6541	31.3142	1.55541	Up	1.29e-39	2.83e-38
PH01000601G0370	882	217	106	8.50418	24.9872	1.55494	Up	2.46e-17	2.27e-16
PH01000156G0910	528	43	21	2.81498	8.26923	1.55463	Up	0.000114114	0.000335782
PH01000433G0990	354	43	21	4.19862	12.3338	1.55463	Up	0.000114114	0.00033575
PH01001015G0380	909	84	41	3.19416	9.37777	1.55381	Up	1.08e-07	4.62e-07
PH01002422G0220	558	41	20	2.53975	7.45204	1.55295	Up	0.000164771	0.000471311
PH01002322G0270	1230	533	260	14.9783	43.9489	1.55295	Up	8.2e-40	1.82e-38
PH01000126G0380	354	41	20	4.00333	11.7464	1.55295	Up	0.000164771	0.000471355
PH01004874G0030	2079	2185	1065	36.3277	106.506	1.55179	Up	1.33e-156	1.49e-154
PH01000064G2290	1050	119	58	3.91741	11.4847	1.55174	Up	3.27e-10	1.8e-09
PH01000585G0420	1806	39	19	0.746428	2.18734	1.5511	Up	0.000238142	0.00066424
PH01000015G1630	1740	117	57	2.32422	6.81091	1.5511	Up	4.67e-10	2.53e-09
PH01001711G0340	2031	39	19	0.663737	1.94502	1.5511	Up	0.000238142	0.000664181
PH01000040G1640	549	193	94	12.1514	35.5988	1.55071	Up	1.66e-15	1.37e-14
PH01003178G0010	1323	269	131	7.02803	20.5869	1.55053	Up	6.36e-21	7.12e-20
PH01001592G0470	2859	384	187	4.64257	13.599	1.55051	Up	4.3e-29	6.74e-28
PH01000335G0770	909	415	202	15.7807	46.2027	1.54982	Up	2.95e-31	5.01e-30
PH01006670G0010	297	187	91	21.7634	63.7037	1.54947	Up	4.76e-15	3.8e-14
PH01000114G0030	951	224	109	8.14158	23.8301	1.5494	Up	1.1e-17	1.04e-16
PH01000136G1320	1149	111	54	3.33921	9.77132	1.54905	Up	1.35e-09	7e-09
PH01001012G0570	1503	148	72	3.40364	9.95986	1.54905	Up	2.98e-12	1.95e-11
PH01000210G0150	798	37	18	1.60266	4.68974	1.54905	Up	0.000344546	0.000936639
PH01001494G0080	1239	37	18	1.03222	3.02051	1.54905	Up	0.000344546	0.000936721
PH01002350G0070	459	648	315	48.7982	142.685	1.54793	Up	1.38e-47	3.73e-46
PH01000268G0820	432	249	121	19.9231	58.2346	1.54744	Up	2.11e-19	2.18e-18
PH01000002G0320	306	589	286	66.5327	194.323	1.54632	Up	2.58e-43	6.31e-42
PH01000642G0530	1674	587	285	12.1206	35.3972	1.54618	Up	3.65e-43	8.9e-42
PH01000818G0430	528	103	50	6.74287	19.6886	1.54593	Up	5.6e-09	2.74e-08
PH01000814G0120	600	68	33	3.91741	11.4352	1.54551	Up	1.9e-06	7.09e-06
PH01004683G0020	435	68	33	5.40332	15.7726	1.54551	Up	1.9e-06	7.09e-06
PH01005377G0030	261	68	33	9.00554	26.2877	1.54551	Up	1.9e-06	7.08e-06
PH01002982G0020	1458	703	341	16.6663	48.6269	1.54482	Up	3.42e-51	1.01e-49
PH01000040G1380	1353	66	32	1.68612	4.91736	1.54418	Up	2.72e-06	9.93e-06
PH01001439G0060	1446	291	141	6.9561	20.2736	1.54325	Up	3.15e-22	3.76e-21
PH01001038G0430	411	1148	556	96.5476	281.263	1.54261	Up	5.2e-82	2.68e-80
PH01000089G1550	702	93	45	4.57917	13.3277	1.54127	Up	3.32e-08	1.51e-07
PH01001195G0330	2151	837	405	13.4501	39.1466	1.54127	Up	3.29e-60	1.17e-58
PH01001546G0300	690	91	44	4.55862	13.2582	1.54021	Up	4.75e-08	2.12e-07
PH01000393G0650	2808	1135	548	13.9714	40.5754	1.53813	Up	1.72e-80	8.62e-79
PH01000826G0470	2601	812	392	10.7909	31.3347	1.53795	Up	3.81e-58	1.3e-56
PH01001664G0370	777	203	98	9.03059	26.2231	1.53795	Up	6.67e-16	5.65e-15
PH01000188G0980	918	226	109	8.50956	24.6867	1.53658	Up	1.8e-17	1.68e-16
PH01002406G0090	1989	83	40	1.4424	4.18124	1.53546	Up	1.98e-07	8.27e-07
PH01000353G0960	1326	2127	1025	55.4454	160.716	1.53538	Up	2.82e-148	2.98e-146
PH01001233G0460	639	108	52	5.84203	16.9193	1.53413	Up	3.53e-09	1.77e-08
PH01001574G0240	1266	54	26	1.47435	4.26991	1.53413	Up	2.39e-05	7.72e-05
PH01001346G0370	483	106	51	7.58578	21.9534	1.53308	Up	5.04e-09	2.48e-08
PH01001003G0660	957	283	136	10.2215	29.5465	1.53138	Up	2.95e-21	3.35e-20
PH01002728G0290	1974	893	429	15.6367	45.1845	1.53089	Up	5.46e-63	2.05e-61
PH01000448G0630	1410	404	194	9.90384	28.6063	1.53028	Up	1.61e-29	2.58e-28
PH01001331G0320	2169	277	133	4.4143	12.7489	1.53011	Up	8.4e-21	9.33e-20
PH01000019G2190	1200	50	24	1.44022	4.15824	1.52968	Up	4.94e-05	0.000153329
PH01000010G1850	1728	467	224	9.34145	26.9516	1.52865	Up	9.68e-34	1.77e-32
PH01000979G0230	1596	1032	495	22.3505	64.484	1.52863	Up	3.37e-72	1.45e-70
PH01000636G0280	2523	48	23	0.657605	1.89535	1.52717	Up	7.12e-05	0.000216348
PH01000260G0590	906	334	160	12.7426	36.7174	1.5268	Up	1.4e-24	1.84e-23
PH01000357G0810	2055	4631	2218	77.894	224.403	1.52651	Up	0	0
PH01001255G0100	1755	259	124	5.1011	14.6901	1.52596	Up	1.95e-19	2.03e-18
PH01000010G2350	1095	2103	1006	66.3845	191.013	1.52476	Up	5.73e-144	5.89e-142
PH01005694G0060	1893	46	22	0.83994	2.4163	1.52444	Up	0.000102708	0.00030412
PH01000016G1090	693	46	22	2.29438	6.60038	1.52444	Up	0.000102708	0.000304149
PH01001153G0270	1299	483	231	12.8523	36.9728	1.52444	Up	1.37e-34	2.59e-33
PH01001260G0050	435	2390	1142	189.911	545.829	1.52313	Up	7.45e-163	8.83e-161
PH01000530G0600	1062	10440	4987	339.795	976.325	1.5227	Up	0	0
PH01000435G0100	1680	245	117	5.04078	14.4796	1.5223	Up	2.26e-18	2.21e-17
PH01000144G0480	1362	111	53	2.817	8.09056	1.52208	Up	3.17e-09	1.59e-08
PH01005855G0010	879	444	212	17.4596	50.1449	1.52208	Up	8e-32	1.38e-30
PH01004571G0100	846	44	21	1.79773	5.16094	1.52146	Up	0.000148228	0.000426623
PH01001504G0170	1377	828	395	20.7844	59.6407	1.5208	Up	1.48e-57	4.99e-56
PH01000926G0330	1089	3264	1557	103.601	297.263	1.5207	Up	1.19e-220	2.35e-218
PH01000216G0580	336	130	62	13.3735	38.3647	1.5204	Up	1.67e-10	9.43e-10
PH01002486G0060	1377	216	103	5.42202	15.5519	1.52019	Up	2.39e-16	2.08e-15
PH01001125G0430	1095	1066	508	33.6499	96.456	1.51927	Up	2.5e-73	1.09e-71
PH01000320G0960	2652	1062	506	13.8418	39.6695	1.519	Up	4.99e-73	2.17e-71
PH01002970G0090	1137	210	100	6.38411	18.286	1.51818	Up	6.85e-16	5.79e-15
PH01000020G0530	804	42	20	1.80565	5.17194	1.51818	Up	0.000214116	0.000601655
PH01003966G0050	309	63	30	7.04731	20.1856	1.51818	Up	7.21e-06	2.5e-05
PH01000303G0040	561	334	159	20.579	58.9269	1.51775	Up	3.2e-24	4.16e-23
PH01000112G0630	2205	811	386	12.7132	36.3964	1.51747	Up	4.24e-56	1.38e-54
PH01001629G0160	1212	164	78	4.67716	13.3805	1.51642	Up	9.6e-13	6.52e-12
PH01000683G0690	501	82	39	5.65741	16.1848	1.51642	Up	3.64e-07	1.47e-06
PH01005900G0020	1131	1699	808	51.9245	148.535	1.51632	Up	4.85e-115	3.86e-113
PH01000135G0260	1281	3697	1757	99.7566	285.169	1.51533	Up	2.71e-247	6.49e-245
PH01000763G0250	594	101	48	5.87728	16.801	1.51532	Up	1.87e-08	8.7e-08
PH01014639G0010	270	40	19	5.1208	14.6308	1.51457	Up	0.0003096	0.00084892
PH01000632G0530	1527	40	19	0.905445	2.58699	1.51457	Up	0.0003096	0.000848995
PH01001806G0350	987	120	57	4.20248	12.0071	1.51457	Up	9.8e-10	5.15e-09
PH01000027G1630	1464	531	252	12.537	35.7881	1.51329	Up	3.86e-37	7.83e-36
PH01006201G0080	441	78	37	6.1136	17.4439	1.51262	Up	7.45e-07	2.91e-06
PH01005698G0030	1056	1035	490	33.878	96.4743	1.5098	Up	4.14e-70	1.74e-68
PH01000158G0060	1503	150	71	3.44964	9.82153	1.5095	Up	1.13e-11	7.04e-11
PH01002036G0140	705	131	62	6.42279	18.2845	1.50935	Up	2.13e-10	1.19e-09
PH01000363G0090	255	262	124	35.5142	101.102	1.50935	Up	4.01e-19	4.09e-18
PH01000498G0170	222	672	318	104.63	297.82	1.50914	Up	3.63e-46	9.48e-45
PH01001771G0290	636	55	26	2.98914	8.49955	1.50765	Up	3.08e-05	9.8e-05
PH01001315G0340	864	476	225	19.043	54.1438	1.50754	Up	3.61e-33	6.51e-32
PH01000582G0620	1044	108	51	3.57573	10.1566	1.50611	Up	8.23e-09	3.96e-08
PH01001866G0300	2412	180	85	2.57951	7.32692	1.50611	Up	1.32e-13	9.54e-13
PH01001070G0650	354	2533	1196	247.328	702.437	1.50594	Up	2.19e-167	2.74e-165
PH01000507G0180	2706	710	335	9.06926	25.7393	1.50492	Up	2.56e-48	7.07e-47
PH01001822G0200	1752	53	25	1.04564	2.96678	1.50451	Up	4.43e-05	0.000138171
PH01000075G0590	699	316	149	15.6261	44.3189	1.50396	Up	1.68e-22	2.03e-21
PH01001141G0430	579	70	33	4.17889	11.8499	1.50368	Up	3.14e-06	1.14e-05
PH01000106G0760	375	87	41	8.01917	22.7317	1.50318	Up	2.27e-07	9.43e-07
PH01003644G0160	1965	87	41	1.53038	4.33811	1.50318	Up	2.27e-07	9.43e-07
PH01001344G0010	4965	607	286	4.22582	11.9764	1.50289	Up	1.9e-41	4.41e-40
PH01001415G0350	1143	104	49	3.14506	8.91311	1.50284	Up	1.67e-08	7.82e-08
PH01001142G0610	1707	571	269	11.5623	32.7641	1.50269	Up	4.33e-39	9.42e-38
PH01002394G0080	816	741	349	31.3884	88.9232	1.50233	Up	4.03e-50	1.16e-48
PH01000514G0830	2550	172	81	2.33147	6.60426	1.50216	Up	5.4e-13	3.72e-12
PH01000033G2310	501	85	40	5.86438	16.5998	1.50111	Up	3.25e-07	1.32e-06
PH01158466G0010	435	68	32	5.40332	15.2947	1.50111	Up	4.49e-06	1.6e-05
PH01001767G0300	438	68	32	5.36631	15.1899	1.50111	Up	4.49e-06	1.6e-05
PH01001075G0530	846	119	56	4.86203	13.7625	1.50111	Up	1.78e-09	9.13e-09
PH01000011G0660	1665	187	88	3.88212	10.9887	1.50111	Up	5.86e-14	4.32e-13
PH01008882G0010	831	253	119	10.5235	29.7732	1.5004	Up	2.91e-18	2.83e-17
PH01002304G0120	3894	336	158	2.98253	8.43608	1.50004	Up	1.17e-23	1.49e-22
PH01001360G0180	1098	817	384	25.7194	72.7124	1.49934	Up	8.87e-55	2.83e-53
PH01000078G1030	423	83	39	6.78233	19.1692	1.49894	Up	4.65e-07	1.86e-06
PH01001513G0020	1041	607	285	20.1548	56.9212	1.49784	Up	4.29e-41	9.87e-40
PH01000926G0070	1035	262	123	8.74988	24.7084	1.49767	Up	9.12e-19	9.12e-18
PH01002513G0110	966	49	23	1.75332	4.95029	1.49743	Up	9.18e-05	0.000274181
PH01003778G0160	327	147	69	15.5386	43.8713	1.49743	Up	2.9e-11	1.75e-10
PH01000321G0100	876	81	38	3.19611	9.01901	1.49665	Up	6.65e-07	2.62e-06
PH01003928G0040	972	209	98	7.43227	20.9623	1.49592	Up	2.82e-15	2.29e-14
PH01015867G0010	378	64	30	5.85234	16.501	1.49546	Up	9.25e-06	3.17e-05
PH01000018G0310	1143	64	30	1.93542	5.45701	1.49546	Up	9.25e-06	3.17e-05
PH01000708G0500	1188	64	30	1.86211	5.2503	1.49546	Up	9.25e-06	3.17e-05
PH01002021G0200	855	205	96	8.2876	23.3445	1.49406	Up	5.68e-15	4.5e-14
PH01000010G0620	3090	579	271	6.47681	18.2344	1.4933	Up	5.5e-39	1.19e-37
PH01000053G1060	543	735	344	46.7874	131.716	1.49324	Up	5.78e-49	1.63e-47
PH01000722G0440	603	62	29	3.55399	9.99908	1.49236	Up	1.33e-05	4.46e-05
PH01003433G0110	1167	201	94	5.95342	16.747	1.49211	Up	1.15e-14	8.89e-14
PH01007294G0010	531	355	166	23.1087	64.997	1.49194	Up	1.45e-24	1.92e-23
PH01000542G0140	3456	400	187	4.00062	11.2499	1.49161	Up	1.97e-27	2.89e-26
PH01001498G0210	330	152	71	15.921	44.7326	1.49039	Up	1.82e-11	1.12e-10
PH01002669G0080	858	407	190	16.3964	46.0411	1.48954	Up	8.74e-28	1.31e-26
PH01002468G0070	609	60	28	3.40546	9.55917	1.48904	Up	1.91e-05	6.27e-05
PH01002633G0060	1728	135	63	2.70042	7.58013	1.48904	Up	2.41e-10	1.34e-09
PH01000000G0290	273	75	35	9.49598	26.6554	1.48904	Up	1.95e-06	7.27e-06
PH01001963G0290	978	358	167	12.6528	35.5024	1.48846	Up	1.29e-24	1.71e-23
PH01001700G0160	1743	311	145	6.16743	17.2962	1.48771	Up	1.37e-21	1.58e-20
PH01000804G0400	840	133	62	5.47285	15.3459	1.48749	Up	3.43e-10	1.89e-09
PH01000476G0030	1665	826	385	17.1477	48.0757	1.48729	Up	3.17e-54	9.96e-53
PH01000432G0750	1674	206	96	4.25356	11.9233	1.48704	Up	7.19e-15	5.65e-14
PH01006576G0030	840	88	41	3.62113	10.1481	1.48669	Up	2.9e-07	1.19e-06
PH01000240G0260	912	425	198	16.1078	45.1388	1.48661	Up	8.62e-29	1.34e-27
PH01000056G0160	1176	146	68	4.29128	12.0221	1.48621	Up	5.24e-11	3.08e-10
PH01000351G1060	330	73	34	7.64628	21.4212	1.48621	Up	2.79e-06	1.02e-05
PH01002570G0300	1734	174	81	3.4685	9.71215	1.48548	Up	8.66e-13	5.9e-12
PH01005391G0020	924	187	87	6.99537	19.5761	1.48462	Up	1.33e-13	9.6e-13
PH01002772G0250	801	43	20	1.85557	5.19131	1.48424	Up	0.000276106	0.000762328
PH01003832G0110	993	43	20	1.49679	4.18755	1.48424	Up	0.000276106	0.000762261
PH01001917G0240	342	43	20	4.34594	12.1586	1.48424	Up	0.000276106	0.000762396
PH01000095G0580	588	3240	1506	190.462	532.509	1.4833	Up	3.94e-205	6.87e-203
PH01000044G0800	435	71	33	5.6417	15.7726	1.48322	Up	4e-06	1.43e-05
PH01000190G0370	1869	99	46	1.83091	5.11715	1.48278	Up	6.19e-08	2.72e-07
PH01001127G0210	1185	622	289	18.1432	50.706	1.48273	Up	5.41e-41	1.24e-39
PH01000114G0400	3447	521	242	5.22441	14.5967	1.4823	Up	1.28e-34	2.42e-33
PH01002624G0240	2448	112	52	1.58142	4.41643	1.48166	Up	9.32e-09	4.46e-08
PH01000021G0190	486	319	148	22.688	63.3148	1.48061	Up	7.63e-22	8.94e-21
PH01000089G0450	1965	164	76	2.88485	8.04138	1.47895	Up	5.01e-12	3.22e-11
PH01000533G0870	924	1021	473	38.194	106.431	1.4785	Up	1.51e-65	5.87e-64
PH01000069G0750	1905	1464	678	26.5636	73.997	1.47802	Up	5.16e-93	3.15e-91
PH01000045G1220	1638	458	212	9.6648	26.9092	1.47729	Up	2.11e-30	3.49e-29
PH01000618G0370	1161	843	390	25.0979	69.8412	1.47652	Up	2.79e-54	8.8e-53
PH01000374G0620	1851	186	86	3.47334	9.65988	1.47568	Up	2.39e-13	1.69e-12
PH01000150G1150	1620	863	399	18.4135	51.208	1.4756	Up	1.96e-55	6.33e-54
PH01000877G0620	2025	411	190	7.01549	19.5078	1.47543	Up	2.2e-27	3.23e-26
PH01002683G0190	426	106	49	8.60077	23.9148	1.47536	Up	2.7e-08	1.24e-07
PH01001592G0400	1095	251	116	7.9232	22.0254	1.47501	Up	2.11e-17	1.96e-16
PH01000936G0470	4011	1762	814	15.1843	42.1941	1.47446	Up	8.06e-111	6.09e-109
PH01000592G0720	1122	275	127	8.4719	23.5337	1.47397	Up	7.22e-19	7.26e-18
PH01000090G1270	1641	52	24	1.09531	3.04076	1.4731	Up	8.16e-05	0.000245723
PH01000538G0850	2247	286	132	4.39951	12.2138	1.4731	Up	1.59e-19	1.66e-18
PH01000834G0160	189	52	24	9.51005	26.4015	1.4731	Up	8.16e-05	0.000245699
PH01005935G0010	594	91	42	5.29537	14.7008	1.4731	Up	2.57e-07	1.06e-06
PH01000046G0600	393	78	36	6.8603	19.0454	1.4731	Up	1.73e-06	6.5e-06
PH01000969G0510	855	286	132	11.5622	32.0987	1.4731	Up	1.59e-19	1.66e-18
PH01000019G0910	234	78	36	11.5218	31.9865	1.4731	Up	1.73e-06	6.5e-06
PH01000890G0170	891	52	24	2.01728	5.60032	1.4731	Up	8.16e-05	0.000245746
PH01000206G1300	645	193	89	10.3428	28.6886	1.47185	Up	1.05e-13	7.63e-13
PH01002369G0270	1323	141	65	3.68384	10.2149	1.47139	Up	1.9e-10	1.07e-09
PH01000133G0580	753	76	35	3.48867	9.6639	1.46993	Up	2.48e-06	9.11e-06
PH01003812G0050	423	202	93	16.5064	45.7112	1.46952	Up	3.27e-14	2.46e-13
PH01001274G0100	357	126	58	12.1995	33.7784	1.46927	Up	1.78e-09	9.15e-09
PH01003944G0080	1035	63	29	2.10398	5.82555	1.46927	Up	1.69e-05	5.6e-05
PH01000457G0620	975	63	29	2.23345	6.18405	1.46927	Up	1.69e-05	5.6e-05
PH01004307G0060	498	50	23	3.47042	9.60236	1.46828	Up	0.000117621	0.000345347
PH01000765G0550	327	50	23	5.28522	14.6238	1.46828	Up	0.000117621	0.000345281
PH01000875G0350	426	50	23	4.05697	11.2253	1.46828	Up	0.000117621	0.000345314
PH01002072G0050	1428	974	448	23.5761	65.2273	1.46815	Up	1.68e-61	6.1e-60
PH01012908G0010	1587	87	40	1.89489	5.24038	1.46756	Up	5.25e-07	2.09e-06
PH01003333G0050	495	74	34	5.16735	14.2808	1.46658	Up	3.55e-06	1.28e-05
PH01000701G0610	804	405	186	17.4117	48.099	1.46595	Up	1.39e-26	1.98e-25
PH01000159G0330	1884	196	90	3.59597	9.9321	1.46572	Up	9.33e-14	6.78e-13
PH01006143G0040	807	220	101	9.42303	26.0212	1.46543	Up	3.15e-15	2.55e-14
PH01001174G0480	543	122	56	7.76607	21.4421	1.46519	Up	3.61e-09	1.8e-08
PH01000860G0420	750	436	200	20.094	55.4432	1.46425	Up	2.14e-28	3.26e-27
PH01000582G0700	3375	133	61	1.36213	3.75782	1.46403	Up	7.8e-10	4.14e-09
PH01000104G1140	1917	133	61	2.39812	6.61588	1.46403	Up	7.8e-10	4.14e-09
PH01002844G0050	420	48	22	3.95033	10.8906	1.46304	Up	0.000169585	0.000484278
PH01001026G0200	3228	408	187	4.36886	12.0445	1.46304	Up	1.23e-26	1.76e-25
PH01000224G1180	1113	299	137	9.28576	25.592	1.4626	Up	5.54e-20	5.92e-19
PH01002037G0040	1218	284	130	8.05958	22.1909	1.46119	Up	5.04e-19	5.11e-18
PH01000001G1870	1794	1196	547	23.0436	63.3935	1.45997	Up	5.51e-74	2.44e-72
PH01001233G0350	1533	186	85	4.19384	11.5281	1.45881	Up	5.37e-13	3.71e-12
PH01001239G0650	1824	173	79	3.2784	9.00496	1.45773	Up	3.5e-12	2.28e-11
PH01002569G0330	1074	46	21	1.48045	4.06532	1.45733	Up	0.000244706	0.000681631
PH01000679G0350	1428	46	21	1.11345	3.05753	1.45733	Up	0.000244706	0.00068157
PH01000009G0060	1665	436	199	9.05135	24.8495	1.45701	Up	4.74e-28	7.14e-27
PH01001178G0560	516	103	47	6.89968	18.9377	1.45666	Up	6.94e-08	3.04e-07
PH01006112G0020	1101	480	219	15.0694	41.3558	1.45647	Up	1.15e-30	1.91e-29
[truncated: 4,165 more rows]
