# Supplementary material for: Characterization of the Floral Transcriptome of Moso Bamboo (Phyllostachys edulis) at Different Flowering Developmental Stages by Transcriptome Sequencing and RNA-Seq Analysis
Source: PLoS One. 2014 Jun 10;9(6):e98910. doi: 10.1371/journal.pone.0098910 (PMC4051636; doi:10.1371/journal.pone.0098910)
Supplement: Table S8 — Differentially expressed genes between CK and F4. (XLSX) [file pone.0098910.s010.xlsx]

## Sheet: Sheet1
GeneID	Gene_length	F-Expression	F4-Expression	F-RPKM	F4-RPKM	log2 Ratio(F4/F)	Up-Down-Regulation(F4/F)	P-value	FDR
PH01000047G0810	351	0	181	0.01	110.164	13.4274	Up	3.02266e-156	1.60709e-154
PH01005572G0030	162	0	70	0.01	92.3105	13.1723	Up	3.2648e-61	6.45402e-60
PH01000994G0510	465	0	195	0.01	89.588	13.1291	Up	3.12022e-168	1.80443e-166
PH01003478G0130	639	0	218	0.01	72.8826	12.8314	Up	6.34698e-188	4.10725e-186
PH01000276G1120	528	0	177	0.01	71.6155	12.8061	Up	8.03562e-153	4.15827e-151
PH01000710G0100	216	0	56	0.01	55.3863	12.4353	Up	3.16272e-49	4.93878e-48
PH01000040G1660	456	0	105	0.01	49.1918	12.2642	Up	3.53468e-91	1.05859e-89
PH01000016G1870	141	0	25	0.01	37.8782	11.8872	Up	1.09885e-22	8.53874e-22
PH01000182G0490	450	0	78	0.01	37.0297	11.8545	Up	4.61954e-68	1.02794e-66
PH01007014G0030	915	0	150	0.01	35.0218	11.774	Up	1.05019e-129	4.63714e-128
PH01000059G1200	378	0	61	0.01	34.4751	11.7513	Up	1.65681e-53	2.85789e-52
PH01000110G0890	522	0	84	0.01	34.3777	11.7473	Up	3.37018e-73	8.04819e-72
PH01001389G0360	375	0	54	0.01	30.7631	11.587	Up	1.6307e-47	2.4597e-46
PH01001913G0350	306	0	33	0.01	23.0388	11.1699	Up	1.55482e-29	1.50939e-28
PH01002820G0150	258	0	23	0.01	19.0448	10.8952	Up	5.6657e-21	4.09179e-20
PH01000532G0450	1281	0	112	0.01	18.6783	10.8671	Up	3.59126e-97	1.15117e-95
PH01004336G0130	273	0	23	0.01	17.9984	10.8137	Up	5.6657e-21	4.09084e-20
PH01001919G0370	174	0	12	0.01	14.7333	10.5249	Up	1.48246e-11	6.63853e-11
PH01002281G0160	570	0	38	0.01	14.2422	10.476	Up	8.14504e-34	8.91496e-33
PH01000165G1110	351	0	22	0.01	13.3901	10.3869	Up	4.06828e-20	2.82936e-19
PH01002224G0180	324	0	20	0.01	13.1872	10.3649	Up	2.09762e-18	1.35543e-17
PH01000426G0070	396	0	24	0.01	12.9474	10.3385	Up	7.89034e-22	5.9048e-21
PH01001125G0420	417	0	25	0.01	12.8077	10.3228	Up	1.09885e-22	8.53233e-22
PH01000003G4290	444	0	26	0.01	12.51	10.2889	Up	1.53032e-23	1.22825e-22
PH01000448G0780	597	0	34	0.01	12.1667	10.2487	Up	2.16532e-30	2.14917e-29
PH01001476G0280	432	0	24	0.01	11.8685	10.2129	Up	7.89034e-22	5.90623e-21
PH01226593G0010	435	0	24	0.01	11.7866	10.2029	Up	7.89034e-22	5.90765e-21
PH01000086G1460	147	0	8	0.01	11.6263	10.1832	Up	3.94106e-08	1.37708e-07
PH01002043G0110	474	0	25	0.01	11.2676	10.138	Up	1.09885e-22	8.53447e-22
PH01001064G0620	633	0	32	0.01	10.7998	10.0768	Up	1.11644e-28	1.05701e-27
PH01000087G1370	699	0	34	0.01	10.3913	10.0212	Up	2.16532e-30	2.14848e-29
PH01000230G0740	978	0	46	0.01	10.0482	9.97272	Up	1.15248e-40	1.49973e-39
PH01000268G0330	372	0	17	0.01	9.76279	9.93115	Up	7.766e-16	4.42505e-15
PH01000640G0420	417	0	19	0.01	9.73387	9.92687	Up	1.5062e-17	9.37692e-17
PH01001058G0540	486	0	22	0.01	9.67062	9.91746	Up	4.06828e-20	2.82999e-19
PH01000330G0660	345	0	15	0.01	9.28838	9.85928	Up	4.00416e-14	2.10118e-13
PH01000230G0020	420	0	18	0.01	9.15569	9.83853	Up	1.08153e-16	6.44327e-16
PH01000004G1350	549	0	22	0.01	8.56088	9.74161	Up	4.06828e-20	2.82872e-19
PH01258086G0010	201	0	8	0.01	8.5028	9.73179	Up	3.94106e-08	1.37786e-07
PH01004813G0050	333	0	13	0.01	8.34002	9.70391	Up	2.06456e-12	9.81973e-12
PH01001989G0010	426	0	16	0.01	8.02377	9.64814	Up	5.57642e-15	3.05393e-14
PH01003283G0140	384	0	14	0.01	7.7887	9.60524	Up	2.8752e-13	1.43492e-12
PH01001035G0080	690	0	25	0.01	7.74032	9.59625	Up	1.09885e-22	8.5366e-22
PH01000378G0670	474	0	17	0.01	7.66194	9.58157	Up	7.766e-16	4.42586e-15
PH01000010G0450	837	0	30	0.01	7.65709	9.58065	Up	5.7564e-27	5.18544e-26
PH01000976G0160	291	0	10	0.01	7.34133	9.5199	Up	7.64362e-10	3.04458e-09
PH01000141G1230	321	0	11	0.01	7.32075	9.51585	Up	1.06449e-10	4.49966e-10
PH01000817G0300	531	0	18	0.01	7.24179	9.5002	Up	1.08153e-16	6.44574e-16
PH01000684G0580	327	0	11	0.01	7.18642	9.48913	Up	1.06449e-10	4.49476e-10
PH01005570G0040	609	0	20	0.01	7.01586	9.45448	Up	2.09762e-18	1.35515e-17
PH01002774G0080	465	0	15	0.01	6.89138	9.42865	Up	4.00416e-14	2.10154e-13
PH01000840G0660	1230	0	39	0.01	6.77372	9.40381	Up	1.13432e-34	1.26431e-33
PH01011305G0010	486	0	15	0.01	6.59361	9.36492	Up	4.00416e-14	2.10225e-13
PH01004488G0070	228	0	7	0.01	6.5589	9.35731	Up	2.8299e-07	9.18614e-07
PH01002034G0150	237	0	7	0.01	6.30983	9.30146	Up	2.8299e-07	9.18517e-07
PH01001742G0330	453	0	13	0.01	6.13074	9.25992	Up	2.06456e-12	9.81521e-12
PH01038461G0010	288	0	8	0.01	5.93424	9.21292	Up	3.94106e-08	1.37879e-07
PH01000860G0590	432	0	12	0.01	5.93424	9.21292	Up	1.48246e-11	6.64045e-11
PH01008576G0010	219	0	6	0.01	5.85295	9.19302	Up	2.03202e-06	6.09508e-06
PH01001516G0130	813	0	22	0.01	5.78096	9.17517	Up	4.06828e-20	2.83063e-19
PH01000248G0420	408	0	11	0.01	5.75971	9.16985	Up	1.06449e-10	4.49905e-10
PH01119916G0010	267	0	7	0.01	5.60086	9.1295	Up	2.8299e-07	9.18325e-07
PH01000771G0570	273	0	7	0.01	5.47776	9.09744	Up	2.8299e-07	9.19095e-07
PH01000284G0380	633	0	16	0.01	5.39988	9.07678	Up	5.57642e-15	3.05501e-14
PH01001221G0240	519	0	13	0.01	5.35111	9.06369	Up	2.06456e-12	9.81672e-12
PH01216882G0010	360	0	9	0.01	5.34082	9.06092	Up	5.48854e-09	2.05593e-08
PH01000384G0510	405	0	10	0.01	5.27488	9.043	Up	7.64362e-10	3.04654e-09
PH01000170G1080	327	0	8	0.01	5.22649	9.0297	Up	3.94106e-08	1.3777e-07
PH01002403G0050	417	0	10	0.01	5.12309	9.00087	Up	7.64362e-10	3.04576e-09
PH01002308G0110	501	0	12	0.01	5.11695	8.99914	Up	1.48246e-11	6.64141e-11
PH01001580G0400	585	0	14	0.01	5.11258	8.99791	Up	2.8752e-13	1.43515e-12
PH01005168G0010	843	0	20	0.01	5.06839	8.98538	Up	2.09762e-18	1.35571e-17
PH01000163G0880	219	0	5	0.01	4.87746	8.92999	Up	1.4591e-05	4.00991e-05
PH01001498G0470	834	0	19	0.01	4.86693	8.92687	Up	1.5062e-17	9.3788e-17
PH01000394G0410	495	0	11	0.01	4.7474	8.89099	Up	1.06449e-10	4.49843e-10
PH01005027G0020	816	0	18	0.01	4.71249	8.88035	Up	1.08153e-16	6.4445e-16
PH01044665G0010	183	0	4	0.01	4.66957	8.86715	Up	0.000104772	0.000260915
PH01002947G0100	324	0	7	0.01	4.61552	8.85035	Up	2.8299e-07	9.18133e-07
PH01001328G0130	234	0	5	0.01	4.5648	8.83441	Up	1.4591e-05	4.01133e-05
PH01002905G0200	282	0	6	0.01	4.54538	8.82826	Up	2.03202e-06	6.09331e-06
PH01000210G0450	384	0	8	0.01	4.45068	8.79788	Up	3.94106e-08	1.37693e-07
PH01001564G0280	204	0	4	0.01	4.18888	8.71042	Up	0.000104772	0.000260873
PH01000228G0820	357	0	7	0.01	4.18888	8.71042	Up	2.8299e-07	9.18421e-07
PH01001108G0310	465	0	9	0.01	4.13483	8.69168	Up	5.48854e-09	2.05494e-08
PH01003891G0190	474	0	9	0.01	4.05632	8.66403	Up	5.48854e-09	2.05543e-08
PH01002604G0160	264	0	5	0.01	4.04608	8.66038	Up	1.4591e-05	4.0092e-05
PH01000654G0410	1047	0	19	0.01	3.87681	8.59873	Up	1.5062e-17	9.38069e-17
PH01002257G0180	501	2	124	0.137986	52.8752	8.58193	Up	1.13595e-103	3.91668e-102
PH01003344G0060	564	0	10	0.01	3.78782	8.56522	Up	7.64362e-10	3.04615e-09
PH01004717G0030	459	0	8	0.01	3.72345	8.5405	Up	3.94106e-08	1.37677e-07
PH01000510G0760	636	0	11	0.01	3.69491	8.52939	Up	1.06449e-10	4.49659e-10
PH01003948G0080	405	0	7	0.01	3.69242	8.52842	Up	2.8299e-07	9.18999e-07
PH01050931G0010	408	0	7	0.01	3.66527	8.51778	Up	2.8299e-07	9.18806e-07
PH01000266G0830	240	0	4	0.01	3.56055	8.47595	Up	0.000104772	0.000260894
PH01000178G1340	606	0	10	0.01	3.52529	8.4616	Up	7.64362e-10	3.04771e-09
PH01005323G0010	732	0	12	0.01	3.50218	8.45211	Up	1.48246e-11	6.63949e-11
PH01000981G0130	552	0	9	0.01	3.48314	8.44425	Up	5.48854e-09	2.05469e-08
PH01000053G0460	990	0	16	0.01	3.45265	8.43156	Up	5.57642e-15	3.05447e-14
PH01002250G0070	684	0	11	0.01	3.43562	8.42442	Up	1.06449e-10	4.49414e-10
PH01003094G0090	561	0	9	0.01	3.42726	8.42091	Up	5.48854e-09	2.05618e-08
PH01002204G0230	441	0	7	0.01	3.391	8.40557	Up	2.8299e-07	9.18229e-07
PH01000129G0930	318	0	5	0.01	3.35901	8.39189	Up	1.4591e-05	4.01169e-05
PH01000425G0650	255	0	4	0.01	3.3511	8.38849	Up	0.000104772	0.000260789
PH01003437G0020	519	0	8	0.01	3.29299	8.36325	Up	3.94106e-08	1.37755e-07
PH01001025G0280	849	0	13	0.01	3.27117	8.35366	Up	2.06456e-12	9.81822e-12
PH01001906G0290	999	0	15	0.01	3.2077	8.3254	Up	4.00416e-14	2.1019e-13
PH01000474G0040	405	0	6	0.01	3.16493	8.30603	Up	2.03202e-06	6.09449e-06
PH01001494G0350	675	0	10	0.01	3.16493	8.30603	Up	7.64362e-10	3.04497e-09
PH01035373G0010	474	0	7	0.01	3.15491	8.30146	Up	2.8299e-07	9.18037e-07
PH01001240G0030	342	0	5	0.01	3.12329	8.28692	Up	1.4591e-05	4.00884e-05
PH01002914G0030	759	0	11	0.01	3.09613	8.27432	Up	1.06449e-10	4.49537e-10
PH01001583G0230	348	0	5	0.01	3.06944	8.26183	Up	1.4591e-05	4.01347e-05
PH01002729G0130	564	0	8	0.01	3.03025	8.24329	Up	3.94106e-08	1.37802e-07
PH01001005G0300	567	0	8	0.01	3.01422	8.23564	Up	3.94106e-08	1.37739e-07
PH01000673G0310	285	0	4	0.01	2.99836	8.22803	Up	0.000104772	0.000260705
PH01000680G0070	654	0	9	0.01	2.9399	8.19962	Up	5.48854e-09	2.05568e-08
PH01000144G0970	585	0	8	0.01	2.92147	8.19055	Up	3.94106e-08	1.37724e-07
PH01002790G0120	369	0	5	0.01	2.89475	8.1773	Up	1.4591e-05	4.01311e-05
PH01000343G0160	300	0	4	0.01	2.84844	8.15403	Up	0.000104772	0.000260852
PH01000677G0670	303	0	4	0.01	2.82024	8.13967	Up	0.000104772	0.000260642
PH01168297G0010	690	0	9	0.01	2.78651	8.12232	Up	5.48854e-09	2.05643e-08
PH01001550G0410	1158	0	15	0.01	2.76726	8.11232	Up	4.00416e-14	2.10083e-13
PH01000382G0480	309	0	4	0.01	2.76547	8.11138	Up	0.000104772	0.000260831
PH01001019G0330	699	0	9	0.01	2.75064	8.10362	Up	5.48854e-09	2.05668e-08
PH01002505G0200	624	0	8	0.01	2.73888	8.09744	Up	3.94106e-08	1.37833e-07
PH01004270G0070	471	0	6	0.01	2.72144	8.08822	Up	2.03202e-06	6.09862e-06
PH01000206G1060	720	0	9	0.01	2.67041	8.06092	Up	5.48854e-09	2.05444e-08
PH01155481G0010	327	0	4	0.01	2.61325	8.0297	Up	0.000104772	0.000260454
PH01002195G0050	414	0	5	0.01	2.58011	8.01129	Up	1.4591e-05	4.01276e-05
PH01000863G0150	417	0	5	0.01	2.56154	8.00087	Up	1.4591e-05	4.00849e-05
PH01000419G0680	939	0	11	0.01	2.50262	7.9673	Up	1.06449e-10	4.49721e-10
PH01007498G0030	429	0	5	0.01	2.48989	7.95994	Up	1.4591e-05	4.01418e-05
PH01003353G0080	432	0	5	0.01	2.4726	7.94989	Up	1.4591e-05	4.00956e-05
PH01001474G0010	960	0	11	0.01	2.44788	7.93539	Up	1.06449e-10	4.49782e-10
PH01010110G0010	351	0	4	0.01	2.43456	7.92752	Up	0.000104772	0.000260747
PH01006291G0060	351	0	4	0.01	2.43456	7.92752	Up	0.000104772	0.000260663
PH01000425G0800	441	0	5	0.01	2.42214	7.92014	Up	1.4591e-05	4.01205e-05
PH01003430G0100	453	0	5	0.01	2.35798	7.88141	Up	1.4591e-05	4.01098e-05
PH01042202G0010	459	0	5	0.01	2.32715	7.86242	Up	1.4591e-05	4.00813e-05
PH01005931G0030	741	0	8	0.01	2.30643	7.84952	Up	3.94106e-08	1.37848e-07
PH01002544G0040	372	0	4	0.01	2.29713	7.84369	Up	0.000104772	0.000260726
PH01005917G0020	1026	0	11	0.01	2.29041	7.83946	Up	1.06449e-10	4.49598e-10
PH01002250G0120	1872	1	35	0.0184644	3.9942	7.75702	Up	9.64564e-30	9.40503e-29
PH01010554G0010	417	0	4	0.01	2.04924	7.67894	Up	0.000104772	0.000260684
PH01001667G0170	633	0	6	0.01	2.02496	7.66175	Up	2.03202e-06	6.0939e-06
PH01001641G0030	963	0	9	0.01	1.99657	7.64138	Up	5.48854e-09	2.05519e-08
PH01002532G0230	2199	0	20	0.01	1.943	7.60214	Up	2.09762e-18	1.35599e-17
PH01000133G1620	558	1	31	0.0619451	11.8685	7.58193	Up	2.28824e-26	2.02249e-25
PH01000017G1610	1359	0	12	0.01	1.88638	7.55948	Up	1.48246e-11	6.64237e-11
PH01000008G3130	813	0	7	0.01	1.8394	7.52309	Up	2.8299e-07	9.18902e-07
PH01000626G0430	1203	1	29	0.0287326	5.14992	7.48571	Up	1.10867e-24	9.27289e-24
PH01001465G0060	1212	0	10	0.01	1.76265	7.4616	Up	7.64362e-10	3.04732e-09
PH01001826G0100	537	1	28	0.0643675	11.1391	7.43509	Up	7.70536e-24	6.25407e-23
PH01001258G0110	1239	0	10	0.01	1.72424	7.42981	Up	7.64362e-10	3.04536e-09
PH01003509G0080	504	0	4	0.01	1.6955	7.40557	Up	0.000104772	0.000260559
PH01001961G0240	645	0	5	0.01	1.65607	7.37162	Up	1.4591e-05	4.01383e-05
PH01000083G0160	654	0	5	0.01	1.63328	7.35163	Up	1.4591e-05	4.01027e-05
PH01004252G0100	906	2	51	0.0763032	12.0257	7.30016	Up	6.43986e-42	8.64889e-41
PH01003827G0070	678	0	5	0.01	1.57546	7.29963	Up	1.4591e-05	4.0124e-05
PH01000513G0090	837	0	6	0.01	1.53142	7.25872	Up	2.03202e-06	6.09803e-06
PH01001369G0480	705	0	5	0.01	1.51513	7.24329	Up	1.4591e-05	4.01454e-05
PH01000031G0150	714	0	5	0.01	1.49603	7.22499	Up	1.4591e-05	4.01062e-05
PH01004528G0100	1875	0	13	0.01	1.48119	7.21061	Up	2.06456e-12	9.82123e-12
PH01001324G0350	585	0	4	0.01	1.46074	7.19055	Up	0.000104772	0.000260768
PH01001758G0090	603	0	4	0.01	1.41713	7.14683	Up	0.000104772	0.000260475
PH01000163G1000	630	0	4	0.01	1.3564	7.08364	Up	0.000104772	0.000260936
PH01003163G0220	1602	0	10	0.01	1.33354	7.05912	Up	7.64362e-10	3.04693e-09
PH01001279G0430	720	1	21	0.0480075	6.23096	7.02005	Up	5.82384e-18	3.69845e-17
PH01008379G0010	1011	0	6	0.01	1.26785	6.98624	Up	2.03202e-06	6.09626e-06
PH01000313G1020	1014	0	6	0.01	1.2641	6.98197	Up	2.03202e-06	6.09567e-06
PH01000041G0130	1002	1	20	0.0344964	4.26413	6.94966	Up	4.00128e-17	2.43574e-16
PH01002073G0100	2688	2	39	0.0257183	3.09958	6.91314	Up	7.29298e-32	7.57322e-31
PH01001147G0240	741	0	4	0.01	1.15321	6.84952	Up	0.000104772	0.000260622
PH01000088G1120	744	0	4	0.01	1.14856	6.84369	Up	0.000104772	0.000260538
PH01000552G0490	495	1	18	0.069829	7.76847	6.79766	Up	1.87689e-15	1.05109e-14
PH01002261G0010	804	0	4	0.01	1.06285	6.73179	Up	0.000104772	0.00026081
PH01000910G0650	336	1	17	0.102873	10.8088	6.7152	Up	1.28086e-14	6.88689e-14
PH01005497G0070	972	1	16	0.0355611	3.51659	6.62773	Up	8.71732e-14	4.47517e-13
PH01004030G0070	1092	0	5	0.01	0.978172	6.61202	Up	1.4591e-05	4.00778e-05
PH01001168G0230	1953	9	142	0.159287	15.533	6.60756	Up	1.82288e-109	6.71065e-108
PH01000595G0160	171	190	2943	38.406	3676.73	6.58095	Up	0	0
PH01000083G1890	1575	0	7	0.01	0.949479	6.56906	Up	2.8299e-07	9.1871e-07
PH01000370G0270	903	0	4	0.01	0.946325	6.56426	Up	0.000104772	0.000260517
PH01000005G0920	1332	1	15	0.02595	2.40577	6.53462	Up	5.91486e-13	2.89916e-12
PH01000448G0770	603	1	15	0.0573223	5.31425	6.53462	Up	5.91486e-13	2.8987e-12
PH01001089G0020	1389	0	6	0.01	0.92282	6.52798	Up	2.03202e-06	6.09921e-06
PH01003054G0300	1389	0	6	0.01	0.92282	6.52798	Up	2.03202e-06	6.09685e-06
PH01006899G0010	1392	0	6	0.01	0.920831	6.52486	Up	2.03202e-06	6.09744e-06
PH01199063G0010	183	2	29	0.377764	33.8544	6.48571	Up	1.53484e-23	1.23156e-22
PH01003064G0170	1302	1	14	0.0265479	2.29713	6.43509	Up	3.99972e-12	1.86519e-11
PH01001010G0500	240	1	14	0.144022	12.4619	6.43509	Up	3.99972e-12	1.86463e-11
PH01000891G0190	1275	4	56	0.10844	9.38309	6.43509	Up	9.16108e-44	1.28201e-42
PH01002540G0120	2067	1	14	0.0167225	1.44696	6.43509	Up	3.99972e-12	1.86491e-11
PH01001370G0050	675	6	83	0.307248	26.2689	6.41781	Up	6.19762e-64	1.28758e-62
PH01001348G0480	2136	0	8	0.01	0.800123	6.32215	Up	3.94106e-08	1.37817e-07
PH01000637G0570	669	3	36	0.155002	11.4959	6.2127	Up	2.67998e-28	2.5135e-27
PH01000316G0260	1425	1	12	0.0242564	1.79901	6.2127	Up	1.80706e-10	7.5216e-10
PH01000236G0970	573	1	12	0.0603235	4.47399	6.2127	Up	1.80706e-10	7.52261e-10
PH01001111G0150	444	1	12	0.0778499	5.77386	6.2127	Up	1.80706e-10	7.52362e-10
PH01001921G0180	2262	4	45	0.0611236	4.24999	6.11959	Up	1.06063e-34	1.18302e-33
PH01002868G0220	1194	1	11	0.0289492	1.96814	6.08717	Up	1.20594e-09	4.72873e-09
PH01002841G0120	1485	2	22	0.0465527	3.16493	6.08717	Up	9.16484e-18	5.77169e-17
PH01001656G0370	372	1	11	0.0929177	6.3171	6.08717	Up	1.20594e-09	4.72932e-09
PH01000298G0030	1260	0	4	0.01	0.678199	6.08364	Up	0.000104772	0.000260496
PH01000300G0050	615	4	42	0.224815	14.5896	6.02005	Up	3.0441e-32	3.20401e-31
PH01001159G0130	1377	0	4	0.01	0.620575	5.95553	Up	0.000104772	0.000260601
PH01001740G0260	741	1	10	0.0466469	2.88303	5.94966	Up	8.0014e-09	2.95684e-08
PH01001580G0370	354	1	10	0.0976423	6.03483	5.94966	Up	8.0014e-09	2.95719e-08
PH01001380G0030	2781	0	8	0.01	0.61455	5.94146	Up	3.94106e-08	1.37864e-07
PH01000678G0770	1497	0	4	0.01	0.570829	5.83499	Up	0.000104772	0.00026058
PH01000003G2730	300	27	244	3.11088	173.755	5.80358	Up	8.1008e-175	4.86629e-173
PH01000680G0480	1131	1	9	0.0305618	1.7	5.79766	Up	5.27302e-08	1.82419e-07
PH01003178G0130	348	1	9	0.0993258	5.52499	5.79766	Up	5.27302e-08	1.8246e-07
PH01000044G1200	327	1	9	0.105704	5.8798	5.79766	Up	5.27302e-08	1.8244e-07
PH01001080G0300	618	1	9	0.055931	3.11116	5.79766	Up	5.27302e-08	1.82399e-07
PH01005916G0080	765	5	44	0.225917	12.2874	5.76524	Up	6.05414e-33	6.49568e-32
PH01001015G0570	1035	5	43	0.166982	8.87557	5.73207	Up	3.91404e-32	4.11266e-31
PH01005393G0020	657	10	86	0.526109	27.9641	5.73207	Up	1.86911e-62	3.76701e-61
PH01000282G0670	669	2	16	0.103334	5.1093	5.62773	Up	7.19272e-13	3.51051e-12
PH01000038G0820	513	1	8	0.0673789	3.33151	5.62773	Up	3.4471e-07	1.10806e-06
PH01002038G0010	510	1	8	0.0677752	3.3511	5.62773	Up	3.4471e-07	1.10829e-06
PH01001300G0340	630	1	8	0.0548657	2.7128	5.62773	Up	3.4471e-07	1.10817e-06
PH01000961G0500	294	1	8	0.117569	5.81314	5.62773	Up	3.4471e-07	1.10794e-06
PH01000294G0820	1326	9	71	0.234607	11.4389	5.60756	Up	3.13838e-51	5.13895e-50
PH01000907G0610	798	12	94	0.51978	25.1648	5.59736	Up	3.86908e-67	8.4816e-66
PH01000850G0330	267	1	7	0.129458	5.60086	5.43509	Up	2.23162e-06	6.65706e-06
PH01000300G0310	285	1	7	0.121282	5.24712	5.43509	Up	2.23162e-06	6.65578e-06
PH01001967G0170	183	2	14	0.377764	16.3435	5.43509	Up	2.95614e-11	1.29496e-10
PH01006675G0030	468	1	7	0.0738576	3.19536	5.43509	Up	2.23162e-06	6.6577e-06
PH01001990G0050	549	1	7	0.0629606	2.72392	5.43509	Up	2.23162e-06	6.65642e-06
PH01003070G0070	993	1	7	0.034809	1.50597	5.43509	Up	2.23162e-06	6.65834e-06
PH01002102G0150	1146	1	7	0.0301618	1.30491	5.43509	Up	2.23162e-06	6.65514e-06
PH01001358G0390	531	3	20	0.195285	8.04643	5.3647	Up	2.76792e-15	1.53731e-14
PH01000185G0630	1392	7	46	0.17382	7.0597	5.34394	Up	7.31592e-33	7.83051e-32
PH01000087G1570	462	2	13	0.149634	6.01131	5.32817	Up	1.87547e-10	7.79169e-10
PH01167425G0010	171	8	52	1.61709	64.9644	5.32817	Up	7.64196e-37	9.08274e-36
PH01000004G0480	888	9	56	0.350325	13.4723	5.26516	Up	3.11358e-39	3.92803e-38
PH01000358G0110	1389	1	6	0.0248851	0.92282	5.2127	Up	1.42752e-05	3.93045e-05
PH01000337G0030	366	1	6	0.0944409	3.50218	5.2127	Up	1.42752e-05	3.93254e-05
PH01000134G0630	810	1	6	0.0426733	1.58247	5.2127	Up	1.42752e-05	3.93219e-05
PH01007461G0010	342	1	6	0.101068	3.74794	5.2127	Up	1.42752e-05	3.93114e-05
PH01000023G1410	393	21	126	1.847	68.493	5.2127	Up	2.712e-85	7.53936e-84
PH01000261G1080	153	1	6	0.225917	8.37776	5.2127	Up	1.42752e-05	3.9308e-05
PH01004850G0080	777	6	36	0.266914	9.89805	5.2127	Up	1.06828e-25	9.23666e-25
PH01000817G0310	678	1	6	0.0509814	1.89056	5.2127	Up	1.42752e-05	3.93184e-05
PH01002635G0100	330	1	6	0.104744	3.88423	5.2127	Up	1.42752e-05	3.93149e-05
PH01000011G1850	144	4	23	0.960149	34.1219	5.1513	Up	6.53524e-17	3.93728e-16
PH01001237G0010	405	3	17	0.25604	8.9673	5.13023	Up	6.75754e-13	3.30384e-12
PH01005721G0090	2196	5	28	0.0787008	2.72392	5.11316	Up	4.00918e-20	2.79013e-19
PH01016201G0010	741	2	11	0.0932938	3.17134	5.08717	Up	7.35736e-09	2.72762e-08
PH01000937G0440	534	6	33	0.388375	13.202	5.08717	Up	2.4957e-23	1.98612e-22
PH01000423G1000	621	4	22	0.222643	7.56831	5.08717	Up	4.02666e-16	2.32906e-15
PH01003422G0160	702	5	27	0.246192	8.21665	5.06069	Up	2.45778e-19	1.65545e-18
PH01090052G0010	294	5	26	0.587846	18.8927	5.00625	Up	1.49893e-18	9.75281e-18
PH01005089G0130	219	396	1993	62.5018	1944.16	4.9591	Up	0	0
PH01000254G1230	636	1	5	0.0543481	1.6795	4.94966	Up	8.9945e-05	0.000225952
PH01000236G0050	507	2	10	0.136353	4.21366	4.94966	Up	4.53764e-08	1.57701e-07
PH01000898G0190	453	1	5	0.0763032	2.35798	4.94966	Up	8.9945e-05	0.000225861
PH01000332G0300	450	4	20	0.307248	9.49479	4.94966	Up	1.5002e-14	8.02309e-14
PH01001493G0160	408	1	5	0.084719	2.61805	4.94966	Up	8.9945e-05	0.000225879
PH01001855G0240	138	1	5	0.250474	7.74032	4.94966	Up	8.9945e-05	0.000225934
PH01000071G1920	1251	1	5	0.0276302	0.853848	4.94966	Up	8.9945e-05	0.000225897
PH01000441G0580	339	2	10	0.203925	6.30185	4.94966	Up	4.53764e-08	1.57683e-07
PH01001940G0050	651	1	5	0.0530958	1.6408	4.94966	Up	8.9945e-05	0.000225916
PH01277935G0010	174	366	1781	72.7065	2186.67	4.91051	Up	0	0
PH01028510G0010	438	3	14	0.236749	6.82845	4.85013	Up	1.54238e-10	6.45199e-10
PH01000115G1340	561	3	14	0.184842	5.3313	4.85013	Up	1.54238e-10	6.45287e-10
PH01000230G0650	1215	7	32	0.199142	5.62654	4.82038	Up	7.53494e-22	5.64701e-21
PH01015639G0010	153	158	719	35.695	1003.93	4.8138	Up	0	0
PH01005974G0060	234	2	9	0.295431	8.21665	4.79766	Up	2.76374e-07	8.98832e-07
PH01010469G0010	603	6	27	0.343934	9.56565	4.79766	Up	1.20564e-18	7.86267e-18
PH01000028G2640	1143	11	48	0.33265	8.97146	4.75326	Up	1.52571e-31	1.56702e-30
PH01000467G0160	504	3	13	0.205746	5.51037	4.74321	Up	9.2481e-10	3.65969e-09
PH01015210G0010	1689	2	8	0.04093	1.01188	4.62773	Up	1.65862e-06	5.02219e-06
PH01000757G0210	609	5	20	0.283788	7.01586	4.62773	Up	6.76536e-14	3.4986e-13
PH01243124G0010	459	4	16	0.301223	7.4469	4.62773	Up	1.89945e-11	8.44482e-11
PH01003961G0090	717	6	24	0.28925	7.15089	4.62773	Up	2.45332e-16	1.43591e-15
PH01003184G0170	618	4	16	0.223724	5.53095	4.62773	Up	1.89945e-11	8.44604e-11
PH01001221G0140	1029	2	8	0.0671825	1.6609	4.62773	Up	1.65862e-06	5.0217e-06
PH01000436G0660	390	5	19	0.443146	10.4078	4.55373	Up	3.9307e-13	1.94695e-12
PH01001029G0180	396	4	15	0.349145	8.09215	4.53462	Up	1.10649e-10	4.667e-10
PH01003016G0140	294	7	26	0.822985	18.8927	4.52082	Up	3.00206e-17	1.84085e-16
PH01000029G1990	885	3	11	0.117171	2.65532	4.5022	Up	3.20662e-08	1.13027e-07
PH01000670G0660	1227	3	11	0.0845119	1.91521	4.5022	Up	3.20662e-08	1.13039e-07
PH01000756G0510	654	5	18	0.264261	5.8798	4.47573	Up	2.2624e-12	1.07212e-11
PH01000116G1270	567	5	18	0.304809	6.78199	4.47573	Up	2.2624e-12	1.07229e-11
PH01000515G0540	336	4	14	0.411493	8.90137	4.43509	Up	6.3715e-10	2.55495e-09
PH01001026G0190	252	2	7	0.274328	5.93424	4.43509	Up	9.77928e-06	2.7425e-05
PH01000331G0420	900	2	7	0.0768119	1.66159	4.43509	Up	9.77928e-06	2.74349e-05
PH01003818G0120	393	2	7	0.175905	3.80516	4.43509	Up	9.77928e-06	2.74324e-05
PH01000203G0060	399	2	7	0.17326	3.74794	4.43509	Up	9.77928e-06	2.74299e-05
PH01000638G0140	894	2	7	0.0773275	1.67274	4.43509	Up	9.77928e-06	2.74275e-05
PH01000102G0110	1404	3	10	0.0738576	1.5216	4.3647	Up	1.8478e-07	6.11011e-07
PH01027796G0010	342	3	10	0.303205	6.24657	4.3647	Up	1.8478e-07	6.11142e-07
PH01001207G0140	819	3	10	0.126613	2.60846	4.3647	Up	1.8478e-07	6.11076e-07
PH01001826G0110	2901	6	20	0.0714899	1.47282	4.3647	Up	2.64036e-13	1.3209e-12
PH01000301G0690	1497	3	10	0.0692693	1.42707	4.3647	Up	1.8478e-07	6.10946e-07
PH01000314G0570	450	30	97	2.30436	46.0497	4.32076	Up	4.50406e-57	8.34004e-56
PH01000501G0070	1323	5	16	0.130633	2.58362	4.30581	Up	7.26044e-11	3.0969e-10
PH01000010G3060	876	36	115	1.42049	28.0454	4.3033	Up	4.795e-67	1.04817e-65
PH01001504G0250	819	6	19	0.253226	4.95607	4.2907	Up	1.47779e-12	7.08538e-12
PH01001546G0260	1557	17	53	0.3774	7.27202	4.26819	Up	9.97192e-32	1.02999e-30
PH01005955G0010	1305	17	53	0.450277	8.67627	4.26819	Up	9.97192e-32	1.03033e-30
PH01000290G0320	381	9	28	0.816505	15.7	4.26516	Up	1.31814e-17	8.23262e-17
PH01001284G0090	1209	11	34	0.314491	6.00787	4.25577	Up	5.8365e-21	4.21122e-20
PH01000281G0080	648	2	6	0.106683	1.97808	4.2127	Up	5.6428e-05	0.000145238
PH01000004G2090	888	2	6	0.0778499	1.44346	4.2127	Up	5.6428e-05	0.000145262
PH01002308G0090	612	2	6	0.112959	2.09444	4.2127	Up	5.6428e-05	0.00014525
PH01000031G2680	621	3	9	0.166982	3.09613	4.2127	Up	1.04637e-06	3.2305e-06
PH01000872G0560	378	3	9	0.274328	5.0865	4.2127	Up	1.04637e-06	3.22954e-06
PH01004250G0080	699	2	6	0.0988995	1.83376	4.2127	Up	5.6428e-05	0.000145214
PH01000303G0870	528	3	9	0.196394	3.64147	4.2127	Up	1.04637e-06	3.23018e-06
PH01001510G0470	426	3	9	0.243418	4.51337	4.2127	Up	1.04637e-06	3.22986e-06
PH01002113G0130	183	2	6	0.377764	7.00435	4.2127	Up	5.6428e-05	0.000145202
PH01002562G0200	429	2	6	0.161144	2.98787	4.2127	Up	5.6428e-05	0.000145226
PH01007118G0040	2049	9	27	0.151824	2.81507	4.2127	Up	7.2358e-17	4.34583e-16
PH01000003G3560	468	68	197	5.02232	89.9266	4.16232	Up	6.22366e-110	2.29934e-108
PH01006081G0010	573	18	52	1.08582	19.3873	4.15825	Up	1.85658e-30	1.84746e-29
PH01004819G0070	393	9	26	0.791573	14.1335	4.15825	Up	3.9392e-16	2.28188e-15
PH01001655G0450	252	8	23	1.09731	19.4982	4.1513	Up	1.89252e-14	1.00605e-13
PH01000071G0950	747	7	20	0.323906	5.71975	4.14231	Up	9.16022e-13	4.44489e-12
PH01000192G1410	594	14	40	0.814672	14.386	4.14231	Up	8.9031e-24	7.20735e-23
PH01001182G0500	708	6	17	0.292927	5.1296	4.13023	Up	4.4768e-11	1.93809e-10
PH01001786G0150	1572	22	62	0.483739	8.42572	4.1225	Up	1.13973e-35	1.30652e-34
PH01000003G0270	1578	10	28	0.219045	3.7907	4.11316	Up	4.44982e-17	2.70294e-16
PH01000578G0050	879	10	28	0.393235	6.80514	4.11316	Up	4.44982e-17	2.70347e-16
PH01001926G0080	666	18	50	0.934199	16.0385	4.10167	Up	5.31978e-29	5.08314e-28
PH01002526G0190	417	4	11	0.331562	5.6354	4.08717	Up	1.1182e-07	3.7638e-07
PH01005189G0010	588	4	11	0.235139	3.99653	4.08717	Up	1.1182e-07	3.76421e-07
PH01006699G0010	873	12	33	0.475125	8.07547	4.08717	Up	1.05878e-19	7.24321e-19
PH01004193G0100	3006	4	11	0.0459952	0.781757	4.08717	Up	1.1182e-07	3.76462e-07
PH01005448G0090	477	20	55	1.44928	24.6327	4.08717	Up	1.30712e-31	1.34429e-30
PH01001961G0020	804	43	116	1.84865	30.8226	4.05945	Up	4.46546e-64	9.29589e-63
PH01001655G0460	252	100	268	13.7164	227.197	4.04997	Up	6.41154e-145	3.15458e-143
PH01009787G0010	1077	31	83	0.994918	16.4638	4.04858	Up	2.64142e-46	3.91003e-45
PH01001590G0050	294	3	8	0.352708	5.81314	4.04277	Up	5.80534e-06	1.66603e-05
PH01002183G0030	1392	3	8	0.0744943	1.22777	4.04277	Up	5.80534e-06	1.66588e-05
PH01001173G0060	765	81	212	3.65986	59.2028	4.0158	Up	3.71086e-114	1.43067e-112
PH01004175G0100	561	25	65	1.54035	24.7525	4.00625	Up	2.4991e-36	2.91879e-35
PH01000697G0790	492	5	13	0.351274	5.64477	4.00625	Up	1.19789e-08	4.36782e-08
PH01000113G0600	1494	64	165	1.48071	23.594	3.99406	Up	7.41738e-89	2.15884e-87
PH01008377G0020	621	2	5	0.111322	1.72007	3.94966	Up	0.000316954	0.000740419
PH01005854G0050	150	2	5	0.460872	7.12109	3.94966	Up	0.000316954	0.000740308
PH01000354G0190	219	6	15	0.946996	14.6324	3.94966	Up	1.28751e-09	5.03837e-09
PH01009715G0020	141	2	5	0.490289	7.57563	3.94966	Up	0.000316954	0.000740252
PH01000223G1200	849	20	50	0.814261	12.5814	3.94966	Up	5.18872e-28	4.82119e-27
PH01000600G0300	945	2	5	0.0731542	1.13033	3.94966	Up	0.000316954	0.000740363
PH01000068G0910	210	228	566	37.5281	575.791	3.9395	Up	2.72554e-295	3.09464e-293
PH01006790G0030	366	398	974	37.5875	568.52	3.91889	Up	0	0
PH01001962G0370	387	9	22	0.803846	12.1445	3.91724	Up	3.14828e-13	1.56641e-12
PH01000476G0020	1044	7	17	0.23176	3.4787	3.90784	Up	1.38846e-10	5.82384e-10
PH01001355G0070	882	40	97	1.56759	23.4948	3.90572	Up	5.9652e-52	9.97321e-51
PH01000014G1860	735	5	12	0.235139	3.48788	3.89077	Up	6.363e-08	2.18639e-07
PH01000416G0830	600	26	62	1.49783	22.0754	3.88149	Up	1.03269e-33	1.12713e-32
PH01000023G1400	144	6	14	1.44022	20.7699	3.85013	Up	6.74844e-09	2.50697e-08
PH01004304G0100	723	3	7	0.143425	2.06837	3.85013	Up	3.14344e-05	8.32725e-05
PH01000622G0470	237	180	419	26.2522	377.688	3.84669	Up	5.6238e-214	4.23109e-212
PH01005158G0060	573	18	41	1.08582	15.2861	3.81536	Up	1.46727e-22	1.13532e-21
PH01004693G0090	1431	4	9	0.0966188	1.3436	3.79766	Up	3.20034e-06	9.39848e-06
PH01000104G0620	324	4	9	0.426733	5.93424	3.79766	Up	3.20034e-06	9.40026e-06
PH01002540G0130	2607	4	9	0.0530347	0.737513	3.79766	Up	3.20034e-06	9.3967e-06
PH01000024G0240	849	8	18	0.325704	4.52932	3.79766	Up	7.7283e-11	3.29239e-10
PH01004245G0140	633	4	9	0.218423	3.03743	3.79766	Up	3.20034e-06	9.39937e-06
PH01000814G0740	774	4	9	0.178632	2.4841	3.79766	Up	3.20034e-06	9.39759e-06
PH01000145G0870	717	34	76	1.63908	22.6445	3.7882	Up	6.43118e-40	8.2409e-39
PH01000271G0470	1758	13	29	0.255603	3.52409	3.78528	Up	2.30724e-16	1.35168e-15
PH01001134G0580	390	9	20	0.797662	10.9555	3.77974	Up	8.32772e-12	3.79108e-11
PH01002493G0230	345	5	11	0.500947	6.81148	3.76524	Up	3.3149e-07	1.06811e-06
PH01001112G0360	339	5	11	0.509814	6.93204	3.76524	Up	3.3149e-07	1.06822e-06
PH01001762G0220	1842	29	63	0.544189	7.30666	3.74703	Up	4.61184e-33	4.96365e-32
PH01000255G0280	819	586	1272	24.7318	331.796	3.74586	Up	0	0
PH01000285G1060	1029	6	13	0.201547	2.69896	3.74321	Up	3.47574e-08	1.22096e-07
PH01003099G0030	984	6	13	0.210764	2.82238	3.74321	Up	3.47574e-08	1.2211e-07
PH01002685G0290	567	55	118	3.3529	44.4597	3.72902	Up	6.72228e-60	1.3064e-58
PH01000136G0020	1260	49	102	1.34421	17.2941	3.68545	Up	1.98434e-51	3.26826e-50
PH01008001G0030	1536	16	33	0.360056	4.58977	3.67213	Up	7.49914e-18	4.73616e-17
PH01004058G0090	465	821	1691	61.0283	776.888	3.67016	Up	0	0
PH01000323G0230	783	278	564	12.2723	153.881	3.64834	Up	1.22515e-271	1.24512e-269
PH01003146G0040	846	315	635	12.8701	160.351	3.63914	Up	1e-304	1.18762e-302
PH01003456G0170	810	4	8	0.170693	2.10995	3.62773	Up	1.65131e-05	4.50815e-05
PH01000707G0830	834	3	6	0.124336	1.53693	3.62773	Up	0.000165275	0.000400737
PH01001158G0660	897	5	10	0.192672	2.38164	3.62773	Up	1.68917e-06	5.11221e-06
PH01001718G0050	2109	7	14	0.114726	1.41814	3.62773	Up	1.84504e-08	6.63852e-08
PH01000197G1170	891	3	6	0.116382	1.4386	3.62773	Up	0.000165275	0.000400768
PH01255753G0010	276	11	22	1.37761	17.0287	3.62773	Up	2.41326e-12	1.14117e-11
PH01001736G0140	4386	3	6	0.0236425	0.292247	3.62773	Up	0.000165275	0.000400706
PH01000345G0780	780	3	6	0.132944	1.64333	3.62773	Up	0.000165275	0.0004008
PH01002390G0270	579	82	163	4.89527	60.1419	3.61891	Up	2.09554e-79	5.46303e-78
PH01025660G0010	393	79	157	6.94826	85.3444	3.61857	Up	1.49206e-76	3.74792e-75
PH01002269G0230	744	59	116	2.74107	33.3083	3.60307	Up	7.58766e-57	1.39581e-55
PH01000831G0230	648	48	94	2.5604	30.9899	3.59736	Up	2.26094e-46	3.35162e-45
PH01000422G0710	1530	13	25	0.293693	3.49073	3.57115	Up	1.37663e-13	6.98157e-13
PH01000578G0550	378	12	23	1.09731	12.9988	3.56633	Up	1.27038e-12	6.11173e-12
PH01000562G0630	198	34	65	5.93547	70.132	3.56264	Up	2.4056e-32	2.54146e-31
PH01002243G0270	1734	22	42	0.438546	5.1745	3.56062	Up	1.49356e-21	1.10307e-20
PH01001588G0470	486	70	133	4.97855	58.4633	3.55373	Up	6.3014e-64	1.30827e-62
PH01000603G0160	951	18	34	0.654234	7.63777	3.54527	Up	1.02304e-17	6.42444e-17
PH01001247G0090	450	34	64	2.61161	30.3833	3.54027	Up	1.14159e-31	1.176e-30
PH01005626G0040	2382	8	15	0.116089	1.34529	3.53462	Up	9.59252e-09	3.52758e-08
PH01000777G0080	786	8	15	0.35181	4.07696	3.53462	Up	9.59252e-09	3.52799e-08
PH01000265G0050	1518	8	15	0.182163	2.111	3.53462	Up	9.59252e-09	3.52716e-08
PH01001569G0310	501	7	13	0.482949	5.54337	3.52082	Up	9.07752e-08	3.0802e-07
PH01000378G0160	546	13	24	0.822985	9.39045	3.51226	Up	6.61096e-13	3.2332e-12
PH01000108G0140	684	6	11	0.303205	3.43562	3.5022	Up	8.6721e-07	2.70051e-06
PH01006418G0010	1434	6	11	0.144625	1.63875	3.5022	Up	8.6721e-07	2.70078e-06
PH01188597G0010	204	23	42	3.89708	43.9832	3.49649	Up	3.70368e-21	2.69554e-20
PH01000990G0230	1500	11	20	0.253479	2.84844	3.49023	Up	5.6516e-11	2.42635e-10
PH01000343G0450	417	35	63	2.90117	32.2755	3.47573	Up	1.3157e-30	1.31304e-29
PH01002454G0090	2319	5	9	0.0745265	0.829105	3.47573	Up	8.39154e-06	2.37026e-05
PH01000417G0920	696	30	54	1.48989	16.575	3.47573	Up	1.65997e-26	1.47348e-25
PH01004512G0090	1248	5	9	0.138483	1.54062	3.47573	Up	8.39154e-06	2.37005e-05
PH01000167G0500	1281	14	25	0.377764	4.16926	3.46424	Up	3.4073e-13	1.69202e-12
PH01000427G0740	831	135	241	5.61531	61.9561	3.46381	Up	6.21104e-111	2.32236e-109
PH01003527G0170	474	95	169	6.92766	76.1687	3.45876	Up	2.6049e-78	6.70632e-77
PH01007544G0030	1971	8	14	0.140296	1.51743	3.43509	Up	4.61494e-08	1.60297e-07
PH01001504G0440	936	4	7	0.147715	1.59768	3.43509	Up	8.26924e-05	0.000208697
PH01000032G2610	462	4	7	0.299267	3.23686	3.43509	Up	8.26924e-05	0.00020868
PH01001351G0100	393	4	7	0.35181	3.80516	3.43509	Up	8.26924e-05	0.000208646
PH01004346G0120	600	4	7	0.230436	2.49238	3.43509	Up	8.26924e-05	0.000208595
PH01000566G0350	516	12	21	0.803846	8.69436	3.43509	Up	2.8902e-11	1.26715e-10
PH01000842G0450	4215	12	21	0.0984068	1.06436	3.43509	Up	2.8902e-11	1.26733e-10
PH01002143G0140	537	4	7	0.25747	2.78479	3.43509	Up	8.26924e-05	0.000208612
PH01000606G0560	243	4	7	0.568977	6.15403	3.43509	Up	8.26924e-05	0.000208629
PH01000316G0830	207	4	7	0.66793	7.2243	3.43509	Up	8.26924e-05	0.000208663
PH01000478G0490	1599	1420	2472	30.696	330.269	3.42752	Up	0	0
PH01002948G0030	312	22	38	2.4373	26.0194	3.41623	Up	7.30076e-19	4.818e-18
PH01000062G2060	804	25	43	1.07479	11.4256	3.41014	Up	4.57672e-21	3.31537e-20
PH01001347G0390	552	10	17	0.626184	6.57927	3.39327	Up	2.48344e-09	9.54248e-09
PH01000581G0110	912	13	22	0.492708	5.15342	3.38673	Up	1.46509e-11	6.57022e-11
PH01000061G1920	729	152	257	7.20705	75.3136	3.38543	Up	3.71026e-115	1.443e-113
PH01000063G1840	1530	16	27	0.361468	3.76999	3.38262	Up	8.84302e-14	4.53745e-13
PH01001982G0340	804	518	866	22.2697	230.107	3.36915	Up	0	0
PH01001337G0460	537	6	10	0.386205	3.97826	3.3647	Up	4.17826e-06	1.21449e-05
PH01002161G0290	1152	23	38	0.690107	7.04692	3.3521	Up	1.70143e-18	1.10287e-17
PH01000490G0370	390	33	54	2.92476	29.5799	3.33823	Up	2.14928e-25	1.83935e-24
PH01000906G0670	1563	158	256	3.49413	34.9904	3.32395	Up	2.38722e-112	9.00203e-111
PH01000645G0150	810	13	21	0.554753	5.53863	3.31961	Up	6.74862e-11	2.88335e-10
PH01002189G0030	777	44	71	1.95737	19.5211	3.31805	Up	1.43e-32	1.51853e-31
PH01000697G0240	456	46	74	3.48686	34.6685	3.31363	Up	8.14332e-34	8.91623e-33
PH01000004G0570	1023	162	260	5.4737	54.2957	3.31025	Up	1.57259e-113	5.99577e-112
PH01002844G0050	420	48	77	3.95033	39.166	3.30956	Up	4.63964e-35	5.21825e-34
PH01000596G0230	2814	4161	6667	51.1111	506.144	3.30784	Up	0	0
PH01001085G0160	627	15	24	0.826923	8.17733	3.30581	Up	3.68758e-12	1.72326e-11
PH01000826G0110	399	10	16	0.8663	8.56673	3.30581	Up	1.15214e-08	4.20844e-08
PH01000202G0040	2619	17	27	0.224365	2.2024	3.29516	Up	2.02706e-13	1.01952e-12
PH01000006G1150	258	12	19	1.60769	15.7326	3.2907	Up	6.1889e-10	2.48462e-09
PH01000261G0840	2778	96	152	1.19448	11.6891	3.2907	Up	8.22932e-67	1.79258e-65
PH01000274G0230	1452	21	33	0.499912	4.85529	3.27981	Up	6.21004e-16	3.56006e-15
PH01004524G0030	486	7	11	0.497855	4.83531	3.27981	Up	2.05292e-06	6.15419e-06
PH01005822G0060	1089	7	11	0.222183	2.15791	3.27981	Up	2.05292e-06	6.1536e-06
PH01000967G0270	438	21	33	1.65724	16.0956	3.27981	Up	6.21004e-16	3.5594e-15
PH01004144G0120	150	32	50	7.37395	71.2109	3.27159	Up	3.8318e-23	3.02996e-22
PH01000081G0970	942	16	25	0.587098	5.66966	3.27159	Up	1.83487e-12	8.75009e-12
PH01017400G0010	1578	34	53	0.744755	7.17525	3.26819	Up	2.15988e-24	1.7901e-23
PH01000029G2510	303	27	42	3.08008	29.6125	3.26516	Up	1.07925e-19	7.38161e-19
PH01002577G0080	363	9	14	0.856993	8.23928	3.26516	Up	1.07077e-07	3.6124e-07
PH01000023G2330	936	9	14	0.332359	3.19536	3.26516	Up	1.07077e-07	3.61201e-07
PH01134581G0010	231	28	43	4.18974	39.7671	3.24664	Up	5.3763e-20	3.71736e-19
PH01001543G0290	561	49	75	3.01908	28.5605	3.24184	Up	2.01334e-33	2.18208e-32
PH01004523G0030	732	93	140	4.3915	40.8587	3.21786	Up	3.87354e-60	7.55621e-59
PH01000144G0770	624	22	33	1.21865	11.2979	3.2127	Up	1.36751e-15	7.70425e-15
PH01252287G0010	552	16	24	1.00189	9.28838	3.2127	Up	8.18874e-12	3.73109e-11
PH01006347G0030	999	4	6	0.1384	1.28308	3.2127	Up	0.000399496	0.000920545
PH01001462G0210	432	4	6	0.32005	2.96712	3.2127	Up	0.000399496	0.00092034
PH01001511G0410	483	6	9	0.429383	3.98074	3.2127	Up	1.95621e-05	5.29764e-05
PH01000991G0010	600	8	12	0.460872	4.27266	3.2127	Up	9.99604e-07	3.09075e-06
PH01128678G0010	810	14	21	0.597426	5.53863	3.2127	Up	1.50513e-10	6.30212e-10
PH01002560G0120	258	4	6	0.535897	4.9682	3.2127	Up	0.000399496	0.000920477
PH01000569G0300	441	4	6	0.313518	2.90657	3.2127	Up	0.000399496	0.000920272
PH01004923G0090	114	6	9	1.81923	16.8657	3.2127	Up	1.95621e-05	5.29718e-05
PH01000508G0180	1203	4	6	0.114931	1.0655	3.2127	Up	0.000399496	0.000920409
PH01001669G0130	801	110	163	4.74681	43.4733	3.1951	Up	4.20382e-69	9.47679e-68
PH01000068G1210	561	55	81	3.38876	30.8454	3.18622	Up	3.03662e-35	3.42526e-34
PH01001573G0220	915	9	13	0.339987	3.03522	3.15825	Up	4.83646e-07	1.53681e-06
PH01002561G0300	1092	9	13	0.284879	2.54325	3.15825	Up	4.83646e-07	1.53697e-06
PH01001826G0250	2184	57	82	0.902118	8.02101	3.1524	Up	3.18494e-35	3.58995e-34
PH01000823G0710	1056	281	404	9.19779	81.7307	3.15152	Up	2.57356e-165	1.45571e-163
PH01001144G0050	1326	16	23	0.417078	3.70555	3.1513	Up	3.60084e-11	1.56829e-10
PH01003824G0130	1545	97	139	2.17012	19.22	3.14676	Up	3.42286e-58	6.47336e-57
PH01000350G0410	1896	14	20	0.25523	2.25351	3.14231	Up	6.63666e-10	2.65818e-09
PH01004721G0070	3936	140	200	1.22946	10.8553	3.14231	Up	1.14257e-82	3.08236e-81
PH01000009G1200	492	7	10	0.491784	4.34213	3.14231	Up	9.38132e-06	2.63686e-05
PH01000542G0300	693	7	10	0.349145	3.08272	3.14231	Up	9.38132e-06	2.63662e-05
PH01000569G0550	771	124	174	5.55915	48.2129	3.11648	Up	1.69681e-71	3.96951e-70
PH01002896G0140	579	5	7	0.298492	2.58278	3.11316	Up	0.00018858	0.000453413
PH01004502G0130	567	5	7	0.304809	2.63744	3.11316	Up	0.00018858	0.000453378
PH01001816G0070	402	5	7	0.429918	3.71997	3.11316	Up	0.00018858	0.000453448
PH01195230G0010	189	5	7	0.914428	7.91233	3.11316	Up	0.00018858	0.000453483
PH01000685G0290	459	5	7	0.376529	3.25802	3.11316	Up	0.00018858	0.000453308
PH01002333G0030	1047	5	7	0.165069	1.4283	3.11316	Up	0.00018858	0.000453343
PH01000811G0070	1587	5	7	0.108902	0.9423	3.11316	Up	0.00018858	0.000453519
PH01000146G0350	549	33	46	2.0777	17.9	3.1069	Up	2.92804e-20	2.04877e-19
PH01000513G0690	2976	13	18	0.150991	1.29213	3.09722	Up	5.96624e-09	2.22546e-08
PH01005005G0100	729	8	11	0.379318	3.22354	3.08717	Up	4.47684e-06	1.29715e-05
PH01005378G0040	420	24	33	1.97516	16.7854	3.08717	Up	6.1301e-15	3.35123e-14
PH01009158G0010	1644	38	52	0.798956	6.75724	3.08025	Up	1.92063e-22	1.47727e-21
PH01000546G0840	381	201	275	18.2353	154.197	3.07997	Up	3.56734e-110	1.32269e-108
PH01000762G0560	939	22	30	0.809838	6.82533	3.07519	Up	1.10442e-13	5.6287e-13
PH01007874G0040	2451	109	148	1.53718	12.8999	3.069	Up	5.04852e-60	9.82354e-59
PH01001183G0400	645	67	90	3.59051	29.8092	3.0535	Up	4.5313e-37	5.40842e-36
PH01003494G0130	1062	6	8	0.195285	1.60929	3.04277	Up	8.86026e-05	0.000222742
PH01000344G0120	645	15	20	0.803846	6.62427	3.04277	Up	1.38208e-09	5.39754e-09
PH01000785G0770	417	9	12	0.746015	6.14771	3.04277	Up	2.12954e-06	6.36849e-06
PH01000145G0060	1845	9	12	0.168612	1.38948	3.04277	Up	2.12954e-06	6.36787e-06
PH01000052G1320	333	6	8	0.622799	5.13232	3.04277	Up	8.86026e-05	0.000222761
PH01000389G0430	774	15	20	0.669872	5.52023	3.04277	Up	1.38208e-09	5.39686e-09
PH01000787G0330	2163	33	44	0.52735	4.34574	3.04277	Up	5.1923e-19	3.45377e-18
PH01002375G0200	1089	9	12	0.285664	2.35408	3.04277	Up	2.12954e-06	6.36726e-06
PH01000391G0650	543	21	28	1.33678	11.0161	3.04277	Up	9.65116e-13	4.67506e-12
PH01000209G0270	303	40	53	4.56309	37.3681	3.03373	Up	1.90006e-22	1.4618e-21
PH01000582G0720	1425	65	85	1.57667	12.743	3.01476	Up	1.3458e-34	1.49734e-33
PH01000058G0590	621	291	377	16.1973	129.693	3.00128	Up	1.57095e-145	7.75396e-144
PH01001080G0050	555	17	22	1.05876	8.46833	2.9997	Up	3.18024e-10	1.30084e-09
PH01001733G0130	2439	17	22	0.240923	1.92699	2.9997	Up	3.18024e-10	1.30067e-09
PH01000371G0150	294	24	31	2.82166	22.5259	2.99697	Up	1.08067e-13	5.51583e-13
PH01000016G1360	807	31	40	1.32779	10.589	2.99547	Up	3.81836e-17	2.32576e-16
PH01003175G0110	1440	2047	2641	49.1356	391.809	2.99531	Up	0	0
PH01000166G0370	534	7	9	0.453104	3.60055	2.9903	Up	4.15392e-05	0.000108319
PH01002160G0250	579	7	9	0.417889	3.32072	2.9903	Up	4.15392e-05	0.00010831
PH01000243G0810	249	21	27	2.91515	23.165	2.9903	Up	4.03676e-12	1.88162e-11
PH01001083G0600	3087	70	89	0.783795	6.15916	2.97418	Up	1.47348e-35	1.67794e-34
PH01002184G0150	993	38	48	1.32274	10.3267	2.96477	Up	5.65136e-20	3.90232e-19
PH01000133G1500	345	42	53	4.20796	32.819	2.96334	Up	7.5049e-22	5.62586e-21
PH01001098G0530	264	73	92	9.55785	74.4478	2.96147	Up	1.67037e-36	1.96347e-35
PH01001341G0290	600	135	170	7.77721	60.5293	2.96031	Up	1.04581e-65	2.22797e-64
PH01005116G0050	2070	47	59	0.784818	6.08905	2.95579	Up	4.82818e-24	3.95296e-23
PH01004531G0140	1239	83	104	2.31552	17.9321	2.95313	Up	7.2092e-41	9.44079e-40
PH01001482G0070	576	8	10	0.480075	3.7089	2.94966	Up	1.94579e-05	5.27078e-05
PH01002850G0170	819	28	35	1.18172	9.12961	2.94966	Up	5.76326e-15	3.15402e-14
PH01000168G1300	828	162	201	6.76279	51.8601	2.93894	Up	1.28302e-76	3.22545e-75
PH01003483G0140	1053	21	26	0.689338	5.27488	2.93586	Up	1.66402e-11	7.4258e-11
PH01004058G0180	1920	82	101	1.47623	11.238	2.92839	Up	2.39876e-39	3.03859e-38
PH01000872G0570	150	13	16	2.99567	22.7875	2.92729	Up	1.07405e-07	3.62189e-07
PH01006104G0030	1287	454	557	12.1932	92.458	2.92272	Up	5.97086e-207	4.34457e-205
PH01005081G0030	198	164	201	28.6299	216.87	2.92123	Up	4.75892e-76	1.1801e-74
PH01000139G1200	1512	309	378	7.06395	53.4082	2.91851	Up	6.27894e-141	3.01749e-139
PH01000136G1510	534	9	11	0.582562	4.40068	2.91724	Up	9.11314e-06	2.56683e-05
PH01000286G0230	990	9	11	0.314231	2.3737	2.91724	Up	9.11314e-06	2.56707e-05
PH01001186G0560	516	18	22	1.20577	9.10838	2.91724	Up	6.2819e-10	2.52032e-09
PH01003914G0010	1215	9	11	0.25604	1.93412	2.91724	Up	9.11314e-06	2.5666e-05
PH01004637G0120	309	263	321	29.4197	221.929	2.91524	Up	7.56668e-120	3.07801e-118
PH01002422G0220	558	41	50	2.53975	19.1427	2.91404	Up	2.54226e-20	1.78407e-19
PH01000943G0260	642	2254	2744	121.356	913.097	2.91153	Up	0	0
PH01000167G0400	579	46	56	2.74613	20.6622	2.91153	Up	1.62476e-22	1.25343e-21
PH01001647G0320	1611	541	658	11.6076	87.2566	2.91019	Up	9.90974e-243	8.60426e-241
PH01000970G0650	564	108	131	6.6189	49.6204	2.90627	Up	5.674e-50	9.04252e-49
PH01000824G0700	921	19	23	0.713075	5.33502	2.90337	Up	2.98792e-10	1.22444e-09
PH01000901G0290	783	19	23	0.838751	6.27529	2.90337	Up	2.98792e-10	1.22428e-09
PH01000090G0310	1593	76	92	1.64907	12.3379	2.90337	Up	1.20444e-35	1.37917e-34
PH01000191G0340	918	34	41	1.2802	9.54133	2.89782	Up	6.99104e-17	4.20534e-16
PH01001892G0320	840	190	229	7.81836	58.2404	2.89708	Up	1.8539e-85	5.1864e-84
PH01000783G0760	834	25	30	1.03613	7.68463	2.89077	Up	8.6331e-13	4.19633e-12
PH01003980G0100	1026	10	12	0.336894	2.49863	2.89077	Up	4.2692e-06	1.23988e-05
PH01000836G0640	354	51	61	4.97976	36.8124	2.88605	Up	4.1518e-24	3.4091e-23
PH01001124G0470	1113	21	25	0.652177	4.79858	2.87927	Up	6.75462e-11	2.88551e-10
PH01000746G0660	183	53	63	10.0107	73.5457	2.87709	Up	9.56286e-25	8.01785e-24
PH01000161G0840	1386	16	19	0.399023	2.92859	2.87566	Up	1.13725e-08	4.15552e-08
PH01001512G0160	576	11	13	0.660103	4.82157	2.86874	Up	2.0009e-06	6.01162e-06
PH01000273G0530	660	11	13	0.57609	4.20792	2.86874	Up	2.0009e-06	6.0122e-06
PH01004757G0020	207	116	137	19.37	141.39	2.86778	Up	2.55294e-51	4.18696e-50
PH01003393G0080	840	663	782	27.282	198.882	2.86589	Up	1.81875e-282	1.95072e-280
PH01000823G0680	1140	146	172	4.42679	32.2323	2.86417	Up	8.37456e-64	1.73404e-62
PH01003365G0180	975	23	27	0.815388	5.91599	2.85906	Up	1.52611e-11	6.82414e-11
PH01000186G0730	822	6	7	0.252302	1.81926	2.85013	Up	0.000386052	0.000891422
PH01001860G0270	435	18	21	1.43029	10.3133	2.85013	Up	2.5452e-09	9.77373e-09
PH01000954G0350	1131	6	7	0.183371	1.32222	2.85013	Up	0.000386052	0.000891555
PH01001183G0280	468	6	7	0.443146	3.19536	2.85013	Up	0.000386052	0.000891489
PH01000639G0270	1662	8455	9848	175.842	1265.86	2.84776	Up	0	0
PH01003115G0080	3237	25	29	0.266955	1.91392	2.84186	Up	3.44728e-12	1.61364e-11
PH01003169G0220	897	19	22	0.732154	5.2396	2.83924	Up	1.20429e-09	4.72344e-09
PH01005855G0010	879	444	514	17.4596	124.923	2.83894	Up	3.05096e-184	1.91827e-182
PH01000093G1780	390	33	38	2.92476	20.8155	2.83127	Up	2.30138e-15	1.28256e-14
PH01000260G0100	1035	33	38	1.10208	7.84352	2.83127	Up	2.30138e-15	1.28233e-14
PH01002133G0180	729	159	183	7.53895	53.628	2.83055	Up	9.32374e-67	2.02528e-65
PH01007814G0010	618	20	23	1.11862	7.95074	2.82937	Up	5.69916e-10	2.29246e-09
PH01001102G0260	729	96	110	4.55182	32.2354	2.82413	Up	7.96502e-41	1.04174e-39
PH01168667G0010	219	174	199	27.4629	194.123	2.82142	Up	4.08236e-72	9.63754e-71
PH01001405G0370	333	7	8	0.726599	5.13232	2.82038	Up	0.000177369	0.000427919
PH01001267G0360	480	14	16	1.00816	7.12109	2.82038	Up	2.06752e-07	6.80762e-07
PH01005670G0050	720	64	73	3.07248	21.66	2.81756	Up	1.1435e-27	1.05272e-26
PH01002784G0150	504	93	106	6.37813	44.9307	2.8165	Up	2.78578e-39	3.51878e-38
PH01000431G0600	399	29	33	2.51227	17.6689	2.81415	Up	1.75921e-13	8.87103e-13
PH01000970G0380	657	235	267	12.3636	86.8188	2.81191	Up	1.29046e-95	4.07336e-94
PH01003800G0100	906	15	17	0.572274	4.00856	2.80831	Up	9.7147e-08	3.28705e-07
PH01000202G1020	660	143	162	7.48916	52.4371	2.80771	Up	9.78068e-59	1.86452e-57
PH01002958G0170	951	116	131	4.21618	29.4279	2.80318	Up	8.61576e-48	1.30529e-46
PH01004833G0140	378	8	9	0.731542	5.0865	2.79766	Up	8.17364e-05	0.000206419
PH01000961G0130	894	8	9	0.30931	2.15067	2.79766	Up	8.17364e-05	0.000206385
PH01003381G0090	1407	8	9	0.196534	1.36652	2.79766	Up	8.17364e-05	0.000206436
PH01000679G0610	2352	8	9	0.117569	0.817472	2.79766	Up	8.17364e-05	0.000206402
PH01000101G0710	501	1282	1436	88.4487	612.329	2.79139	Up	0	0
PH01001620G0080	216	17	19	2.72042	18.7918	2.7882	Up	2.1489e-08	7.69429e-08
PH01001348G0030	342	17	19	1.71816	11.8685	2.7882	Up	2.1489e-08	7.6934e-08
PH01001524G0090	978	1127	1258	39.8315	274.796	2.78638	Up	0	0
PH01000839G0040	1356	26	29	0.662758	4.56884	2.78528	Up	6.42878e-12	2.95044e-11
PH01000268G0820	432	249	277	19.9231	136.982	2.78147	Up	9.48372e-98	3.04945e-96
PH01000046G0840	729	18	20	0.853466	5.86098	2.77974	Up	1.0116e-08	3.71172e-08
PH01000914G0580	690	118	131	5.91118	40.5593	2.77851	Up	2.88622e-47	4.33031e-46
PH01000949G0590	252	55	61	7.54403	51.7127	2.77711	Up	5.01236e-23	3.94937e-22
PH01000112G1290	840	546	605	22.4675	153.866	2.77577	Up	2.8574e-210	2.09883e-208
PH01003122G0060	423	28	31	2.28802	15.6563	2.77458	Up	1.44427e-12	6.92788e-12
PH01003030G0030	1137	538	594	16.3555	111.608	2.77059	Up	5.4318e-206	3.88844e-204
PH01000275G1080	2274	10	11	0.152003	1.0334	2.76524	Up	1.74934e-05	4.76279e-05
PH01004435G0130	954	80	88	2.89856	19.7062	2.76524	Up	3.29334e-32	3.46399e-31
PH01000109G0850	1254	10	11	0.275641	1.87397	2.76524	Up	1.74934e-05	4.76321e-05
PH01001208G0400	276	10	11	1.25237	8.51435	2.76524	Up	1.74934e-05	4.76363e-05
PH01001603G0450	993	447	490	15.5596	105.418	2.76024	Up	1.64949e-169	9.61077e-168
PH01001494G0070	351	11	12	1.08325	7.30369	2.75326	Up	8.11998e-06	2.29733e-05
PH01000154G1240	354	834	905	81.4337	546.152	2.7456	Up	0	0
PH01001130G0250	315	118	128	12.9483	86.8095	2.74509	Up	1.56196e-45	2.27948e-44
PH01000262G1400	1596	12	13	0.25989	1.74012	2.74321	Up	3.77626e-06	1.1024e-05
PH01001024G0220	642	217	235	11.6833	78.1989	2.7427	Up	8.9451e-82	2.39233e-80
PH01000292G0160	792	197	213	8.5977	57.4543	2.74039	Up	3.0754e-74	7.4417e-73
PH01001050G0190	609	25	27	1.41894	9.47141	2.73877	Up	5.25948e-11	2.26459e-10
PH01000731G0480	378	100	108	9.14428	61.0379	2.73877	Up	1.28381e-38	1.5905e-37
PH01003078G0290	846	13	14	0.531146	3.53529	2.73465	Up	1.75918e-06	5.31682e-06
PH01000026G2140	330	274	295	28.6997	190.975	2.73427	Up	1.07046e-101	3.62634e-100
PH01000857G0110	1293	668	719	17.8574	118.795	2.73388	Up	1.47376e-244	1.29412e-242
PH01006336G0020	324	54	58	5.7609	38.2429	2.73083	Up	1.51987e-21	1.12223e-20
PH01001367G0130	441	14	15	1.09731	7.26642	2.72727	Up	8.20776e-07	2.56184e-06
PH01001237G0110	834	14	15	0.580234	3.84232	2.72727	Up	8.20776e-07	2.56209e-06
PH01000277G0630	1611	29	31	0.62222	4.11087	2.72395	Up	2.62954e-12	1.23929e-11
PH01001806G0150	513	15	16	1.01068	6.66301	2.72084	Up	3.83478e-07	1.22822e-06
PH01002954G0250	582	152	162	9.02738	59.4648	2.71966	Up	2.04944e-56	3.74567e-55
PH01000093G0050	183	16	17	3.02211	19.8457	2.7152	Up	1.79391e-07	5.93572e-07
PH01001106G0060	2133	66	70	1.06953	7.01092	2.71262	Up	2.08514e-25	1.78495e-24
PH01001000G0090	846	99	105	4.04488	26.5147	2.71262	Up	3.76364e-37	4.50257e-36
PH01032478G0010	1296	87	92	2.32036	15.1653	2.70835	Up	9.9562e-33	1.06308e-31
PH01000115G0660	2496	36	38	0.498539	3.25242	2.70574	Up	1.40733e-14	7.54725e-14
PH01001748G0140	2217	36	38	0.561278	3.66173	2.70574	Up	1.40733e-14	7.54595e-14
PH01000016G0440	1443	18	19	0.431169	2.81291	2.70574	Up	3.93882e-08	1.37816e-07
PH01000539G0300	1317	19	20	0.498665	3.24423	2.70173	Up	1.84838e-08	6.64897e-08
PH01000620G0480	546	20	21	1.26613	8.21665	2.69812	Up	8.68154e-09	3.20016e-08
PH01000018G2280	375	40	42	3.68697	23.9269	2.69812	Up	7.12622e-16	4.06873e-15
PH01000221G0410	468	43	45	3.17588	20.5416	2.69332	Up	7.62372e-17	4.57438e-16
PH01000407G0880	1116	23	24	0.712369	4.59425	2.68913	Up	9.03704e-10	3.57937e-09
PH01001109G0400	1683	4079	4248	83.7743	539.223	2.6863	Up	0	0
PH01002774G0110	426	25	26	2.02848	13.0386	2.68432	Up	2.00644e-10	8.32802e-10
PH01000164G1020	378	26	27	2.37751	15.2595	2.68218	Up	9.46238e-11	4.01184e-10
PH01001613G0110	582	241	250	14.3132	91.7667	2.68063	Up	2.5141e-84	6.91478e-83
PH01000198G1320	942	364	377	13.3565	85.4985	2.67836	Up	6.49864e-126	2.78615e-124
PH01000355G0770	1449	2432	2517	58.0145	371.093	2.6773	Up	0	0
PH01000216G0830	1182	115	119	3.36296	21.5079	2.67706	Up	3.79652e-41	5.01196e-40
PH01002771G0400	552	412	426	25.7988	164.869	2.67594	Up	8.07974e-142	3.90714e-140
PH01001558G0210	1467	31	32	0.73042	4.66002	2.67354	Up	2.22362e-12	1.05455e-11
PH01000284G0720	2622	1813	1867	23.9005	152.118	2.67008	Up	0	0
PH01086596G0010	507	34	35	2.31799	14.7478	2.66955	Up	2.35412e-13	1.18133e-12
PH01000149G0850	801	522	537	22.5257	143.222	2.66861	Up	1.55853e-177	9.52856e-176
PH01000148G1280	801	177	182	7.63804	48.5408	2.66792	Up	1.38692e-61	2.75756e-60
PH01001169G0510	489	151	155	10.6736	67.7159	2.66545	Up	1.08549e-52	1.83862e-51
PH01004977G0070	1299	334	342	8.88748	56.2451	2.66188	Up	1.64969e-113	6.28198e-112
PH01000257G0970	462	873	893	65.3151	412.931	2.66041	Up	1.80282e-292	2.01741e-290
PH01000254G0530	1317	49	50	1.28603	8.11058	2.65688	Up	3.2521e-18	2.0875e-17
PH01000960G0480	210	179	182	29.4629	185.148	2.65171	Up	4.22312e-61	8.32723e-60
PH01002044G0330	927	854	864	31.8434	199.114	2.64453	Up	8.28554e-281	8.79544e-279
PH01000172G0740	1302	135	136	3.58397	22.3149	2.63838	Up	7.09054e-46	1.04065e-44
PH01000512G0590	612	19	19	1.07311	6.63239	2.62773	Up	7.0201e-08	2.40391e-07
PH01000205G0490	213	11	11	1.78507	11.0327	2.62773	Up	3.192e-05	8.44723e-05
PH01004851G0060	348	23	23	2.28449	14.1194	2.62773	Up	3.40166e-09	1.29312e-08
PH01094017G0010	489	75	75	5.30144	32.7658	2.62773	Up	4.87748e-26	4.2564e-25
PH01002866G0040	2184	64	64	1.0129	6.2603	2.62773	Up	1.71046e-22	1.31856e-21
PH01001088G0110	2823	55	55	0.673431	4.16217	2.62773	Up	1.37383e-19	9.33053e-19
PH01000283G0430	567	14	14	0.853466	5.27488	2.62773	Up	3.17226e-06	9.32397e-06
PH01004397G0090	417	8	8	0.663125	4.09847	2.62773	Up	0.000330178	0.000769629
PH01001881G0190	756	10	10	0.457214	2.82583	2.62773	Up	6.92884e-05	0.000176304
PH01000963G0350	1605	30	30	0.646082	3.99314	2.62773	Up	1.75251e-11	7.80831e-11
PH01000546G0810	642	9	9	0.484561	2.99485	2.62773	Up	0.000150935	0.000367895
PH01000373G0150	672	9	9	0.462929	2.86115	2.62773	Up	0.000150935	0.000367924
PH01000019G0030	1170	202	202	5.9677	36.8836	2.62773	Up	8.60854e-67	1.87387e-65
PH01000778G0430	594	17	17	0.989245	6.11407	2.62773	Up	3.20972e-07	1.03594e-06
PH01003657G0210	1287	19	19	0.510289	3.15386	2.62773	Up	7.0201e-08	2.40365e-07
PH01007092G0020	1245	14	14	0.388687	2.4023	2.62773	Up	3.17226e-06	9.32485e-06
PH01000005G1200	699	21	21	1.03844	6.41815	2.62773	Up	1.54239e-08	5.58002e-08
PH01000068G0940	258	11	11	1.47372	9.10838	2.62773	Up	3.192e-05	8.44867e-05
PH01006889G0020	597	9	9	0.521086	3.2206	2.62773	Up	0.000150935	0.000367866
PH01013008G0010	675	11	11	0.563288	3.48142	2.62773	Up	3.192e-05	8.44795e-05
PH01000958G0710	711	16	16	0.777842	4.80749	2.62773	Up	6.87704e-07	2.16216e-06
PH01002355G0140	369	29	29	2.71652	16.7896	2.62773	Up	3.7133e-11	1.61614e-10
PH01001773G0020	342	15	15	1.51603	9.36986	2.62773	Up	1.47573e-06	4.48684e-06
PH01002326G0350	888	81	81	3.15292	19.4868	2.62773	Up	5.70904e-28	5.2983e-27
PH01000523G0830	552	20	20	1.25237	7.74032	2.62773	Up	3.28886e-08	1.15846e-07
PH01000032G0550	957	123	122	4.44257	27.2343	2.61596	Up	6.57262e-41	8.61444e-40
PH01000078G1320	1407	3815	3766	93.722	571.813	2.60908	Up	0	0
PH01205355G0010	252	128	126	17.557	106.816	2.60501	Up	5.87178e-42	7.89278e-41
PH01003322G0270	1896	687	673	12.5245	75.8306	2.59803	Up	3.92754e-214	2.96209e-212
PH01000922G0240	408	92	90	7.79415	47.1249	2.59603	Up	2.14996e-30	2.1346e-29
PH01004078G0110	837	164	160	6.77267	40.8378	2.59211	Up	2.13882e-52	3.59723e-51
PH01002489G0290	321	113	110	12.1679	73.2075	2.58891	Up	1.37437e-36	1.62105e-35
PH01000582G0620	1044	108	105	3.57573	21.4861	2.58709	Up	5.54598e-35	6.23084e-34
PH01002538G0170	192	276	268	49.6877	298.196	2.5853	Up	4.70368e-86	1.32666e-84
PH01000068G0900	171	99	96	20.0115	119.934	2.58334	Up	4.32254e-32	4.53728e-31
PH01001071G0580	411	32	31	2.69122	16.1134	2.58193	Up	1.43264e-11	6.42751e-11
PH01004100G0170	819	62	60	2.61667	15.6508	2.58043	Up	9.87466e-21	7.06404e-20
PH01000493G0070	1200	114	110	3.28371	19.583	2.5762	Up	2.33882e-36	2.73571e-35
PH01000436G0430	495	26	25	1.81555	10.7895	2.57115	Up	1.3046e-09	5.10267e-09
PH01000478G1050	756	646	621	29.536	175.484	2.57079	Up	5.4227e-195	3.64615e-193
PH01000316G0080	294	25	24	2.93923	17.4394	2.56884	Up	2.77324e-09	1.06152e-08
PH01000224G0580	1245	47	45	1.30488	7.72167	2.565	Up	6.96076e-16	3.97719e-15
PH01085210G0010	753	1457	1391	66.8815	394.639	2.56086	Up	0	0
PH01000949G0420	903	22	21	0.842124	4.9682	2.56062	Up	2.6767e-08	9.49527e-08
PH01000336G1210	1482	5181	4943	120.839	712.542	2.55989	Up	0	0
PH01000206G1300	645	193	184	10.3428	60.9433	2.55884	Up	6.12224e-59	1.1707e-57
PH01001106G0080	2238	41	39	0.633235	3.72282	2.55558	Up	6.12944e-14	3.17822e-13
PH01000053G1640	1083	76	72	2.42564	14.2027	2.54973	Up	3.84724e-24	3.16237e-23
PH01000887G0500	522	53	50	3.50951	20.4629	2.54367	Up	2.84418e-17	1.74645e-16
PH01239930G0010	417	122	115	10.1127	58.9155	2.54249	Up	2.79522e-37	3.35567e-36
PH01000640G0720	831	69	65	2.87005	16.7101	2.54158	Up	6.91742e-22	5.19301e-21
PH01001140G0500	1137	68	64	2.06723	12.0251	2.54027	Up	1.45284e-21	1.07351e-20
PH01000968G0050	2805	203	191	2.50152	14.5468	2.53983	Up	1.66719e-60	3.26456e-59
PH01000444G0710	696	83	78	4.12202	23.9416	2.5381	Up	7.58918e-26	6.58756e-25
PH01001182G0490	489	32	30	2.26195	13.1063	2.53462	Up	5.17276e-11	2.22818e-10
PH01002246G0240	1251	32	30	0.884166	5.12309	2.53462	Up	5.17276e-11	2.22849e-10
PH01003589G0180	1530	3071	2875	69.3793	401.434	2.53259	Up	0	0
PH01000000G5090	723	31	29	1.48206	8.56895	2.53152	Up	1.09587e-10	4.62349e-10
PH01002745G0300	945	496	463	18.1422	104.669	2.52841	Up	9.76054e-143	4.75704e-141
PH01000339G0860	231	45	42	6.73351	38.8423	2.5282	Up	1.10296e-14	5.95204e-14
PH01165903G0010	228	74	69	11.2186	64.652	2.5268	Up	5.97638e-23	4.69343e-22
PH01002826G0040	1566	7287	6794	160.842	926.834	2.52667	Up	0	0
PH01000189G0260	555	200	186	12.456	71.5959	2.52304	Up	1.84983e-58	3.51343e-57
PH01002892G0270	249	14	13	1.94343	11.1535	2.52082	Up	1.19058e-05	3.30952e-05
PH01002335G0200	354	14	13	1.36699	7.84527	2.52082	Up	1.19058e-05	3.31011e-05
PH01000994G0320	1131	28	26	0.85573	4.9111	2.52082	Up	1.04535e-09	4.11987e-09
PH01002584G0220	417	14	13	1.16047	6.66002	2.52082	Up	1.19058e-05	3.30982e-05
PH01002642G0170	1260	1330	1228	36.4857	208.207	2.51262	Up	0	0
PH01000381G0900	786	13	12	0.571692	3.26157	2.51226	Up	2.57218e-05	6.88751e-05
PH01001939G0020	261	12	11	1.58921	9.00368	2.5022	Up	5.57198e-05	0.000143498
PH01002271G0170	285	12	11	1.45538	8.24548	2.5022	Up	5.57198e-05	0.00014351
PH01000551G0190	510	12	11	0.813303	4.60777	2.5022	Up	5.57198e-05	0.000143522
PH01000361G0510	696	787	721	39.0847	221.306	2.50137	Up	8.72366e-218	6.69325e-216
PH01000906G0240	1650	140	128	2.93282	16.5727	2.49845	Up	2.44172e-40	3.16281e-39
PH01001982G0470	1113	3125	2847	97.0501	546.462	2.49332	Up	0	0
PH01001157G0340	513	33	30	2.2235	12.4931	2.49023	Up	8.68618e-11	3.68981e-10
PH01003155G0250	1194	11	10	0.318441	1.78922	2.49023	Up	0.000121083	0.000298775
PH01005649G0010	1068	11	10	0.35601	2.00031	2.49023	Up	0.000121083	0.000298752
PH01005316G0070	459	11	10	0.828364	4.65431	2.49023	Up	0.000121083	0.000298799
PH01001748G0200	2427	44	40	0.626649	3.52094	2.49023	Up	8.19348e-14	4.21253e-13
PH01001575G0070	504	22	20	1.50881	8.47749	2.49023	Up	9.68732e-08	3.27814e-07
PH01000029G0710	753	195	177	8.95119	50.2165	2.48801	Up	1.04875e-54	1.85021e-53
PH01000029G0550	696	213	193	10.5782	59.2401	2.48548	Up	2.19696e-59	4.24294e-58
PH01003579G0080	1296	521	472	13.8955	77.8045	2.48524	Up	4.11558e-142	1.99641e-140
PH01002972G0210	525	1600	1447	105.342	588.813	2.48273	Up	0	0
PH01001726G0230	2685	8167	7377	105.138	586.953	2.48096	Up	0	0
PH01014665G0010	837	31	28	1.2802	7.14662	2.48089	Up	3.89422e-10	1.58245e-09
PH01000000G7040	519	41	37	2.7306	15.2301	2.47964	Up	7.68234e-13	3.74417e-12
PH01000287G0320	486	122	110	8.6769	48.3531	2.47836	Up	1.41564e-34	1.5739e-33
PH01001973G0150	495	71	64	4.95786	27.6212	2.47799	Up	6.70508e-21	4.82669e-20
PH01003189G0220	1299	40	36	1.06437	5.92054	2.47573	Up	1.62076e-12	7.75287e-12
PH01000033G0730	999	10	9	0.346	1.92462	2.47573	Up	0.000264102	0.000622727
PH01000493G0700	1866	40	36	0.740951	4.12153	2.47573	Up	1.62076e-12	7.75406e-12
PH01000624G0540	1089	20	18	0.634809	3.53112	2.47573	Up	4.4156e-07	1.4077e-06
PH01001570G0170	2988	10	9	0.115681	0.643472	2.47573	Up	0.000264102	0.000622774
PH01000206G1100	1518	109	98	2.48197	13.7918	2.47426	Up	6.00882e-31	6.06498e-30
PH01175679G0010	303	3170	2845	361.625	2005.89	2.47168	Up	0	0
PH01001292G0350	1077	712	638	22.851	126.553	2.46941	Up	1.26276e-189	8.29274e-188
PH01004039G0010	618	19	17	1.06269	5.87663	2.46727	Up	9.44374e-07	2.92845e-06
PH01154840G0010	630	19	17	1.04245	5.76469	2.46727	Up	9.44374e-07	2.92815e-06
PH01000917G0280	1860	57	51	1.05926	5.85767	2.46727	Up	6.2501e-17	3.76842e-16
PH01000171G0560	684	28	25	1.41496	7.80822	2.46424	Up	3.71042e-09	1.40705e-08
PH01002856G0160	426	91	81	7.38368	40.6203	2.45979	Up	1.03025e-25	8.91281e-25
PH01000191G0350	1377	390	347	9.78976	53.8348	2.4592	Up	1.42267e-103	4.89441e-102
PH01001009G0380	246	18	16	2.52917	13.8948	2.45781	Up	2.02244e-06	6.07339e-06
PH01002962G0250	252	18	16	2.46896	13.564	2.45781	Up	2.02244e-06	6.07281e-06
PH01224762G0010	327	327	290	34.5654	189.46	2.4545	Up	1.0867e-86	3.08747e-85
PH01002642G0160	1257	3455	3035	95.0066	515.812	2.44074	Up	0	0
PH01002856G0240	222	115	101	17.9055	97.1933	2.44046	Up	2.86672e-31	2.91918e-30
PH01001336G0010	1059	90	79	2.93757	15.9367	2.43966	Up	7.3518e-25	6.19586e-24
PH01000309G0470	519	367	322	24.4422	132.543	2.43901	Up	3.39864e-95	1.06735e-93
PH01000147G1250	1044	114	100	3.77438	20.4629	2.4387	Up	5.98622e-31	6.04413e-30
PH01000502G0130	600	89	78	5.1272	27.7723	2.4374	Up	1.53741e-24	1.2814e-23
PH01000786G0340	495	121	106	8.44931	45.7476	2.43679	Up	1.17286e-32	1.24846e-31
PH01001982G0390	1134	2723	2383	82.9996	448.93	2.43532	Up	0	0
PH01000633G0730	768	16	14	0.720112	3.89435	2.43509	Up	9.31872e-06	2.62021e-05
PH01004446G0090	444	48	42	3.7368	20.2085	2.43509	Up	5.0053e-14	2.61282e-13
PH01001601G0220	1002	704	616	24.2855	131.335	2.43509	Up	1.11236e-179	6.85486e-178
PH01000046G0600	393	78	68	6.8603	36.9645	2.42979	Up	1.51987e-21	1.12197e-20
PH01000267G1220	702	421	367	20.7294	111.686	2.42969	Up	1.2499e-107	4.52608e-106
PH01005698G0050	489	62	54	4.38252	23.5914	2.42843	Up	1.80524e-17	1.11914e-16
PH01000997G0500	990	31	27	1.08235	5.82635	2.42843	Up	1.36061e-09	5.31438e-09
PH01001160G0010	2775	131	114	1.63173	8.77627	2.4272	Up	8.55652e-35	9.55771e-34
PH01000764G0670	2034	392	341	6.66157	35.8155	2.42665	Up	5.47606e-100	1.81348e-98
PH01005493G0010	1305	90	78	2.38382	12.7689	2.42128	Up	2.49096e-24	2.06119e-23
PH01002499G0210	1092	15	13	0.474799	2.54325	2.42128	Up	2.00572e-05	5.42176e-05
PH01000024G1280	1446	15	13	0.358562	1.92063	2.42128	Up	2.00572e-05	5.42129e-05
PH01002391G0110	444	30	26	2.3355	12.51	2.42128	Up	2.88022e-09	1.10098e-08
PH01000917G0300	180	52	45	9.98555	53.4082	2.41915	Up	8.77032e-15	4.76018e-14
PH01003158G0110	1086	1901	1645	60.5053	323.597	2.41906	Up	0	0
PH01009868G0020	273	89	77	11.2686	60.2554	2.41879	Up	5.20542e-24	4.24835e-23
PH01000966G0420	792	81	70	3.53509	18.8817	2.41717	Up	5.62116e-22	4.2363e-21
PH01001635G0050	576	88	76	5.28082	28.1877	2.41623	Up	1.08777e-23	8.7829e-23
PH01002335G0050	1041	22	19	0.730488	3.89916	2.41623	Up	3.4272e-07	1.10234e-06
PH01035718G0010	165	88	76	18.4349	98.4006	2.41623	Up	1.08777e-23	8.78519e-23
PH01002448G0020	342	80	69	8.08547	43.1014	2.41433	Up	1.17538e-21	8.72445e-21
PH01000439G0880	558	72	62	4.46005	23.737	2.41201	Up	1.2763e-19	8.67958e-19
PH01004484G0060	1338	348	299	8.9901	47.7401	2.40879	Up	4.67722e-87	1.33253e-85
PH01033360G0010	252	21	18	2.88045	15.2595	2.40534	Up	7.30758e-07	2.29079e-06
PH01002440G0410	717	277	237	13.3537	70.615	2.40273	Up	3.31118e-69	7.47536e-68
PH01000329G0930	624	69	59	3.82213	20.1993	2.40185	Up	1.16945e-18	7.63469e-18
PH01000437G0640	894	88	75	3.40241	17.9222	2.39712	Up	3.65546e-23	2.89273e-22
PH01001287G0090	759	1149	979	52.3262	275.555	2.39674	Up	5.48024e-278	5.77793e-276
PH01000809G0200	1872	94	80	1.73565	9.12961	2.39507	Up	1.47894e-24	1.23333e-23
PH01002152G0020	588	86	73	5.05548	26.5224	2.39129	Up	1.59343e-22	1.23049e-21
PH01007000G0010	2844	46	39	0.559074	2.92956	2.38957	Up	7.53146e-13	3.67122e-12
PH01000072G1570	1107	13	11	0.405917	2.12282	2.38673	Up	9.3539e-05	0.000234468
PH01000017G1420	606	13	11	0.741501	3.87782	2.38673	Up	9.3539e-05	0.000234449
PH01000195G0610	816	71	60	3.00753	15.7083	2.38488	Up	8.97154e-19	5.89051e-18
PH01002325G0220	900	32	27	1.22899	6.40898	2.38262	Up	2.2104e-09	8.52186e-09
PH01000212G0990	783	19	16	0.838751	4.36542	2.37981	Up	3.33282e-06	9.77549e-06
PH01000391G0160	1356	57	48	1.45297	7.56222	2.37981	Up	2.46644e-15	1.37257e-14
PH01000735G0620	312	69	58	7.64426	39.7138	2.37719	Up	3.92006e-18	2.50743e-17
PH01004119G0140	2106	69	58	1.13248	5.88352	2.37719	Up	3.92006e-18	2.50795e-17
PH01002858G0120	2931	12	10	0.141516	0.728873	2.3647	Up	0.000202816	0.000484859
PH01010123G0010	552	102	85	6.38708	32.8964	2.3647	Up	1.52222e-25	1.30849e-24
PH01001797G0450	807	30	25	1.28496	6.61812	2.3647	Up	9.87024e-09	3.62669e-08
PH01000845G0250	441	12	10	0.940554	4.84428	2.3647	Up	0.000202816	0.000484934
PH01003236G0170	537	42	35	2.70344	13.9239	2.3647	Up	1.46811e-11	6.58185e-11
PH01000496G0680	396	48	40	4.18974	21.5791	2.3647	Up	5.748e-13	2.8196e-12
PH01000226G1000	576	12	10	0.720112	3.7089	2.3647	Up	0.000202816	0.000484972
PH01000161G0560	711	12	10	0.583382	3.00468	2.3647	Up	0.000202816	0.000484897
PH01000158G1100	435	24	20	1.90705	9.8222	2.3647	Up	2.61892e-07	8.54063e-07
PH01000231G0250	4440	179	149	1.39351	7.16921	2.36309	Up	2.7479e-43	3.80763e-42
PH01001289G0400	1200	112	93	3.2261	16.5565	2.35954	Up	1.08496e-27	1.00002e-26
PH01004375G0090	501	294	244	20.2839	104.045	2.3588	Up	2.04876e-69	4.64221e-68
PH01004145G0010	408	155	128	13.1315	67.0221	2.35161	Up	3.20524e-37	3.84344e-36
PH01000264G1150	798	28	23	1.21282	6.15734	2.34394	Up	4.41324e-08	1.53446e-07
PH01004689G0100	1512	39	32	0.891567	4.52133	2.34233	Up	1.36291e-10	5.71743e-10
PH01000500G0550	1326	138	113	3.5973	18.2055	2.33939	Up	7.40748e-33	7.92031e-32
PH01004457G0100	432	231	189	18.4829	93.4644	2.33823	Up	1.3712e-53	2.37182e-52
PH01001067G0090	1260	33	27	0.905284	4.57785	2.33823	Up	3.5403e-09	1.34401e-08
PH01003892G0050	633	22	18	1.20132	6.07487	2.33823	Up	1.18335e-06	3.62847e-06
PH01003029G0160	1833	22	18	0.41486	2.09787	2.33823	Up	1.18335e-06	3.62811e-06
PH01000447G0780	981	643	526	22.656	114.547	2.33798	Up	2.48782e-145	1.22599e-143
PH01003142G0020	342	278	227	28.097	141.797	2.33534	Up	7.6549e-64	1.58715e-62
PH01000002G1040	1053	267	218	8.76444	44.2279	2.33522	Up	2.17468e-61	4.31277e-60
PH01000871G0250	1068	582	475	18.8362	95.0146	2.33464	Up	3.3965e-131	1.51702e-129
PH01005486G0040	1014	16	13	0.54541	2.73888	2.32817	Up	3.27738e-05	8.65987e-05
PH01001938G0190	1479	16	13	0.373932	1.87777	2.32817	Up	3.27738e-05	8.65839e-05
PH01002608G0230	1032	16	13	0.535897	2.69111	2.32817	Up	3.27738e-05	8.65913e-05
PH01000474G0460	420	32	26	2.63355	13.2249	2.32817	Up	7.46258e-09	2.76431e-08
PH01000004G4080	1056	21	17	0.68738	3.43916	2.32288	Up	2.51816e-06	7.47371e-06
PH01004749G0070	249	14046	11357	1949.82	9743.89	2.32116	Up	0	0
PH01000331G1100	954	326	263	11.8116	58.8946	2.31792	Up	7.04946e-73	1.67571e-71
PH01002328G0120	534	206	166	13.3342	66.4102	2.31627	Up	1.0396e-46	1.54777e-45
PH01005559G0020	609	36	29	2.04327	10.173	2.31579	Up	1.26584e-09	4.95734e-09
PH01002820G0030	1230	195	157	5.47988	27.2686	2.31502	Up	2.97504e-44	4.20316e-43
PH01175959G0010	579	328	264	19.5811	97.4077	2.31458	Up	5.31236e-73	1.26473e-71
PH01042696G0010	624	41	33	2.27112	11.2979	2.31458	Up	1.02668e-10	4.34574e-10
PH01003464G0110	378	622	500	56.8774	282.583	2.31275	Up	3.55906e-136	1.64412e-134
PH01002417G0020	255	141	113	19.1126	94.6687	2.30836	Up	2.83578e-32	2.9888e-31
PH01000031G0260	732	40	32	1.88882	9.33914	2.30581	Up	2.1532e-10	8.91806e-10
PH01001558G0270	1293	15	12	0.40099	1.98267	2.30581	Up	7.04368e-05	0.000179167
PH01001275G0330	303	35	28	3.9927	19.7416	2.30581	Up	2.66102e-09	1.01983e-08
PH01000216G0630	1167	154	123	4.56133	22.5166	2.30346	Up	7.3723e-35	8.24681e-34
PH01035278G0010	321	108	86	11.6295	57.235	2.29911	Up	6.99084e-25	5.89807e-24
PH01000226G0670	1164	373	297	11.0764	54.5094	2.29902	Up	4.24878e-81	1.12467e-79
PH01000976G0460	636	175	139	9.51091	46.6902	2.29546	Up	5.90904e-39	7.39752e-38
PH01000048G2090	735	63	50	2.96275	14.5328	2.29431	Up	3.50936e-15	1.93696e-14
PH01003839G0110	426	237	188	19.23	94.2793	2.29358	Up	6.31782e-52	1.05514e-50
PH01000894G0770	1629	563	446	11.9462	58.49	2.29164	Up	3.7342e-120	1.53107e-118
PH01002190G0080	1833	72	57	1.35772	6.64325	2.2907	Up	5.03238e-17	3.05142e-16
PH01000784G0510	873	609	482	24.1126	117.951	2.29032	Up	1.43741e-129	6.31991e-128
PH01000288G0980	1485	201	159	4.67855	22.8738	2.28957	Up	4.04088e-44	5.68566e-43
PH01000809G0460	486	1757	1389	124.962	610.568	2.28867	Up	0	0
PH01000286G0120	1182	100	79	2.92431	14.2783	2.28766	Up	7.40978e-23	5.79417e-22
PH01003159G0210	609	52	41	2.95139	14.3825	2.28485	Up	1.0745e-12	5.1871e-12
PH01001221G0100	339	66	52	6.72954	32.7696	2.28378	Up	1.25987e-15	7.11204e-15
PH01000019G0450	792	66	52	2.88045	14.0264	2.28378	Up	1.25987e-15	7.11333e-15
PH01000031G0250	1041	496	390	16.4692	80.0353	2.28087	Up	1.19453e-104	4.18857e-103
PH01000078G1560	198	14	11	2.44402	11.8685	2.27981	Up	0.000151668	0.000369596
PH01002231G0300	1887	28	22	0.512894	2.49068	2.27981	Up	1.47559e-07	4.92291e-07
PH01001465G0050	420	14	11	1.15218	5.59514	2.27981	Up	0.000151668	0.000369567
PH01001438G0350	384	65	51	5.85091	28.3731	2.27779	Up	2.6203e-15	1.4561e-14
PH01004842G0030	891	315	247	12.2201	59.2226	2.27689	Up	6.77764e-67	1.47948e-65
PH01000275G0440	282	115	90	14.0958	68.1807	2.2741	Up	1.41044e-25	1.21544e-24
PH01005336G0010	2874	41	32	0.493104	2.37865	2.27018	Up	3.36436e-10	1.37326e-09
PH01001201G0350	1032	41	32	1.37324	6.62427	2.27018	Up	3.36436e-10	1.37344e-09
PH01006327G0050	708	50	39	2.44106	11.7679	2.26928	Up	4.67496e-12	2.16736e-11
PH01001880G0400	1248	680	530	18.8337	90.7255	2.26819	Up	2.58852e-140	1.23251e-138
PH01000019G0130	1251	176	137	4.86291	23.3954	2.26633	Up	9.25142e-38	1.12369e-36
PH01000290G0450	1167	18	14	0.533142	2.56286	2.26516	Up	2.439e-05	6.54503e-05
PH01001507G0110	342	18	14	1.81923	8.7452	2.26516	Up	2.439e-05	6.54447e-05
PH01001527G0270	1476	36	28	0.843058	4.05265	2.26516	Up	4.16244e-09	1.57269e-08
PH01000040G0880	1383	198	154	4.94862	23.7885	2.26516	Up	3.58598e-42	4.83912e-41
PH01000083G1280	1239	63	49	1.75756	8.44876	2.26516	Up	1.13261e-14	6.10778e-14
PH01000768G0220	729	27	21	1.2802	6.15403	2.26516	Up	3.11272e-07	1.00547e-06
PH01001220G0030	894	18	14	0.695947	3.34548	2.26516	Up	2.439e-05	6.5439e-05
PH01000167G0760	576	175	136	10.5016	50.4411	2.26399	Up	1.90801e-37	2.29859e-36
PH01003703G0160	1716	49	38	0.987007	4.7308	2.26095	Up	9.74784e-12	4.41552e-11
PH01000447G0790	630	98	76	5.37684	25.7716	2.26095	Up	1.01586e-21	7.56028e-21
PH01000138G0180	771	120	93	5.37982	25.7689	2.26	Up	3.78052e-26	3.31592e-25
PH01000539G0010	1134	75	58	2.28607	10.9265	2.2569	Up	5.79612e-17	3.50082e-16
PH01000000G0290	273	75	58	9.49598	45.3872	2.2569	Up	5.79612e-17	3.50151e-16
PH01002914G0200	285	22	17	2.6682	12.743	2.25577	Up	3.98058e-06	1.15943e-05
PH01006991G0010	546	22	17	1.39274	6.65157	2.25577	Up	3.98058e-06	1.15953e-05
PH01000215G1140	1041	123	95	4.08409	19.4958	2.25507	Up	1.35985e-26	1.20951e-25
PH01004503G0010	3042	329	254	3.73833	17.8378	2.25447	Up	8.62818e-68	1.90762e-66
PH01002988G0090	1383	57	44	1.4246	6.79671	2.25428	Up	2.85122e-13	1.42364e-12
PH01000164G0220	843	70	54	2.8702	13.6847	2.25334	Up	6.9694e-16	3.98139e-15
PH01001291G0490	828	880	677	36.7361	174.673	2.24939	Up	1.67637e-176	1.01688e-174
PH01000352G0730	285	13	10	1.57667	7.49589	2.24922	Up	0.000327282	0.000763338
PH01000653G0020	462	52	40	3.89047	18.4963	2.24922	Up	3.46686e-12	1.62232e-11
PH01000081G1590	984	56	43	1.96713	9.33558	2.24664	Up	5.9282e-13	2.90478e-12
PH01000179G1050	333	30	23	3.114	14.7554	2.24441	Up	1.09234e-07	3.68034e-07
PH01000001G0700	519	60	46	3.996	18.9347	2.24441	Up	1.0157e-13	5.18935e-13
PH01000305G0050	1008	47	36	1.61168	7.62974	2.24307	Up	4.23458e-11	1.83605e-10
PH01001165G0020	1434	320	245	7.71333	36.4993	2.24244	Up	5.64428e-65	1.19099e-63
PH01000084G1580	2118	17	13	0.277437	1.31125	2.24071	Up	5.20898e-05	0.00013462
PH01000227G0690	570	17	13	1.0309	4.87233	2.24071	Up	5.20898e-05	0.000134631
PH01000003G3730	756	1451	1107	66.3417	312.819	2.23734	Up	6.33218e-285	6.88697e-283
PH01000009G2100	891	834	635	32.3541	152.252	2.23444	Up	3.95128e-164	2.2188e-162
PH01001399G0010	1665	88	67	1.82688	8.59664	2.23439	Up	4.58242e-19	3.05531e-18
PH01003509G0060	1854	222	169	4.1389	19.4735	2.2342	Up	3.2188e-45	4.66666e-44
PH01002187G0270	273	83	63	10.5089	49.2999	2.22997	Up	5.47876e-18	3.48359e-17
PH01001339G0410	2997	29	22	0.334466	1.56821	2.22918	Up	2.29586e-07	7.52509e-07
PH01001671G0340	267	29	22	3.75429	17.6027	2.22918	Up	2.29586e-07	7.52429e-07
PH01001674G0280	375	29	22	2.67306	12.5331	2.22918	Up	2.29586e-07	7.52589e-07
PH01004014G0040	3327	95	72	0.986988	4.62325	2.2278	Up	2.8352e-20	1.9847e-19
PH01002194G0050	585	33	25	1.94984	9.12961	2.2272	Up	3.8319e-08	1.34151e-07
PH01000031G0750	636	41	31	2.22827	10.4129	2.22438	Up	1.08499e-09	4.27176e-09
PH01172955G0010	480	4603	3475	331.468	1546.61	2.22217	Up	0	0
PH01003194G0130	1455	102	77	2.42314	11.3057	2.2221	Up	1.75622e-21	1.29213e-20
PH01000099G1710	219	685	517	108.115	504.33	2.22179	Up	5.70004e-133	2.57933e-131
PH01002838G0170	1029	110	83	3.69503	17.2318	2.22141	Up	5.28618e-23	4.16089e-22
PH01007432G0010	660	667	503	34.932	162.814	2.22061	Up	2.48256e-129	1.08689e-127
PH01000405G0390	720	500	377	24.0037	111.861	2.22037	Up	1.81107e-97	5.81136e-96
PH01001169G0610	1020	199	150	6.74364	31.4166	2.21993	Up	5.29098e-40	6.79389e-39
PH01157230G0010	237	16	12	2.33353	10.8169	2.2127	Up	0.00011137	0.00027637
PH01000127G1300	1038	16	12	0.5328	2.46974	2.2127	Up	0.00011137	0.000276348
PH01000778G0580	492	16	12	1.12408	5.21056	2.2127	Up	0.00011137	0.000276326
PH01002648G0170	354	16	12	1.56228	7.24179	2.2127	Up	0.00011137	0.000276415
PH01001777G0410	1242	20	15	0.556608	2.58011	2.2127	Up	1.79106e-05	4.87037e-05
PH01001317G0310	321	40	30	4.30721	19.9657	2.2127	Up	2.26258e-09	8.71003e-09
PH01001513G0460	771	52	39	2.33126	10.8063	2.2127	Up	1.10401e-11	4.98341e-11
PH01000056G1560	507	28	21	1.90894	8.8487	2.2127	Up	4.82484e-07	1.53343e-06
PH01003000G0050	165	16	12	3.35179	15.5369	2.2127	Up	0.00011137	0.000276392
PH01001288G0190	459	1837	1373	138.337	639.037	2.20771	Up	0	0
PH01002432G0280	1740	4791	3575	95.174	438.929	2.20535	Up	0	0
PH01006796G0010	1152	244	182	7.32114	33.751	2.20479	Up	1.17197e-47	1.77293e-46
PH01001288G0390	1617	1530	1134	32.7056	149.82	2.19562	Up	4.9887e-284	5.38797e-282
PH01000052G1870	951	27	20	0.981351	4.4928	2.19477	Up	1.01378e-06	3.1327e-06
PH01000607G0130	1710	104	77	2.10222	9.61972	2.19408	Up	4.02184e-21	2.92024e-20
PH01000065G0260	1107	800	592	24.9795	114.246	2.19333	Up	3.69028e-149	1.86603e-147
PH01000922G0500	861	196	145	7.86854	35.9777	2.19293	Up	4.3663e-38	5.34738e-37
PH01003616G0110	1353	261	193	6.66782	30.4739	2.19228	Up	5.11718e-50	8.16773e-49
PH01000789G0730	459	92	68	6.92814	31.6493	2.19163	Up	7.75224e-19	5.1116e-18
PH01000875G0300	501	23	17	1.58683	7.24902	2.19163	Up	6.16974e-06	1.76554e-05
PH01001968G0050	1032	574	424	19.2253	87.7716	2.19075	Up	2.80514e-107	1.00988e-105
PH01002972G0240	525	398	293	26.2038	119.227	2.18587	Up	1.47249e-74	3.56862e-73
PH01003096G0100	1356	121	89	3.08437	14.0216	2.1846	Up	5.4879e-24	4.47536e-23
PH01000565G0290	2931	68	50	0.801926	3.64437	2.18413	Up	2.96118e-14	1.56234e-13
PH01001131G0040	498	4419	3248	306.716	1393.33	2.18357	Up	0	0
PH01000435G0740	957	181	133	6.53744	29.6898	2.18317	Up	7.02024e-35	7.86434e-34
PH01000606G0600	402	218	160	18.7444	85.028	2.18148	Up	1.60906e-41	2.14613e-40
PH01264224G0010	495	30	22	2.09487	9.49479	2.18027	Up	3.51968e-07	1.13068e-06
PH01000534G0230	546	450	330	28.4879	129.119	2.18027	Up	2.10778e-83	5.71609e-82
PH01004505G0030	1839	1351	990	25.393	115.006	2.17921	Up	1.36787e-245	1.20798e-243
PH01161871G0010	645	112	82	6.00205	27.1595	2.17793	Up	3.73476e-22	2.8402e-21
PH01000687G0860	402	302	221	25.967	117.445	2.17723	Up	1.97747e-56	3.61627e-55
PH01000893G0520	1239	41	30	1.14381	5.17271	2.17707	Up	3.44118e-09	1.30783e-08
PH01001115G0640	492	5394	3945	378.954	1712.97	2.1764	Up	0	0
PH01001050G0540	678	412	301	21.0043	94.8429	2.17485	Up	5.44898e-76	1.34906e-74
PH01000775G0700	459	48	35	3.61468	16.2901	2.17205	Up	2.04166e-10	8.46853e-10
PH01001601G0390	525	107	78	7.04475	31.7397	2.17167	Up	4.41764e-21	3.20163e-20
PH01000593G0670	570	136	99	8.24718	37.1046	2.16963	Up	3.1604e-26	2.78146e-25
PH01000101G0680	1131	4974	3620	152.014	683.776	2.16932	Up	0	0
PH01001384G0540	1584	437	318	9.53603	42.8884	2.16913	Up	7.30698e-80	1.91458e-78
PH01002629G0020	306	22	16	2.48509	11.1703	2.1683	Up	1.30192e-05	3.60381e-05
PH01000444G0820	2841	22	16	0.267666	1.20314	2.1683	Up	1.30192e-05	3.60413e-05
PH01156945G0010	243	2371	1723	337.261	1514.77	2.16716	Up	0	0
PH01000546G0830	810	975	708	41.6065	186.731	2.16608	Up	9.09292e-175	5.45171e-173
PH01000315G0250	1713	3707	2690	74.8008	335.477	2.16509	Up	0	0
PH01000528G0250	2592	1345	976	17.9361	80.442	2.16508	Up	6.94868e-240	5.90105e-238
PH01000462G0820	1539	772	560	17.3388	77.7351	2.16456	Up	1.44466e-138	6.8055e-137
PH01002350G0070	459	648	470	48.7982	218.753	2.1644	Up	1.21776e-116	4.82696e-115
PH01000018G0790	924	320	232	11.9707	53.6394	2.16379	Up	1.27e-58	2.41806e-57
PH01000312G0720	933	40	29	1.4819	6.64025	2.16379	Up	7.14968e-09	2.65284e-08
PH01000278G0620	1359	69	50	1.75497	7.85993	2.16307	Up	4.44994e-14	2.32919e-13
PH01000357G1060	567	29	21	1.76789	7.91233	2.16207	Up	7.36564e-07	2.30735e-06
PH01006252G0010	534	575	416	37.2193	166.426	2.16076	Up	3.0582e-103	1.04978e-101
PH01008517G0020	1080	65	47	2.08032	9.29698	2.15995	Up	2.59484e-13	1.29855e-12
PH01005755G0060	396	1490	1077	130.057	581.016	2.15944	Up	1.82264e-263	1.78222e-261
PH01000716G0440	585	18	13	1.06355	4.7474	2.15825	Up	8.07234e-05	0.000203927
PH01000055G1530	612	18	13	1.01663	4.53795	2.15825	Up	8.07234e-05	0.000203944
PH01000627G0080	1044	108	78	3.57573	15.9611	2.15825	Up	6.60066e-21	4.75373e-20
PH01000288G0570	495	910	657	63.5444	283.549	2.15776	Up	1.91652e-161	1.06083e-159
PH01000474G0780	357	97	70	9.39171	41.8888	2.1571	Up	6.19186e-19	4.10193e-18
PH01001080G0390	747	359	259	16.6117	74.0708	2.1567	Up	6.6586e-65	1.40406e-63
PH01000089G1550	702	93	67	4.57917	20.3895	2.15466	Up	3.57908e-18	2.29216e-17
PH01000593G0610	1158	348	250	10.3875	46.1211	2.15057	Up	1.81736e-62	3.6675e-61
PH01003169G0070	849	786	564	32.0004	141.919	2.1489	Up	4.34658e-138	2.03829e-136
PH01000244G0210	822	46	33	1.93432	8.5765	2.14857	Up	8.75016e-10	3.46795e-09
PH01001208G0070	615	113	81	6.35104	28.137	2.1474	Up	1.70521e-21	1.2558e-20
PH01001731G0320	315	21	15	2.30436	10.173	2.14231	Up	2.74706e-05	7.33551e-05
PH01001891G0480	1128	21	15	0.643504	2.84086	2.14231	Up	2.74706e-05	7.33488e-05
PH01001554G0110	645	168	120	9.00307	39.7456	2.14231	Up	7.59324e-31	7.63685e-30
PH01000594G0210	1251	1723	1229	47.6068	209.876	2.1403	Up	1.89186e-296	2.17193e-294
PH01003030G0230	1860	966	689	17.9517	79.136	2.14021	Up	3.28182e-167	1.88383e-165
PH01001280G0060	819	386	275	16.2909	71.7326	2.13856	Up	5.80372e-68	1.28774e-66
PH01003139G0180	369	59	42	5.52671	24.3159	2.13741	Up	6.43102e-12	2.95103e-11
PH01001297G0340	1788	222	158	4.29167	18.8781	2.1371	Up	7.2469e-40	9.27466e-39
PH01000907G0490	690	287	204	14.3772	63.161	2.13525	Up	7.83314e-51	1.26923e-49
PH01006583G0030	849	145	103	5.90339	25.9178	2.13433	Up	1.31563e-26	1.17051e-25
PH01002540G0230	246	31	22	4.3558	19.1054	2.13297	Up	5.3206e-07	1.68443e-06
PH01000168G0920	468	55	39	4.06217	17.8027	2.13178	Up	3.76926e-11	1.63819e-10
PH01004541G0060	1245	55	39	1.52698	6.69211	2.13178	Up	3.76926e-11	1.63796e-10
PH01163735G0010	165	55	39	11.5218	50.495	2.13178	Up	3.76926e-11	1.63842e-10
PH01000398G0430	1203	24	17	0.689583	3.01892	2.13023	Up	9.3887e-06	2.63845e-05
PH01000512G0490	486	48	34	3.41386	14.9455	2.13023	Up	6.32798e-10	2.53815e-09
PH01278028G0010	276	399	282	49.9695	218.277	2.12704	Up	4.18404e-69	9.43906e-68
PH01000473G0550	2370	245	173	3.57321	15.5943	2.12572	Up	3.8649e-43	5.33632e-42
PH01005591G0010	507	17	12	1.159	5.0564	2.12523	Up	0.000171473	0.000414987
PH01000425G0550	309	17	12	1.90165	8.29642	2.12523	Up	0.000171473	0.000414955
PH01001113G0490	408	17	12	1.44022	6.28332	2.12523	Up	0.000171473	0.00041502
PH01004114G0030	1926	1135	801	20.3695	88.8473	2.12492	Up	5.23596e-192	3.46053e-190
PH01000135G0260	1281	3697	2608	99.7566	434.937	2.12432	Up	0	0
PH01001438G0250	447	132	93	10.2072	44.4471	2.1225	Up	5.06162e-24	4.13971e-23
PH01000251G0250	255	71	50	9.62408	41.8888	2.12184	Up	9.86898e-14	5.0505e-13
PH01004026G0190	780	605	426	26.8103	116.676	2.12165	Up	6.23332e-103	2.13026e-101
PH01001749G0220	936	27	19	0.997078	4.33656	2.12077	Up	3.22068e-06	9.45552e-06
PH01000885G0550	468	27	19	1.99416	8.67313	2.12077	Up	3.22068e-06	9.45463e-06
PH01002457G0040	249	155	109	21.5166	93.518	2.11979	Up	8.72826e-28	8.06648e-27
PH01002844G0270	1386	977	687	24.3653	105.892	2.11969	Up	2.04126e-164	1.14833e-162
PH01000356G0120	576	595	418	35.7055	155.032	2.11835	Up	8.2024e-101	2.74272e-99
PH01000259G1230	471	923	648	67.7364	293.915	2.1174	Up	5.7325e-155	3.0117e-153
PH01000156G0850	585	305	214	18.0213	78.1494	2.11654	Up	1.44891e-52	2.44752e-51
PH01000015G0230	2094	134	94	2.21192	9.59001	2.11623	Up	3.6607e-24	3.01383e-23
PH01000150G1230	1743	1665	1167	33.0186	143.035	2.11502	Up	8.90384e-277	9.32407e-275
PH01004618G0110	768	70	49	3.15049	13.6302	2.11316	Up	2.02236e-13	1.01765e-12
PH01164808G0010	168	20	14	4.11493	17.8027	2.11316	Up	5.79542e-05	0.000148894
PH01000998G0310	609	60	42	3.40546	14.7333	2.11316	Up	9.5463e-12	4.32992e-11
PH01006595G0030	555	20	14	1.2456	5.38894	2.11316	Up	5.79542e-05	0.000148906
PH01002435G0270	432	40	28	3.2005	13.8466	2.11316	Up	2.21892e-08	7.93492e-08
PH01000379G0800	762	20	14	0.907228	3.92501	2.11316	Up	5.79542e-05	0.000148882
PH01000081G1610	948	130	91	4.73998	20.5069	2.11316	Up	2.09998e-23	1.67636e-22
PH01000069G1790	1020	1331	930	45.1044	194.783	2.11053	Up	2.31386e-220	1.80208e-218
PH01000000G1880	1368	209	146	5.28082	22.8	2.1102	Up	2.44558e-36	2.85951e-35
PH01000072G0910	669	66	46	3.41004	14.6893	2.1069	Up	1.17783e-12	5.67265e-12
PH01000532G0950	345	92	64	9.21743	39.6304	2.10417	Up	6.71506e-17	4.04325e-16
PH01000968G0140	528	23	16	1.50569	6.47372	2.10417	Up	1.96999e-05	5.33074e-05
PH01001392G0200	885	46	32	1.79662	7.72458	2.10417	Up	2.69086e-09	1.03088e-08
PH01006302G0070	216	312	217	49.9278	214.622	2.10388	Up	8.02512e-53	1.36304e-51
PH01002668G0050	4854	128	89	0.911489	3.91704	2.10347	Up	8.69588e-23	6.78958e-22
PH01000780G0520	1308	82	57	2.16694	9.30969	2.10307	Up	3.11682e-15	1.72583e-14
PH01001603G0500	1017	800	556	27.1901	116.794	2.10282	Up	5.9092e-132	2.65845e-130
PH01000174G0730	375	59	41	5.43829	23.3572	2.10264	Up	1.95895e-11	8.69686e-11
PH01002303G0310	492	167	116	11.7326	50.3687	2.10201	Up	4.15842e-29	3.98573e-28
PH01000162G1230	930	383	266	14.235	61.1036	2.10182	Up	3.37532e-64	7.04544e-63
PH01000892G0640	459	36	25	2.71101	11.6358	2.10167	Up	1.32305e-07	4.42641e-07
PH01000042G2200	1956	1373	953	24.2629	104.086	2.10095	Up	2.93418e-224	2.32611e-222
PH01000498G0160	3387	4703	3264	47.9956	205.875	2.10079	Up	0	0
PH01274711G0010	369	124	86	11.6155	49.7898	2.0998	Up	4.98864e-22	3.76878e-21
PH01005158G0070	840	2626	1821	108.058	463.125	2.0996	Up	0	0
PH01002345G0010	1821	75	52	1.42361	6.10044	2.09935	Up	5.12806e-14	2.67375e-13
PH01001699G0360	2391	39	27	0.563802	2.41242	2.09722	Up	4.5864e-08	1.59342e-07
PH01001574G0260	1701	207	143	4.20637	17.9597	2.09412	Up	2.98366e-35	3.36797e-34
PH01000926G0330	1089	3264	2253	103.601	441.979	2.09294	Up	0	0
PH01000015G0540	1887	142	98	2.6011	11.0949	2.0927	Up	9.91732e-25	8.3128e-24
PH01001249G0240	1065	1153	795	37.4215	159.472	2.09137	Up	3.24734e-186	2.07542e-184
PH01000179G0630	801	4878	3357	210.499	895.337	2.08862	Up	0	0
PH01160453G0010	405	93	64	7.93723	33.7593	2.08858	Up	9.85028e-17	5.88189e-16
PH01000549G0480	891	16	11	0.620703	2.63744	2.08717	Up	0.000364362	0.000843853
PH01001382G0410	444	16	11	1.2456	5.2927	2.08717	Up	0.000364362	0.00084379
PH01000436G0270	1005	16	11	0.550294	2.33827	2.08717	Up	0.000364362	0.000843916
PH01000815G0650	549	73	50	4.59612	19.4565	2.08177	Up	2.13844e-13	1.07466e-12
PH01000365G0830	1158	495	339	14.7754	62.5402	2.08159	Up	4.05786e-80	1.06504e-78
PH01000437G0390	699	792	542	39.1642	165.649	2.08053	Up	1.04299e-126	4.50902e-125
PH01002899G0230	1284	5160	3531	138.908	587.49	2.08044	Up	0	0
PH01038932G0010	630	133	91	7.29713	30.8581	2.08025	Up	6.58822e-23	5.15955e-22
PH01000421G0460	699	19	13	0.939545	3.97314	2.08025	Up	0.000122232	0.000301515
PH01084927G0010	324	95	65	10.1349	42.8584	2.08025	Up	7.0759e-17	4.25309e-16
PH01001881G0070	363	231	158	21.9961	92.9862	2.07977	Up	2.26092e-38	2.78434e-37
PH01001262G0080	1344	753	515	19.3659	81.8608	2.07966	Up	1.96697e-120	8.08621e-119
PH01002468G0070	609	60	41	3.40546	14.3825	2.0784	Up	2.88004e-11	1.26323e-10
PH01000606G0130	1179	60	41	1.75905	7.42913	2.0784	Up	2.88004e-11	1.26305e-10
PH01001709G0250	150	22	15	5.06959	21.3633	2.07519	Up	4.13098e-05	0.000107794
PH01001186G0060	1488	22	15	0.511047	2.15356	2.07519	Up	4.13098e-05	0.000107785
PH01000496G0710	804	251	171	10.7909	45.4368	2.07404	Up	3.30494e-41	4.37418e-40
PH01000358G0220	741	47	32	2.19241	9.22571	2.07315	Up	3.96582e-09	1.50133e-08
PH01000893G0810	882	47	32	1.84192	7.75085	2.07315	Up	3.96582e-09	1.50114e-08
PH01002303G0320	396	119	81	10.3871	43.6976	2.07277	Up	1.72293e-20	1.21875e-19
PH01000214G0530	426	25	17	2.02848	8.52525	2.07134	Up	1.40434e-05	3.87316e-05
PH01001112G0150	690	125	85	6.26184	26.3171	2.07134	Up	2.15828e-21	1.58381e-20
PH01000596G0120	495	25	17	1.74573	7.33688	2.07134	Up	1.40434e-05	3.87351e-05
PH01001173G0080	1443	1112	756	26.6367	111.924	2.07104	Up	1.12189e-174	6.71339e-173
PH01001262G0230	810	181	123	7.72387	32.4405	2.0704	Up	4.15664e-30	4.08767e-29
PH01004014G0020	1875	78	53	1.43792	6.03869	2.07025	Up	5.39042e-14	2.80677e-13
PH01000193G1280	1332	449	305	11.6515	48.9174	2.06983	Up	1.05098e-71	2.46237e-70
PH01000000G0250	870	81	55	3.21816	13.5055	2.06924	Up	1.89674e-14	1.00811e-13
PH01001859G0290	561	386	262	23.7829	99.7715	2.0687	Up	7.71816e-62	1.54548e-60
PH01000006G2340	306	140	95	15.8142	66.3239	2.06831	Up	1.20339e-23	9.70631e-23
PH01000060G0610	1185	438	297	12.7761	53.5434	2.06727	Up	9.38594e-70	2.13766e-68
PH01002057G0120	222	205	139	31.9185	133.761	2.06719	Up	1.05652e-33	1.15232e-32
PH01001613G0120	3321	593	402	6.17202	25.8598	2.0669	Up	1.20893e-93	3.7586e-92
PH01002312G0240	288	65	44	7.80121	32.6383	2.0648	Up	7.22164e-12	3.30551e-11
PH01000107G1720	1191	2383	1613	69.1598	289.328	2.0647	Up	0	0
PH01001478G0290	468	34	23	2.51116	10.499	2.06383	Up	5.66084e-07	1.78886e-06
PH01000009G2750	672	37	25	1.90315	7.94765	2.06214	Up	1.95346e-07	6.44163e-07
PH01003125G0040	2013	209	141	3.58875	14.9638	2.05993	Up	5.43722e-34	5.98075e-33
PH01000700G0300	1470	86	58	2.02219	8.42905	2.05945	Up	4.77958e-15	2.62635e-14
PH01000463G0800	522	86	58	5.69468	23.737	2.05945	Up	4.77958e-15	2.62589e-14
PH01000254G0550	813	190	128	8.07801	33.6347	2.05788	Up	5.44884e-31	5.50873e-30
PH01000521G0550	630	119	80	6.52901	27.128	2.05484	Up	5.06542e-20	3.50397e-19
PH01002779G0040	885	1642	1103	64.1315	266.256	2.05371	Up	1.14891e-250	1.05052e-248
PH01000559G0630	807	1873	1257	80.2242	332.759	2.05237	Up	4.67402e-285	5.10143e-283
PH01000004G3370	1404	1867	1252	45.9641	190.504	2.05125	Up	1.05483e-283	1.1353e-281
PH01001387G0400	1875	518	347	9.54926	39.5363	2.04972	Up	3.79614e-80	9.97195e-79
PH01000322G0510	783	3840	2565	169.516	699.832	2.04559	Up	0	0
PH01000213G1410	537	274	183	17.6367	72.8022	2.0454	Up	4.23582e-43	5.84324e-42
PH01000734G0450	303	572	382	65.2521	269.332	2.04529	Up	9.67526e-88	2.77689e-86
PH01005104G0020	2505	81	54	1.11768	4.60526	2.04277	Up	5.59618e-14	2.91097e-13
PH01000755G0170	357	1968	1312	190.545	785.116	2.04277	Up	2.26972e-295	2.58656e-293
PH01000220G1270	1713	24	16	0.484278	1.9954	2.04277	Up	2.92836e-05	7.79546e-05
PH01000042G1480	1269	192	128	5.22975	21.5485	2.04277	Up	1.13441e-30	1.1343e-29
PH01001523G0070	615	30	20	1.68612	6.94741	2.04277	Up	3.40616e-06	9.98116e-06
PH01000262G0940	1560	111	74	2.45946	10.1339	2.04277	Up	1.65861e-18	1.07602e-17
PH01001158G0570	432	204	136	16.3225	67.2548	2.04277	Up	1.80624e-32	1.91543e-31
PH01000257G0580	282	27	18	3.30945	13.6361	2.04277	Up	9.96402e-06	2.79178e-05
PH01001036G0420	462	36	24	2.69341	11.0978	2.04277	Up	4.02444e-07	1.28643e-06
PH01002672G0120	840	1048	697	43.1244	177.264	2.03933	Up	1.30655e-157	7.04331e-156
PH01000048G0640	480	173	115	12.4579	51.1829	2.0386	Up	1.14133e-27	1.05104e-26
PH01001609G0120	768	140	93	6.30098	25.8696	2.03761	Up	1.02679e-22	7.99284e-22
PH01000057G1930	432	2832	1879	226.595	929.204	2.03588	Up	0	0
PH01000081G0960	1047	267	177	8.81466	36.1156	2.03464	Up	1.94085e-41	2.582e-40
PH01003621G0010	1341	258	171	6.65016	27.2418	2.03436	Up	4.30754e-40	5.54719e-39
PH01000819G0640	1824	74	49	1.40232	5.73904	2.03299	Up	9.1973e-13	4.46218e-12
PH01001930G0270	894	222	147	8.58335	35.1275	2.03299	Up	1.05194e-34	1.17376e-33
PH01158466G0010	435	68	45	5.40332	22.0999	2.03212	Up	7.47774e-12	3.41668e-11
PH01000925G0400	1089	177	117	5.61806	22.9523	2.03049	Up	5.82046e-28	5.40008e-27
PH01004528G0030	420	50	33	4.11493	16.7854	2.02827	Up	4.11798e-09	1.55646e-08
PH01052368G0010	363	44	29	4.18974	17.0671	2.02628	Up	3.41366e-08	1.2001e-07
PH01002606G0040	2946	680	448	7.97843	32.4873	2.0257	Up	4.2727e-101	1.43801e-99
PH01265225G0010	513	460	303	30.9943	126.181	2.02542	Up	4.7972e-69	1.07988e-67
PH01000261G0890	738	202	133	9.46098	38.5002	2.0248	Up	2.1081e-31	2.15659e-30
PH01000683G0630	1527	2043	1345	46.2456	188.17	2.02465	Up	9.10792e-299	1.05737e-296
PH01000435G1120	1029	342	225	11.4882	46.7127	2.02366	Up	9.86364e-52	1.6385e-50
PH01000030G1240	1029	373	245	12.5295	50.865	2.02134	Up	4.65894e-56	8.47495e-55
PH01000498G0170	222	672	441	104.63	424.379	2.02005	Up	3.82806e-99	1.25564e-97
PH01003146G0100	2121	186	122	3.03119	12.2882	2.01931	Up	7.49484e-29	7.12849e-28
PH01002268G0050	378	29	19	2.65184	10.7382	2.01768	Up	7.04284e-06	2.00263e-05
PH01000384G0160	891	336	220	13.0348	52.7488	2.01678	Up	2.22292e-50	3.572e-49
PH01006055G0040	3765	2441	1597	22.4101	90.6166	2.01563	Up	0	0
PH01000067G1370	768	26	17	1.17018	4.72885	2.01476	Up	2.06696e-05	5.58e-05
PH01000077G0790	411	26	17	2.18662	8.83639	2.01476	Up	2.06696e-05	5.57951e-05
PH01002584G0060	1176	1429	933	42.0016	169.489	2.01268	Up	3.76954e-206	2.71101e-204
PH01000495G0600	1053	95	62	3.11843	12.5786	2.01207	Up	1.78036e-15	9.98656e-15
PH01001195G0450	942	23	15	0.843953	3.4018	2.01106	Up	6.09902e-05	0.00015628
PH01002677G0010	483	46	30	3.29194	13.2691	2.01106	Up	2.41822e-08	8.61779e-08
PH01000059G1120	621	69	45	3.8406	15.4806	2.01106	Up	1.07746e-11	4.86852e-11
PH01001609G0110	624	23	15	1.27404	5.1354	2.01106	Up	6.09902e-05	0.000156292
PH01004979G0080	516	69	45	4.62211	18.6308	2.01106	Up	1.07746e-11	4.86781e-11
PH01163881G0010	669	109	71	5.63173	22.6725	2.0093	Up	1.95757e-17	1.21091e-16
PH01001263G0090	651	1873	1220	99.4484	400.356	2.00926	Up	3.6322e-268	3.63185e-266
PH01003966G0050	309	63	41	7.04731	28.3461	2.00801	Up	8.7949e-11	3.73395e-10
PH01000845G0180	1032	3551	2309	118.936	477.983	2.00678	Up	0	0
PH01002640G0130	945	120	78	4.38925	17.6332	2.00625	Up	6.13174e-19	4.06383e-18
PH01000298G0800	975	20	13	0.709033	2.84844	2.00625	Up	0.000181184	0.000436681
PH01000193G0290	504	3274	2128	224.538	902.005	2.00618	Up	0	0
PH01000320G0510	528	855	555	55.9723	224.557	2.0043	Up	8.74506e-123	3.64833e-121
PH01000015G0220	456	3141	2036	238.092	953.852	2.00225	Up	0	0
PH01001016G0360	795	85	55	3.69567	14.7796	1.9997	Up	8.23124e-14	4.23124e-13
PH01002221G0180	423	116	75	9.47892	37.8782	1.99857	Up	3.4875e-18	2.2349e-17
PH01003218G0110	786	710	459	31.2232	124.755	1.99841	Up	1.7519e-101	5.92189e-100
PH01000990G0510	1218	3125	2020	88.6837	354.301	1.99823	Up	0	0
PH01001535G0300	1029	1060	685	35.6067	142.214	1.99785	Up	2.63602e-150	1.33729e-148
PH01001134G0130	705	65	42	3.18688	12.7271	1.99768	Up	6.23004e-11	2.6662e-10
PH01000977G0180	1224	9544	6166	269.52	1076.19	1.99747	Up	0	0
PH01000706G0760	1107	435	281	13.5826	54.2284	1.99729	Up	6.83966e-63	1.39388e-61
PH01001172G0320	2175	539	348	8.56586	34.1812	1.99654	Up	2.38234e-77	6.06284e-76
PH01006982G0020	624	110	71	6.09325	24.3076	1.99612	Up	2.79586e-17	1.71781e-16
PH01001588G0270	3075	124	80	1.39386	5.55793	1.99547	Up	3.0924e-19	2.07658e-18
PH01001320G0420	1122	121	78	3.72764	14.8515	1.99427	Up	8.74666e-19	5.75016e-18
PH01003928G0080	681	45	29	2.28406	9.09743	1.99386	Up	4.92942e-08	1.70876e-07
PH01000533G0270	1299	115	74	3.06006	12.17	1.9917	Up	7.00384e-18	4.42967e-17
PH01000131G0110	1374	1585	1019	39.8734	158.437	1.99041	Up	3.0131e-221	2.35851e-219
PH01000632G0390	780	28	18	1.24081	4.92999	1.9903	Up	1.45398e-05	4.00117e-05
PH01003819G0090	2016	112	72	1.9203	7.62974	1.9903	Up	1.98288e-17	1.22559e-16
PH01009338G0010	1695	109	70	2.22279	8.82259	1.98883	Up	5.61578e-17	3.39587e-16
PH01002111G0240	1038	538	345	17.9154	71.0051	1.98672	Up	3.77734e-76	9.39697e-75
PH01001038G0580	816	39	25	1.65202	6.54512	1.98619	Up	4.1237e-07	1.31667e-06
PH01004902G0020	705	64	41	3.13785	12.424	1.98529	Up	1.25985e-10	5.29156e-10
PH01000908G0700	3489	211	135	2.09037	8.2661	1.98345	Up	6.25518e-31	6.30953e-30
PH01001001G0630	1080	61	39	1.9523	7.71452	1.9824	Up	3.60482e-10	1.4687e-09
PH01000783G0460	1422	2003	1280	48.6881	192.3	1.98172	Up	1.65306e-275	1.708e-273
PH01002038G0240	1365	2015	1287	51.0251	201.425	1.98097	Up	7.60444e-277	7.99033e-275
PH01001229G0460	1962	594	379	10.4647	41.2675	1.97947	Up	5.33898e-83	1.44157e-81
PH01000717G0380	501	1574	1003	108.595	427.692	1.97762	Up	9.9686e-216	7.55493e-214
PH01003692G0050	1206	1220	777	34.9666	137.639	1.97684	Up	1.54581e-167	8.90623e-166
PH01003398G0020	1308	757	482	20.0046	78.724	1.97647	Up	9.69446e-105	3.40702e-103
PH01075898G0010	636	352	224	19.1305	75.2417	1.97566	Up	9.36868e-50	1.48467e-48
PH01000177G0470	201	22	14	3.78327	14.8799	1.97566	Up	0.000126843	0.000312341
PH01001659G0060	1212	55	35	1.56856	6.16926	1.97566	Up	2.96208e-09	1.13087e-08
PH01000353G1080	1461	10731	6828	253.882	998.415	1.97548	Up	0	0
PH01000513G0730	1500	676	430	15.5775	61.2414	1.97505	Up	1.42529e-93	4.42683e-92
PH01000360G1130	438	217	138	17.1249	67.309	1.97471	Up	2.23148e-31	2.28055e-30
PH01004292G0050	1551	692	440	15.4218	60.6051	1.97447	Up	1.17276e-95	3.7056e-94
PH01083440G0010	204	85	54	14.4022	56.5499	1.97323	Up	2.36046e-13	1.18432e-12
PH01002242G0280	1314	2434	1546	64.0275	251.352	1.97295	Up	0	0
PH01001707G0440	1068	41	26	1.32695	5.2008	1.97062	Up	2.9015e-07	9.40084e-07
PH01002585G0080	2220	30	19	0.4671	1.82839	1.96877	Up	1.02001e-05	2.85484e-05
PH01002692G0240	1998	90	57	1.557	6.09463	1.96877	Up	5.86822e-14	3.04685e-13
PH01001516G0170	426	169	107	13.7126	53.6589	1.96832	Up	1.22753e-24	1.02588e-23
PH01003541G0100	1566	136	86	3.00185	11.7321	1.96654	Up	3.9102e-20	2.7237e-19
PH01001327G0380	624	38	24	2.10494	8.21665	1.96477	Up	8.413e-07	2.62352e-06
PH01001500G0150	2679	19	12	0.245144	0.956922	1.96477	Up	0.00037878	0.000875479
PH01000146G1150	696	485	306	24.0865	93.9248	1.96328	Up	1.31102e-66	2.83586e-65
PH01000145G1360	630	46	29	2.52382	9.83389	1.96215	Up	7.05658e-08	2.41534e-07
PH01000500G0520	1965	292	184	5.13643	20.0043	1.96147	Up	8.49086e-41	1.10957e-39
PH01001337G0370	963	127	80	4.55847	17.7473	1.96098	Up	8.81228e-19	5.78839e-18
PH01000225G0310	1659	680	428	14.1678	55.1144	1.95981	Up	4.34984e-92	1.31543e-90
PH01004696G0070	726	35	22	1.66637	6.47372	1.95788	Up	2.44662e-06	7.26974e-06
PH01000076G2040	453	863	542	65.8497	255.605	1.95667	Up	9.15494e-116	3.59665e-114
PH01000892G0250	237	687	431	100.196	388.505	1.95511	Up	2.17048e-92	6.62841e-91
PH01000015G0260	1467	217	136	5.11294	19.8051	1.95365	Up	1.75473e-30	1.74723e-29
PH01000148G1070	1041	367	230	12.1859	47.2003	1.95359	Up	3.30518e-50	5.30009e-49
PH01000548G0720	450	517	324	39.7118	153.816	1.95356	Up	6.80268e-70	1.55503e-68
PH01000179G0720	855	83	52	3.35547	12.9929	1.95313	Up	9.50584e-13	4.60755e-12
PH01001172G0310	2769	1142	714	14.2556	55.0862	1.95017	Up	4.76756e-151	2.43059e-149
PH01000113G1810	885	40	25	1.56228	6.03483	1.94966	Up	5.90098e-07	1.86246e-06
PH01002104G0350	483	32	20	2.29005	8.84608	1.94966	Up	7.13996e-06	2.02895e-05
PH01001556G0150	420	96	60	7.90066	30.519	1.94966	Up	2.06212e-14	1.09414e-13
PH01000948G0430	681	24	15	1.21816	4.70557	1.94966	Up	8.8517e-05	0.000222563
PH01000117G0090	1602	1904	1188	41.0814	158.424	1.94724	Up	3.07512e-249	2.80351e-247
PH01066163G0010	1380	61	38	1.52789	5.88264	1.94492	Up	1.033e-09	4.07328e-09
PH01001036G0580	414	98	61	8.18214	31.4773	1.94376	Up	1.45331e-14	7.78034e-14
PH01000115G0020	615	1872	1165	105.214	404.687	1.94348	Up	9.43326e-244	8.2367e-242
PH01002263G0370	1155	381	237	11.4021	43.8363	1.94283	Up	2.9282e-51	4.79733e-50
PH01000413G0240	663	185	115	9.64494	37.0555	1.94184	Up	7.65332e-26	6.63952e-25
PH01000028G0810	861	1453	902	58.3316	223.806	1.9399	Up	1.00411e-188	6.5525e-187
PH01003923G0240	873	29	18	1.14822	4.4048	1.93968	Up	2.0923e-05	5.64497e-05
PH01003771G0070	444	999	620	77.7721	298.316	1.93952	Up	2.18842e-130	9.7045e-129
PH01003347G0080	636	316	196	17.174	65.8365	1.93866	Up	1.33032e-42	1.81336e-41
PH01003190G0100	963	3810	2363	136.754	524.21	1.93856	Up	0	0
PH01000129G1370	762	221	137	10.0249	38.409	1.93786	Up	2.43724e-30	2.41365e-29
PH01000313G0190	1362	71	44	1.80187	6.9015	1.93742	Up	6.25122e-11	2.67489e-10
PH01000107G0400	561	2773	1717	170.855	653.846	1.93618	Up	0	0
PH01002529G0070	486	189	117	13.4421	51.4301	1.93586	Up	3.81174e-26	3.34236e-25
PH01004887G0090	441	21	13	1.64597	6.29757	1.93586	Up	0.000263336	0.000621015
PH01001067G0070	1794	139	86	2.67814	10.241	1.93506	Up	1.08867e-19	7.4411e-19
PH01002645G0160	477	34	21	2.46378	9.40522	1.93259	Up	4.9889e-06	1.43959e-05
PH01001069G0370	1965	880	543	15.4797	59.0344	1.93118	Up	9.84046e-114	3.75646e-112
PH01001612G0430	873	151	93	5.97866	22.7581	1.92849	Up	4.79598e-21	3.47014e-20
PH01000015G1630	1740	117	72	2.32422	8.83998	1.92729	Up	1.10989e-16	6.60837e-16
PH01000685G0640	426	52	32	4.21925	16.0475	1.92729	Up	2.43716e-08	8.68429e-08
PH01000635G0160	396	91	56	7.94305	30.2107	1.92729	Up	2.33292e-13	1.17088e-12
PH01002517G0200	1281	605	372	16.3248	62.0386	1.9261	Up	2.77382e-78	7.13528e-77
PH01000342G0690	783	662	407	29.2239	111.045	1.92593	Up	1.9366e-85	5.408e-84
PH01000839G0280	390	109	67	9.66058	36.701	1.92564	Up	1.26056e-15	7.11465e-15
PH01000634G0370	1008	70	43	2.40037	9.1133	1.92472	Up	1.2521e-10	5.25969e-10
PH01000309G0360	771	303	186	13.5841	51.5379	1.92372	Up	4.4616e-40	5.74081e-39
PH01000046G1730	795	520	319	22.6088	85.7218	1.92278	Up	2.9626e-67	6.50366e-66
PH01001067G0170	1338	129	79	3.33254	12.6136	1.92029	Up	4.85144e-18	3.09233e-17
PH01002035G0320	747	392	240	18.1387	68.637	1.91991	Up	5.44006e-51	8.84709e-50
PH01001298G0250	429	1172	717	94.4303	357.051	1.91881	Up	4.88228e-148	2.45675e-146
PH01003264G0150	1026	1101	673	37.0921	140.131	1.9176	Up	5.85816e-139	2.76807e-137
PH01000009G1510	258	77	47	10.316	38.9176	1.91554	Up	2.16368e-11	9.57698e-11
PH01000134G0160	591	118	72	6.90138	26.0263	1.91502	Up	1.5508e-16	9.15799e-16
PH01000821G0260	852	82	50	3.32671	12.5371	1.91404	Up	5.3386e-12	2.46691e-11
PH01000002G0320	306	589	359	66.5327	250.635	1.91345	Up	6.92364e-75	1.6872e-73
PH01000914G0560	822	279	170	11.732	44.182	1.913	Up	1.68288e-36	1.97741e-35
PH01000261G0580	1203	215	131	6.17752	23.2634	1.91296	Up	1.46128e-28	1.37927e-27
PH01000048G0660	267	87	53	11.2629	42.4065	1.91271	Up	1.31918e-12	6.33964e-12
PH01000062G1290	1752	593	361	11.6994	44.0191	1.9117	Up	3.44228e-75	8.41485e-74
PH01001083G0060	867	46	28	1.83392	6.89933	1.91153	Up	2.02036e-07	6.65658e-07
PH01000781G0110	816	69	42	2.92281	10.9958	1.91153	Up	2.50388e-10	1.03181e-09
PH01000262G1390	2241	46	28	0.709508	2.66922	1.91153	Up	2.02036e-07	6.65587e-07
PH01003206G0080	1419	918	558	22.3615	84.0078	1.9095	Up	7.33542e-115	2.8422e-113
PH01000216G0800	4818	135	82	0.968519	3.63593	1.90847	Up	1.68652e-18	1.09366e-17
PH01001410G0220	1827	191	116	3.61357	13.564	1.90829	Up	2.04416e-25	1.75084e-24
PH01270020G0010	378	28	17	2.5604	9.60782	1.90784	Up	4.2821e-05	0.000111502
PH01000007G0830	1314	201	122	5.2874	19.835	1.90742	Up	1.2851e-26	1.14466e-25
PH01000071G0560	831	127	77	5.28255	19.7951	1.90584	Up	1.90674e-17	1.18018e-16
PH01000032G1530	2004	259	157	4.46728	16.7367	1.90555	Up	1.14983e-33	1.25321e-32
PH01001641G0200	1200	358	217	10.312	38.6319	1.90547	Up	8.69798e-46	1.27355e-44
PH01001159G0470	2178	1436	870	22.7897	85.3354	1.90477	Up	3.54678e-177	2.16416e-175
PH01002618G0040	588	953	577	56.0218	209.636	1.90383	Up	3.60498e-118	1.44558e-116
PH01000003G0100	2199	1518	919	23.861	89.2808	1.9037	Up	7.1979e-187	4.62891e-185
PH01000850G0260	351	81	49	7.97662	29.8234	1.90259	Up	1.06338e-11	4.80632e-11
PH01000186G1360	2082	1055	638	17.5151	65.4648	1.90212	Up	2.96528e-130	1.3112e-128
PH01002248G0250	3186	4819	2914	52.282	195.394	1.902	Up	0	0
PH01000095G0040	2784	811	490	10.0692	37.6006	1.90081	Up	1.93195e-100	6.44615e-99
PH01000086G0170	1437	1753	1059	42.1664	157.437	1.90061	Up	1.84781e-214	1.39699e-212
PH01000496G0950	1260	394	238	10.8085	40.3529	1.9005	Up	7.7995e-50	1.23917e-48
PH01000280G0380	336	53	32	5.45228	20.346	1.89981	Up	3.42484e-08	1.2039e-07
PH01000644G0440	777	121	73	5.38277	20.071	1.8987	Up	1.51607e-16	8.96313e-16
PH01001098G0490	951	73	44	2.65328	9.88417	1.89734	Up	1.22773e-10	5.15944e-10
PH01000489G0730	495	83	50	5.79581	21.5791	1.89655	Up	7.44904e-12	3.40608e-11
PH01000158G1040	627	336	202	18.5231	68.8259	1.89363	Up	2.26756e-42	3.07067e-41
PH01000928G0490	660	351	211	18.3825	68.2978	1.89351	Up	3.62594e-44	5.10646e-43
PH01000974G0590	1938	42381	25458	755.89	2806.33	1.89244	Up	0	0
PH01000515G0150	801	879	528	37.9313	140.822	1.89241	Up	2.39406e-107	8.62892e-106
PH01007367G0050	351	30	18	2.95431	10.9555	1.89077	Up	2.97138e-05	7.90184e-05
PH01004389G0050	534	50	30	3.23646	12.0018	1.89077	Up	9.83968e-08	3.32788e-07
PH01003348G0170	615	25	15	1.4051	5.21056	1.89077	Up	0.000126426	0.000311389
PH01000893G0530	603	130	78	7.4519	27.6341	1.89077	Up	1.85807e-17	1.15097e-16
PH01001465G0360	201	175	105	30.0942	111.599	1.89077	Up	7.01816e-23	5.4921e-22
PH01000913G0050	540	30	18	1.9203	7.12109	1.89077	Up	2.97138e-05	7.90116e-05
PH01006315G0010	651	75	45	3.98219	14.7672	1.89077	Up	8.58998e-11	3.65095e-10
PH01001551G0260	1122	247	148	7.60931	28.1797	1.88882	Up	1.91947e-31	1.96622e-30
PH01000141G0120	891	4479	2683	173.758	643.296	1.8884	Up	0	0
PH01001866G0100	756	152	91	6.94965	25.7151	1.8876	Up	5.04496e-20	3.49137e-19
PH01002986G0100	1974	348	208	6.09359	22.5104	1.88523	Up	2.74004e-43	3.79844e-42
PH01001055G0240	1773	82	49	1.59862	5.90412	1.88489	Up	1.47957e-11	6.63035e-11
PH01002683G0200	723	447	267	21.3703	78.8934	1.8843	Up	5.7946e-55	1.02814e-53
PH01000213G1380	495	1571	938	109.701	404.823	1.88371	Up	1.14126e-187	7.36995e-186
PH01001626G0490	1422	429	256	10.4279	38.4599	1.8829	Up	1.00541e-52	1.70392e-51
PH01003329G0130	1485	57	34	1.32675	4.89126	1.88231	Up	1.66821e-08	6.01972e-08
PH01002747G0140	1281	223	133	6.01723	22.1805	1.88212	Up	2.65416e-28	2.49004e-27
PH01001170G0370	1293	9799	5843	261.954	965.396	1.88181	Up	0	0
PH01001672G0260	1575	141	84	3.09442	11.3937	1.8805	Up	1.59667e-18	1.0367e-17
PH01000036G1890	483	136	81	9.73269	35.8266	1.88012	Up	6.40462e-18	4.05648e-17
PH01003475G0030	741	136	81	6.34398	23.3526	1.88012	Up	6.40462e-18	4.05731e-17
PH01200490G0010	570	4747	2826	287.863	1059.17	1.87948	Up	0	0
PH01001832G0330	708	84	50	4.10098	15.0871	1.87927	Up	1.03468e-11	4.68137e-11
PH01000062G0620	2319	306	182	4.56102	16.7664	1.87814	Up	6.51394e-38	7.9337e-37
PH01000272G1140	768	37	22	1.66526	6.11969	1.87771	Up	4.90014e-06	1.41477e-05
PH01001348G0440	1863	2283	1357	42.3579	155.609	1.87722	Up	4.75496e-269	4.78537e-267
PH01004172G0070	780	128	76	5.67227	20.8155	1.87566	Up	7.2331e-17	4.34505e-16
PH01003316G0100	1329	96	57	2.49682	9.16258	1.87566	Up	4.41566e-13	2.18088e-12
PH01000018G0310	1143	64	38	1.93542	7.1024	1.87566	Up	2.84058e-09	1.08663e-08
PH01000289G0250	588	64	38	3.76222	13.8062	1.87566	Up	2.84058e-09	1.08676e-08
PH01000289G0850	1950	86	51	1.52442	5.58732	1.87389	Up	7.23286e-12	3.30967e-11
PH01000309G0180	459	86	51	6.4763	23.737	1.87389	Up	7.23286e-12	3.31016e-11
PH01000847G0590	864	699	414	27.9643	102.366	1.87207	Up	2.82192e-83	7.63273e-82
PH01000432G0750	1674	206	122	4.25356	15.5694	1.87197	Up	6.48216e-26	5.63612e-25
PH01000028G0330	366	49	29	4.6276	16.9272	1.87101	Up	1.97063e-07	6.49688e-07
PH01001299G0250	573	360	213	21.7165	79.4132	1.87059	Up	8.86926e-44	1.24174e-42
PH01004571G0100	846	44	26	1.79773	6.56555	1.86874	Up	8.16332e-07	2.54899e-06
PH01000105G0510	1356	22	13	0.560795	2.0481	1.86874	Up	0.000375834	0.000868993
PH01008194G0030	456	44	26	3.33526	12.1808	1.86874	Up	8.16332e-07	2.54925e-06
PH01181552G0010	435	6179	3649	490.987	1792.06	1.86786	Up	0	0
PH01000282G0020	1182	105	62	3.07053	11.2058	1.86768	Up	5.34866e-14	2.78596e-13
PH01189898G0010	240	39	23	5.61687	20.4731	1.86589	Up	3.4005e-06	9.96646e-06
PH01002258G0420	351	599	353	58.9876	214.85	1.86485	Up	6.65418e-71	1.5427e-69
PH01000968G0330	531	219	129	14.2558	51.8995	1.86417	Up	3.92812e-27	3.56649e-26
PH01000490G0970	3480	2550	1500	25.3281	92.0831	1.8622	Up	1.54194e-293	1.73802e-291
PH01000129G1380	474	80	47	5.83382	21.183	1.86039	Up	5.80816e-11	2.49115e-10
PH01001010G0200	165	218	128	45.6682	165.727	1.85955	Up	7.6903e-27	6.89148e-26
PH01001176G0150	987	9634	5649	337.389	1222.71	1.85759	Up	0	0
PH01004630G0040	630	29	17	1.5911	5.76469	1.85722	Up	6.03748e-05	0.000154779
PH01000289G0740	237	58	34	8.45904	30.6477	1.85722	Up	2.3159e-08	8.27027e-08
PH01000881G0510	726	1392	816	66.2741	240.116	1.85722	Up	4.36992e-160	2.41022e-158
PH01001745G0260	1980	70	41	1.22201	4.42371	1.856	Up	9.62668e-10	3.80659e-09
PH01003464G0060	408	543	318	46.0024	166.508	1.85581	Up	1.29103e-63	2.66787e-62
PH01002271G0160	930	41	24	1.52385	5.5131	1.85514	Up	2.35832e-06	7.01611e-06
PH01001922G0100	687	135	79	6.79232	24.5662	1.8547	Up	3.4122e-17	2.08615e-16
PH01000361G0580	249	53	31	7.35729	26.5969	1.85401	Up	9.5293e-08	3.22643e-07
PH01003525G0130	258	1579	923	211.545	764.276	1.85313	Up	3.5473e-180	2.19035e-178
PH01000068G0870	738	77	45	3.60641	13.0264	1.8528	Up	1.64678e-10	6.87943e-10
PH01000537G0170	795	161	94	7.00003	25.2597	1.85141	Up	4.52454e-20	3.13822e-19
PH01002069G0200	762	3269	1907	148.286	534.643	1.85019	Up	0	0
PH01000316G1020	1089	216	126	6.85594	24.7178	1.85013	Up	2.9407e-26	2.59031e-25
PH01000068G1380	555	1599	932	99.5856	358.749	1.84897	Up	2.72658e-181	1.6937e-179
PH01000040G1680	1290	1347	785	36.0927	130.001	1.84875	Up	5.02612e-153	2.60963e-151
PH01000077G1100	1098	882	514	27.7656	100.007	1.84872	Up	5.96094e-101	2.00186e-99
PH01000417G0730	987	146	85	5.11301	18.398	1.8473	Up	2.90728e-18	1.86926e-17
PH01000261G1230	966	146	85	5.22417	18.7979	1.8473	Up	2.90728e-18	1.86965e-17
PH01003898G0190	1170	110	64	3.24974	11.6859	1.84637	Up	3.59116e-14	1.88926e-13
PH01000309G0690	681	483	281	24.5155	88.151	1.84628	Up	5.08536e-56	9.23438e-55
PH01000658G0590	1125	98	57	3.01103	10.8241	1.84591	Up	8.3824e-13	4.07639e-12
PH01040761G0010	501	43	25	2.96669	10.6603	1.84533	Up	1.63472e-06	4.95176e-06
PH01001683G0170	1074	277	161	8.9149	32.025	1.84491	Up	6.77422e-33	7.26074e-32
PH01000353G0960	1326	2127	1236	55.4454	199.133	1.84459	Up	8.27694e-239	6.97175e-237
PH01000405G0780	1203	241	140	6.92457	24.8617	1.84413	Up	7.82192e-29	7.43502e-28
PH01000185G0320	645	365	212	19.5602	70.2173	1.8439	Up	1.13626e-42	1.55157e-41
PH01001263G0440	888	505	293	19.6571	70.4892	1.84235	Up	3.84706e-58	7.26232e-57
PH01000317G0700	1134	231	134	7.04109	25.2441	1.84207	Up	1.24009e-27	1.14063e-26
PH01000519G0920	1281	1310	759	35.3479	126.579	1.84034	Up	5.20736e-147	2.60763e-145
PH01000090G0620	681	2555	1480	129.684	464.283	1.84001	Up	2.10424e-284	2.2806e-282
PH01004437G0120	1656	586	339	12.2315	43.7328	1.83812	Up	1.01742e-66	2.20693e-65
PH01000972G0440	732	716	414	33.8098	120.825	1.83741	Up	5.66588e-81	1.49596e-79
PH01001353G0020	534	192	111	12.428	44.4068	1.83719	Up	4.05592e-23	3.20309e-22
PH01000216G1300	1056	64	37	2.09487	7.48524	1.83719	Up	7.78992e-09	2.88109e-08
PH01003799G0040	2289	1772	1024	26.7583	95.5701	1.83657	Up	6.22646e-197	4.22323e-195
PH01004062G0010	810	270	156	11.5218	41.1441	1.83632	Up	1.02197e-31	1.05487e-30
PH01001628G0230	624	71	41	3.93292	14.0368	1.83554	Up	1.32534e-09	5.17921e-09
PH01001113G0210	2796	336	194	4.15378	14.8229	1.83533	Up	6.03272e-39	7.5493e-38
PH01000025G0600	273	343	198	43.4283	154.942	1.83503	Up	1.06449e-39	1.3573e-38
PH01000845G0490	873	208	120	8.23551	29.3653	1.83418	Up	8.71282e-25	7.31702e-24
PH01002235G0150	1824	85	49	1.61078	5.73904	1.83305	Up	3.8792e-11	1.68479e-10
PH01000804G0590	969	92	53	3.28175	11.6848	1.83209	Up	6.66638e-12	3.05542e-11
PH01000465G0670	519	337	194	22.4442	79.855	1.83104	Up	8.20648e-39	1.02241e-37
PH01001413G0470	1230	372	214	10.4539	37.1686	1.83004	Up	1.40554e-42	1.91254e-41
PH01000644G0530	3864	40	23	0.35782	1.27162	1.82937	Up	4.72218e-06	1.36619e-05
PH01164434G0010	348	595	342	59.0988	209.949	1.82884	Up	8.7774e-67	1.90928e-65
PH01004100G0190	267	134	77	17.3474	61.6095	1.82843	Up	1.79091e-16	1.05478e-15
PH01000003G0400	273	94	54	11.9016	42.257	1.82803	Up	4.64346e-12	2.15308e-11
PH01000486G0360	1200	47	27	1.35381	4.80674	1.82803	Up	7.84524e-07	2.45363e-06
PH01000001G1880	984	61	35	2.14277	7.59873	1.82628	Up	2.21796e-08	7.93331e-08
PH01000297G0870	1008	136	78	4.66358	16.5311	1.82567	Up	1.24958e-16	7.41874e-16
PH01001984G0190	765	799	458	36.1016	127.9	1.82489	Up	1.94225e-88	5.62655e-87
PH01003930G0050	1161	560	321	16.6724	59.0664	1.82488	Up	1.32359e-62	2.67976e-61
PH01000182G0790	930	309	177	11.4846	40.6591	1.82388	Up	2.24e-35	2.53499e-34
PH01000272G0790	966	103	59	3.68554	13.048	1.82388	Up	5.57504e-13	2.73649e-12
PH01001757G0230	2316	248	142	3.7013	13.0984	1.82328	Up	9.66336e-29	9.1601e-28
PH01001704G0300	531	49	28	3.18965	11.265	1.82038	Up	5.43242e-07	1.7179e-06
PH01000704G0510	1173	352	201	10.3726	36.6072	1.81935	Up	9.13422e-40	1.16564e-38
PH01003162G0250	645	270	154	14.4692	51.0069	1.8177	Up	7.12926e-31	7.17952e-30
PH01000101G0740	1737	640	365	12.7357	44.8912	1.81756	Up	1.77449e-70	4.09561e-69
PH01000418G0010	621	442	252	24.6021	86.6916	1.81711	Up	2.88028e-49	4.50454e-48
PH01005896G0050	1023	107	61	3.61534	12.7386	1.817	Up	2.70462e-13	1.35196e-12
PH01000043G0370	1119	423	241	13.0663	46.0103	1.81611	Up	3.64826e-47	5.46569e-46
PH01000220G1120	2175	195	111	3.09896	10.9026	1.81482	Up	1.02097e-22	7.94951e-22
PH01035391G0010	291	51	29	6.05785	21.2899	1.81329	Up	3.76082e-07	1.20565e-06
PH01002470G0220	921	51	29	1.91404	6.72677	1.81329	Up	3.76082e-07	1.2054e-06
PH01000084G1510	1374	102	58	2.56599	9.01798	1.81329	Up	1.09115e-12	5.26417e-12
PH01000024G1210	861	51	29	2.04743	7.19553	1.81329	Up	3.76082e-07	1.20552e-06
PH01000863G0730	849	37	21	1.50638	5.2842	1.8106	Up	1.36726e-05	3.77728e-05
PH01000457G0790	2292	201	114	3.03126	10.6257	1.80957	Up	3.47194e-23	2.74961e-22
PH01004368G0030	1431	478	271	11.5459	40.4574	1.80902	Up	1.762e-52	2.96992e-51
PH01003073G0070	468	330	187	24.373	85.3618	1.80831	Up	8.453e-37	1.00313e-35
PH01002305G0300	624	30	17	1.6618	5.82012	1.80831	Up	8.40458e-05	0.000211837
PH01000742G0090	4350	60	34	0.476764	1.66977	1.80831	Up	4.37968e-08	1.52313e-07
PH01000931G0470	1314	526	298	13.8367	48.4494	1.80798	Up	1.84836e-57	3.44728e-56
PH01000810G0580	357	2738	1551	265.098	928.136	1.80781	Up	5.63506e-290	6.23821e-288
PH01000168G0780	363	99	56	9.42692	32.9571	1.80573	Up	3.06546e-12	1.43904e-11
PH01001153G0250	1095	2491	1409	78.6323	274.894	1.80568	Up	3.6297e-263	3.53804e-261
PH01001783G0100	657	246	139	12.9423	45.1978	1.80416	Up	9.55602e-28	8.82096e-27
PH01000783G0290	969	418	236	14.9106	52.0303	1.80302	Up	9.85738e-46	1.44195e-44
PH01003297G0270	930	512	289	19.0295	66.387	1.80266	Up	1.53763e-55	2.76622e-54
PH01001095G0400	489	117	66	8.27024	28.8339	1.80176	Up	4.42308e-14	2.31552e-13
PH01000394G0510	1131	3115	1756	95.1999	331.688	1.80079	Up	0	0
PH01002084G0200	795	126	71	5.47829	19.0792	1.8002	Up	5.33312e-15	2.9243e-14
PH01003072G0190	1212	387	218	11.037	38.4257	1.79973	Up	2.7981e-42	3.7825e-41
PH01002275G0100	672	648	365	33.3309	116.036	1.79964	Up	1.96191e-69	4.44868e-68
PH01004888G0020	1500	87	49	2.00479	6.97867	1.7995	Up	7.21798e-11	3.07921e-10
PH01000670G0190	486	293	165	20.8388	72.5297	1.7993	Up	1.86185e-32	1.97305e-31
PH01001953G0220	534	151	85	9.7741	34.0052	1.79872	Up	1.35766e-17	8.47601e-17
PH01003146G0070	2493	2014	1133	27.9241	97.0902	1.79782	Up	1.17283e-210	8.63519e-209
PH01006080G0010	1323	96	54	2.50814	8.71971	1.79766	Up	8.61056e-12	3.91294e-11
PH01000000G6290	900	64	36	2.45798	8.54531	1.79766	Up	2.10298e-08	7.53161e-08
PH01003064G0080	1614	32	18	0.685311	2.38252	1.79766	Up	5.7759e-05	0.000148442
PH01004824G0050	480	160	90	11.5218	40.0562	1.79766	Up	1.64832e-18	1.06956e-17
PH01002221G0150	945	185	104	6.76677	23.5109	1.79679	Up	4.2635e-21	3.09281e-20
PH01000823G0740	2214	812	456	12.6771	44.0003	1.79529	Up	6.56184e-86	1.84907e-84
PH01001215G0410	3111	358	201	3.97763	13.8027	1.79497	Up	5.56176e-39	6.96839e-38
PH01001938G0210	1119	1856	1041	57.3309	198.742	1.79351	Up	5.02194e-193	3.34764e-191
PH01002331G0280	2184	980	549	15.5101	53.7017	1.79176	Up	1.09111e-102	3.7207e-101
PH01000022G0840	1455	1105	619	26.2507	90.8857	1.7917	Up	1.6818e-115	6.5656e-114
PH01001100G0250	630	1089	610	59.7487	206.851	1.79161	Up	7.62162e-114	2.92024e-112
PH01000847G0210	1275	557	312	15.1003	52.2772	1.7916	Up	3.00218e-59	5.77645e-58
PH01003268G0110	609	50	28	2.83788	9.8222	1.79123	Up	7.44026e-07	2.33026e-06
PH01001255G0550	312	25	14	2.76966	9.58609	1.79123	Up	0.000360726	0.000835932
PH01001590G0460	573	25	14	1.50809	5.21965	1.79123	Up	0.000360726	0.000835869
PH01000080G0950	528	184	103	12.0455	41.6746	1.79067	Up	8.25652e-21	5.92287e-20
PH01007640G0020	636	520	291	28.261	97.7471	1.79024	Up	2.46938e-55	4.41681e-54
PH01000630G0420	180	84	47	16.1305	55.7819	1.79001	Up	2.03188e-10	8.43022e-10
PH01001700G0160	1743	311	174	6.16743	21.3265	1.78991	Up	7.3226e-34	8.0318e-33
PH01001127G0210	1185	622	348	18.1432	62.7377	1.78991	Up	9.33344e-66	1.98974e-64
PH01104104G0010	219	728	407	114.902	397.025	1.78882	Up	1.74524e-76	4.38034e-75
PH01000179G0850	612	34	19	1.9203	6.63239	1.7882	Up	3.96938e-05	0.000103848
PH01001298G0450	327	102	57	10.7819	37.2387	1.7882	Up	2.88922e-12	1.35899e-11
PH01000033G1560	639	154	86	8.33031	28.7518	1.78721	Up	1.27722e-17	7.9867e-17
PH01000887G0410	1434	5344	2983	128.813	444.398	1.78658	Up	0	0
PH01000198G0810	1587	6247	3487	136.062	469.4	1.78656	Up	0	0
PH01000030G1340	1551	22623	12625	504.173	1738.95	1.78623	Up	0	0
PH01001214G0190	3834	233	130	2.10061	7.24368	1.78592	Up	1.09014e-25	9.42302e-25
PH01003428G0130	1164	796	444	23.6375	81.4888	1.78553	Up	5.1474e-83	1.39105e-81
PH01004341G0010	711	52	29	2.52799	8.71357	1.78528	Up	5.13976e-07	1.62951e-06
PH01000935G0190	852	61	34	2.47475	8.52525	1.78446	Up	5.96816e-08	2.05345e-07
PH01001492G0110	1059	61	34	1.99102	6.85884	1.78446	Up	5.96816e-08	2.05368e-07
PH01005812G0020	687	70	39	3.52194	12.1276	1.78385	Up	6.99204e-09	2.5956e-08
PH01002683G0190	426	106	59	8.60077	29.5876	1.78246	Up	1.39456e-12	6.69257e-12
PH01000745G0550	660	638	355	33.4132	114.909	1.782	Up	1.36518e-66	2.95094e-65
PH01000204G0790	279	45	25	5.57506	19.1427	1.77974	Up	3.08772e-06	9.08582e-06
PH01000099G1730	201	27	15	4.64311	15.9427	1.77974	Up	0.000246774	0.000584091
PH01001146G0100	2244	27	15	0.415894	1.42803	1.77974	Up	0.000246774	0.000584135
PH01000157G1310	468	335	186	24.7423	84.9053	1.77888	Up	9.742e-36	1.12008e-34
PH01000256G0530	1935	2021	1122	36.1016	123.874	1.77874	Up	3.07068e-205	2.18809e-203
PH01001590G0190	396	236	131	20.5996	70.6715	1.77851	Up	1.02178e-25	8.84452e-25
PH01004434G0140	480	146	81	10.5136	36.0505	1.77776	Up	1.42043e-16	8.40569e-16
PH01000909G0340	2064	741	411	12.4094	42.5403	1.7774	Up	1.80571e-76	4.5248e-75
PH01005978G0070	2181	1482	822	23.4873	80.5164	1.7774	Up	8.58188e-151	4.36802e-149
PH01043877G0010	651	83	46	4.40695	15.0954	1.77626	Up	3.96492e-10	1.60991e-09
PH01003162G0080	1146	1328	736	40.0548	137.202	1.77626	Up	4.08472e-135	1.87576e-133
PH01000322G0730	513	731	405	49.254	168.657	1.77578	Up	2.79518e-75	6.84378e-74
PH01175643G0010	579	903	500	53.9077	184.484	1.77494	Up	2.2274e-92	6.78886e-91
PH01004619G0090	327	47	26	4.96811	16.9861	1.77358	Up	2.12856e-06	6.36617e-06
PH01000878G0460	846	537	297	21.9404	74.9988	1.77327	Up	1.24391e-55	2.24171e-54
PH01001235G0350	2502	550	304	7.5983	25.957	1.77237	Up	7.49152e-57	1.37895e-55
PH01003302G0040	1248	143	79	3.96062	13.5232	1.77164	Up	3.95e-16	2.28728e-15
PH01003854G0020	1794	134	74	2.58181	8.81206	1.7711	Up	3.26946e-15	1.80712e-14
PH01000549G0160	1551	1628	899	36.2814	123.827	1.77103	Up	8.41164e-164	4.69794e-162
PH01000149G1080	891	297	164	11.5218	39.3219	1.77097	Up	1.57743e-31	1.6196e-30
PH01001453G0020	816	58	32	2.45685	8.37776	1.76975	Up	1.69421e-07	5.61842e-07
PH01005104G0050	2997	49	27	0.565133	1.92462	1.76791	Up	1.46743e-06	4.46204e-06
PH01000894G0160	807	686	378	29.3827	100.066	1.76791	Up	6.29806e-70	1.44075e-68
PH01000026G1560	1749	512	282	10.1186	34.4451	1.76729	Up	1.17892e-52	1.9958e-51
PH01001223G0350	234	69	38	10.1924	34.6925	1.76714	Up	1.36723e-08	4.96371e-08
PH01000144G0840	594	89	49	5.17899	17.6229	1.76671	Up	1.32098e-10	5.5438e-10
PH01002316G0030	540	129	71	8.25728	28.0888	1.76625	Up	1.30922e-14	7.03571e-14
PH01004505G0130	2241	129	71	1.98971	6.76838	1.76625	Up	1.30922e-14	7.03449e-14
PH01000471G0080	1077	40	22	1.28376	4.3639	1.76524	Up	1.28909e-05	3.56925e-05
PH01002029G0050	294	473	260	55.6103	188.927	1.76441	Up	1.39001e-48	2.13933e-47
PH01000209G0220	321	122	67	13.137	44.59	1.76309	Up	7.55316e-14	3.89689e-13
PH01000666G0220	1599	625	343	13.5105	45.8262	1.76209	Up	2.51718e-63	5.17751e-62
PH01001056G0400	1536	62	34	1.39522	4.72885	1.761	Up	8.08522e-08	2.75374e-07
PH01003297G0100	1002	611	335	21.0773	71.4241	1.76072	Up	7.99478e-62	1.59983e-60
PH01000167G0190	1305	1539	843	40.7633	138.002	1.75935	Up	3.51232e-152	1.80849e-150
PH01001232G0560	1077	199	109	6.38673	21.6211	1.75929	Up	2.2809e-21	1.67102e-20
PH01000571G0200	2115	1070	586	17.487	59.1909	1.7591	Up	1.97609e-106	7.06491e-105
PH01003975G0160	1599	305	167	6.59314	22.3119	1.75877	Up	9.55516e-32	9.8793e-31
PH01001642G0020	1806	526	288	10.0672	34.0677	1.75874	Up	2.42202e-53	4.157e-52
PH01169704G0010	471	2376	1299	174.368	589.191	1.7566	Up	1.04616e-232	8.55615e-231
PH01001464G0070	1056	269	147	8.805	29.7387	1.75594	Up	4.20914e-28	3.92393e-27
PH01001683G0090	1998	867	473	14.9991	50.5747	1.75354	Up	6.66914e-86	1.8776e-84
PH01002688G0220	414	77	42	6.42883	21.6729	1.75326	Up	3.1323e-09	1.19366e-08
PH01001934G0130	246	44	24	6.18242	20.8422	1.75326	Up	6.09548e-06	1.74526e-05
PH01001078G0420	573	2049	1117	123.603	416.453	1.75244	Up	1.07921e-199	7.45042e-198
PH01000146G0460	2256	367	200	5.623	18.9391	1.75195	Up	1.99525e-37	2.40275e-36
PH01000115G0420	999	68	37	2.3528	7.91233	1.74972	Up	2.66646e-08	9.46328e-08
PH01001166G0210	1524	68	37	1.54229	5.18662	1.74972	Up	2.66646e-08	9.46436e-08
PH01001585G0130	822	272	148	11.4377	38.4643	1.74972	Up	3.9108e-28	3.648e-27
PH01000309G1110	1128	4323	2352	132.47	445.447	1.74959	Up	0	0
PH01001450G0440	564	57	31	3.49331	11.7422	1.74904	Up	3.31772e-07	1.06891e-06
PH01000722G0340	1416	46	25	1.12289	3.77177	1.74803	Up	4.19276e-06	1.21859e-05
PH01000437G0510	1764	771	419	15.1077	50.7438	1.74795	Up	5.78684e-76	1.43042e-74
PH01000478G0680	537	265	144	17.0574	57.287	1.74781	Up	2.2201e-27	2.03058e-26
PH01000545G0900	804	162	88	6.96466	23.3827	1.74732	Up	2.00406e-17	1.23819e-16
PH01002256G0060	1011	221	120	7.55583	25.357	1.74672	Up	4.21712e-23	3.3287e-22
PH01001186G0590	696	2096	1138	104.093	349.302	1.7466	Up	2.34814e-202	1.64673e-200
PH01002003G0270	405	35	19	2.98713	10.0223	1.74638	Up	5.42248e-05	0.000139892
PH01001478G0020	705	632	343	30.9863	103.938	1.74602	Up	1.8761e-62	3.77865e-61
PH01000414G0580	2943	118	64	1.3859	4.64577	1.74509	Up	4.05742e-13	2.00747e-12
PH01004676G0020	2283	2570	1393	38.9106	130.351	1.74416	Up	1.2015e-246	1.07328e-244
PH01002305G0360	441	155	84	12.1488	40.692	1.74393	Up	1.14859e-16	6.83226e-16
PH01002216G0160	459	157	85	11.823	39.5616	1.7425	Up	7.97808e-17	4.78237e-16
PH01001951G0050	363	292	158	27.8047	92.9862	1.74169	Up	1.04507e-29	1.01772e-28
PH01005895G0010	2505	305	165	4.20856	14.0716	1.74139	Up	6.22154e-31	6.27764e-30
PH01003776G0110	1821	1533	829	29.0987	97.2551	1.74082	Up	2.87124e-147	1.44013e-145
PH01000072G1310	1584	2295	1241	50.0805	167.373	1.74074	Up	2.55524e-219	1.97027e-217
PH01000906G0020	486	3748	2026	266.566	890.576	1.74025	Up	0	0
PH01000242G0390	1224	74	40	2.08974	6.98146	1.74021	Up	8.79894e-09	3.24267e-08
PH01000716G0580	1671	100	54	2.06854	6.90375	1.73877	Up	2.832e-11	1.24339e-10
PH01000981G0230	4686	276	149	2.03586	6.79285	1.73838	Up	4.82602e-28	4.49226e-27
PH01000844G0310	1305	897	484	23.7587	79.2324	1.73763	Up	1.23221e-86	3.49769e-85
PH01000454G0080	1038	595	321	19.8135	66.0656	1.73742	Up	3.84786e-58	7.25941e-57
PH01002968G0180	1005	888	479	30.5413	101.821	1.7372	Up	9.92298e-86	2.78607e-84
PH01000254G0400	1206	217	117	6.21947	20.7256	1.73655	Up	2.2236e-22	1.70606e-21
PH01003226G0190	825	230	124	9.63641	32.1097	1.73644	Up	1.31431e-23	1.05817e-22
PH01008342G0020	741	256	138	11.9416	39.7859	1.73626	Up	4.61172e-26	4.03243e-25
PH01000422G0810	696	39	21	1.93685	6.44582	1.73465	Up	2.54768e-05	6.82368e-05
PH01000044G1710	615	2246	1209	126.234	419.971	1.73419	Up	1.77555e-212	1.323e-210
PH01000025G1810	450	1126	606	86.4902	287.692	1.73392	Up	1.39286e-107	5.03788e-106
PH01002167G0230	369	1258	677	117.841	391.95	1.73383	Up	6.34154e-120	2.58303e-118
PH01002568G0130	2802	723	389	8.9189	29.6585	1.73351	Up	8.71298e-70	1.98585e-68
PH01001005G0060	888	833	448	32.4245	107.779	1.73292	Up	5.14922e-80	1.35034e-78
PH01003092G0070	1461	253	136	5.98565	19.8864	1.7322	Up	1.26645e-25	1.09257e-24
PH01000051G1910	1464	1659	891	39.1694	130.018	1.73092	Up	9.9756e-157	5.33127e-155
PH01000463G0650	1257	54	29	1.48491	4.92868	1.73083	Up	9.4055e-07	2.91776e-06
PH01000064G0890	1599	12815	6882	277.02	919.463	1.7308	Up	0	0
PH01002626G0310	1296	203	109	5.41417	17.9676	1.73058	Up	7.20882e-21	5.18329e-20
PH01001712G0310	1119	41	22	1.26647	4.20011	1.72961	Up	1.74733e-05	4.75898e-05
PH01002859G0070	1101	110	59	3.4534	11.4481	1.72902	Up	4.51812e-12	2.09747e-11
PH01003162G0190	906	291	156	11.1021	36.7845	1.72826	Up	5.05876e-29	4.83523e-28
PH01003632G0100	1620	1123	602	23.9611	79.387	1.72821	Up	2.40022e-106	8.57138e-105
PH01000134G0180	621	84	45	4.67551	15.4806	1.72727	Up	1.38859e-09	5.42094e-09
PH01001426G0110	303	28	15	3.19416	10.5759	1.72727	Up	0.000337842	0.000786252
PH01001986G0170	732	99	53	4.67482	15.4679	1.7263	Up	5.46054e-11	2.34758e-10
PH01000950G0020	939	682	365	25.105	83.0415	1.72586	Up	3.62464e-65	7.66914e-64
PH01003517G0020	1605	43	23	0.92605	3.0614	1.72503	Up	1.19886e-05	3.33134e-05
PH01001769G0230	843	58	31	2.37816	7.85601	1.72395	Up	4.46038e-07	1.42153e-06
PH01000750G0770	246	1121	599	157.511	520.187	1.72358	Up	2.16798e-105	7.6801e-104
PH01002616G0280	1275	2218	1185	60.1302	198.553	1.72336	Up	2.73536e-206	1.97641e-204
PH01000265G0860	1257	732	391	20.1288	66.4522	1.72306	Up	1.71996e-69	3.90576e-68
PH01006530G0010	978	931	497	32.9043	108.564	1.7222	Up	1.06608e-87	3.0541e-86
PH01000543G0160	510	4508	2405	305.531	1007.43	1.72128	Up	0	0
PH01001058G0220	1290	285	152	7.63654	25.1722	1.72084	Up	3.79472e-28	3.54185e-27
PH01000803G0520	891	75	40	2.90954	9.5907	1.72084	Up	1.17751e-08	4.29911e-08
PH01001137G0460	969	1935	1032	69.0237	227.522	1.72084	Up	1.53263e-179	9.42599e-178
PH01000010G3140	1071	4396	2344	141.876	467.559	1.72052	Up	0	0
PH01000077G1630	1140	92	49	2.78949	9.18246	1.71888	Up	3.17474e-10	1.29894e-09
PH01005232G0020	1062	92	49	2.99436	9.85688	1.71888	Up	3.17474e-10	1.29876e-09
PH01000922G0670	1035	62	33	2.07058	6.81148	1.71793	Up	2.11698e-07	6.96603e-07
PH01000901G0570	1206	62	33	1.77699	5.84567	1.71793	Up	2.11698e-07	6.96677e-07
PH01000004G1140	1212	295	157	8.41319	27.6736	1.71778	Up	6.1732e-29	5.88953e-28
PH01001808G0330	732	47	25	2.21936	7.2962	1.717	Up	5.64984e-06	1.62291e-05
PH01002296G0040	438	47	25	3.70907	12.1937	1.717	Up	5.64984e-06	1.62276e-05
PH01002165G0280	1017	4152	2204	141.116	462.976	1.71405	Up	0	0
PH01002461G0100	570	341	181	20.6786	67.8378	1.71395	Up	5.80314e-33	6.23285e-32
PH01000054G1270	552	277	147	17.3453	56.8913	1.71366	Up	4.0855e-27	3.70504e-26
PH01000707G0780	381	147	78	13.3362	43.7359	1.71346	Up	3.21706e-15	1.78038e-14
PH01004545G0120	543	49	26	3.11916	10.2292	1.71346	Up	3.8806e-06	1.13169e-05
PH01002403G0180	807	377	200	16.1476	52.9449	1.71317	Up	3.37096e-36	3.9164e-35
PH01000816G0480	471	394	209	28.9146	94.7967	1.71304	Up	9.75586e-38	1.18357e-36
PH01000950G0400	912	83	44	3.14575	10.3068	1.71213	Up	2.67896e-09	1.02658e-08
PH01000767G0700	1275	266	141	7.21129	23.6253	1.712	Up	4.78444e-26	4.17638e-25
PH01001332G0050	1047	1879	996	62.0328	203.227	1.71199	Up	5.65714e-172	3.34008e-170
PH01000113G1320	201	474	251	81.5124	266.775	1.71053	Up	7.8441e-45	1.12306e-43
PH01150089G0010	528	34	18	2.2258	7.28294	1.7102	Up	0.000107323	0.000266646
PH01000247G0090	2046	578	306	9.7648	31.9509	1.7102	Up	3.31662e-54	5.80165e-53
PH01000248G0850	723	34	18	1.62548	5.31866	1.7102	Up	0.000107323	0.000266668
PH01000098G0880	831	208	110	8.65174	28.2787	1.70865	Up	1.16535e-20	8.3116e-20
PH01000419G0490	1224	1685	891	47.5839	155.512	1.70848	Up	1.36486e-153	7.12232e-152
PH01000587G0560	1254	87	46	2.39808	7.83661	1.70835	Up	1.2787e-09	5.00451e-09
PH01000560G0740	474	87	46	6.34428	20.7323	1.70835	Up	1.2787e-09	5.00514e-09
PH01001426G0240	2772	3712	1962	46.2867	151.208	1.70786	Up	0	0
PH01002800G0200	4167	3455	1826	28.6593	93.615	1.70773	Up	0	0
PH01002304G0180	507	53	28	3.61334	11.7983	1.70717	Up	1.83255e-06	5.52834e-06
PH01001566G0280	1713	6524	3446	131.643	429.76	1.7069	Up	0	0
PH01000086G0280	873	2181	1152	86.354	281.907	1.70688	Up	1.2367e-197	8.44362e-196
PH01000538G0850	2247	286	151	4.39951	14.3563	1.70627	Up	1.26003e-27	1.15828e-26
PH01004134G0010	1710	917	484	18.5359	60.4668	1.70582	Up	3.24542e-84	8.91829e-83
PH01002284G0240	1620	182	96	3.88327	12.6597	1.7049	Up	3.36938e-18	2.16144e-17
PH01027777G0010	504	55	29	3.77201	12.2924	1.70436	Up	1.25991e-06	3.85448e-06
PH01001038G0430	411	1148	605	96.5476	314.472	1.70362	Up	1.57025e-104	5.48738e-103
PH01002624G0240	2448	112	59	1.58142	5.14883	1.70302	Up	7.9775e-12	3.63859e-11
PH01000311G1220	1302	435	229	11.5483	37.5744	1.70207	Up	9.08808e-41	1.18712e-39
PH01002812G0050	1359	76	40	1.93302	6.28794	1.70173	Up	1.56851e-08	5.67187e-08
PH01001215G0370	1359	711	374	18.0839	58.7923	1.70092	Up	2.93996e-65	6.22472e-64
PH01001876G0380	1674	116	61	2.39521	7.78471	1.70049	Up	3.82184e-12	1.78385e-11
PH01000032G1490	1194	3830	2014	110.876	360.349	1.70045	Up	0	0
PH01001239G0360	1557	99	52	2.1978	7.13481	1.69882	Up	1.39408e-10	5.84663e-10
PH01004100G0070	843	40	21	1.64011	5.32181	1.69812	Up	3.43048e-05	9.03898e-05
PH01000104G1650	1173	40	21	1.1787	3.82463	1.69812	Up	3.43048e-05	9.03821e-05
PH01000161G0740	708	120	63	5.85854	19.0097	1.69812	Up	1.83144e-12	8.7364e-12
PH01002626G0140	312	80	42	8.86292	28.7583	1.69812	Up	7.46848e-09	2.76584e-08
PH01002342G0080	405	40	21	3.41386	11.0773	1.69812	Up	3.43048e-05	9.03745e-05
PH01000431G0620	324	82	43	8.74803	28.3525	1.69645	Up	5.1547e-09	1.93392e-08
PH01002702G0240	1425	229	120	5.55472	17.9901	1.69542	Up	4.00878e-22	3.0441e-21
PH01000658G0290	1341	397	208	10.233	33.1362	1.69518	Up	5.5682e-37	6.63837e-36
PH01004518G0080	633	42	22	2.29344	7.42484	1.69485	Up	2.34836e-05	6.31054e-05
PH01001688G0260	1167	63	33	1.866	6.04103	1.69485	Up	2.82312e-07	9.16989e-07
PH01000680G0620	384	193	101	17.3727	56.1899	1.69349	Up	7.1532e-19	4.72364e-18
PH01002205G0140	1374	625	327	15.723	50.8427	1.69317	Up	6.48962e-57	1.19737e-55
PH01000029G2440	906	65	34	2.47986	8.01713	1.69283	Up	1.94364e-07	6.41063e-07
PH01166849G0010	480	109	57	7.84922	25.3689	1.69244	Up	2.20492e-11	9.75534e-11
PH01000027G1830	849	354	185	14.4124	46.5513	1.69151	Up	5.38698e-33	5.78788e-32
PH01001408G0250	1107	111	58	3.4659	11.193	1.6913	Up	1.52521e-11	6.82209e-11
PH01000144G0480	1362	111	58	2.817	9.09743	1.6913	Up	1.52521e-11	6.8211e-11
PH01002532G0050	822	418	218	17.577	56.6569	1.68856	Up	1.9353e-38	2.38713e-37
PH01023676G0010	561	117	61	7.20882	23.2292	1.68811	Up	5.05082e-12	2.33672e-11
PH01001183G0080	1329	234	122	6.086	19.6111	1.68811	Up	2.54314e-22	1.94834e-21
PH01006114G0030	741	71	37	3.31193	10.6672	1.68744	Up	6.35186e-08	2.1828e-07
PH01000091G0440	1296	1146	597	30.5647	98.4096	1.68693	Up	1.28147e-101	4.33643e-100
PH01001184G0510	783	361	188	15.9363	51.2937	1.68647	Up	2.37662e-33	2.57041e-32
PH01000010G1220	2103	578	301	9.50014	30.577	1.68643	Up	3.13524e-52	5.26452e-51
PH01002022G0260	3207	2476	1289	26.6866	85.8661	1.68597	Up	1.176e-216	8.95635e-215
PH01000351G1060	330	73	38	7.64628	24.6001	1.68584	Up	4.37714e-08	1.52242e-07
PH01001554G0310	867	488	254	19.4555	62.5868	1.68568	Up	2.3639e-44	3.34584e-43
PH01002433G0010	423	150	78	12.2572	39.3933	1.68432	Up	7.4134e-15	4.03783e-14
PH01000754G0620	417	50	26	4.14453	13.32	1.68432	Up	5.1837e-06	1.49386e-05
PH01000032G0710	795	745	387	32.3914	103.995	1.68283	Up	2.3289e-66	5.00964e-65
PH01000049G2360	879	1144	594	44.9861	144.366	1.68218	Up	1.11622e-100	3.72839e-99
PH01005647G0010	579	549	285	32.7744	105.156	1.68189	Up	2.34218e-49	3.6704e-48
PH01000003G1590	1209	1206	626	34.4796	110.615	1.68174	Up	6.0605e-106	2.1568e-104
PH01000797G0240	1227	3842	1994	108.232	347.175	1.68154	Up	0	0
PH01002800G0270	705	106	55	5.19706	16.6664	1.68117	Up	6.08728e-11	2.60762e-10
PH01002530G0230	1278	106	55	2.86692	9.1939	1.68117	Up	6.08728e-11	2.60726e-10
PH01001065G0050	1359	239	124	6.07883	19.4926	1.68106	Up	1.61012e-22	1.24306e-21
PH01001343G0200	882	81	42	3.17437	10.173	1.6802	Up	9.8908e-09	3.63339e-08
PH01003714G0090	252	189	98	25.924	83.0794	1.6802	Up	3.70708e-18	2.37316e-17
PH01001354G0290	288	108	56	12.962	41.5397	1.6802	Up	4.20832e-11	1.82518e-10
PH01000131G1230	627	282	146	15.5461	49.7454	1.67801	Up	4.0236e-26	3.52514e-25
PH01000072G1090	1590	367	190	7.9783	25.5284	1.67795	Up	1.97361e-33	2.13977e-32
PH01001123G0290	1272	3195	1654	86.821	277.79	1.67788	Up	2.91798e-275	2.99499e-273
PH01000033G2310	501	85	44	5.86438	18.7622	1.67777	Up	4.70694e-09	1.77086e-08
PH01000188G1330	1095	114	59	3.59859	11.5108	1.67749	Up	1.39132e-11	6.2448e-11
PH01001613G0100	1485	172	89	4.00353	12.8036	1.6772	Up	1.31366e-16	7.78727e-16
PH01000340G0740	1824	976	505	18.4955	59.1472	1.67714	Up	1.6331e-85	4.57283e-84
PH01000238G0760	990	147	76	5.13243	16.4001	1.67599	Up	2.03148e-14	1.07862e-13
PH01160804G0010	201	238	123	40.9282	130.731	1.67543	Up	3.042e-22	2.32306e-21
PH01000305G0990	792	358	185	15.6242	49.9016	1.6753	Up	1.59346e-32	1.69094e-31
PH01052673G0010	228	122	63	18.4955	59.0301	1.67428	Up	3.18488e-12	1.49397e-11
PH01000139G0430	459	1631	842	122.824	391.893	1.67387	Up	1.02135e-140	4.89318e-139
PH01000345G0560	306	31	16	3.50172	11.1703	1.67354	Up	0.000310574	0.000726556
PH01000374G0620	1851	186	96	3.47334	11.0798	1.67354	Up	1.01164e-17	6.35544e-17
PH01000316G0060	723	126	65	6.02384	19.2063	1.67282	Up	1.52459e-12	7.30414e-12
PH01005665G0070	864	1780	918	71.2111	226.985	1.67242	Up	5.18102e-153	2.68555e-151
PH01004619G0020	702	939	484	46.2349	147.291	1.67162	Up	1.25435e-81	3.34892e-80
PH01000061G0920	1596	295	152	6.38896	20.346	1.67109	Up	5.9151e-27	5.32531e-26
PH01003059G0060	2313	268	138	4.00498	12.7459	1.67017	Up	1.27576e-24	1.06503e-23
PH01000600G0380	1386	639	329	15.936	50.7108	1.67001	Up	4.65452e-56	8.47188e-55
PH01002752G0110	507	1315	677	89.6518	285.265	1.6699	Up	3.75904e-113	1.42793e-111
PH01000070G1490	1047	68	35	2.24493	7.1415	1.66955	Up	1.77254e-07	5.86813e-07
PH01007272G0010	1128	138	71	4.22874	13.4467	1.66896	Up	1.67559e-13	8.46316e-13
PH01001777G0070	819	2718	1398	114.711	364.663	1.66855	Up	5.4202e-231	4.37526e-229
PH01001894G0350	630	280	144	15.3624	48.8304	1.66838	Up	1.42992e-25	1.2312e-24
PH01000044G0060	387	35	18	3.12607	9.93641	1.66838	Up	0.000144036	0.000352187
PH01002207G0160	183	35	18	6.61086	21.0131	1.66838	Up	0.000144036	0.000352159
PH01000732G0570	600	9911	5096	570.962	1814.45	1.66807	Up	0	0
PH01006200G0010	438	1097	564	86.5713	275.089	1.66794	Up	1.8911e-94	5.9091e-93
PH01000046G0310	423	403	207	32.9311	104.544	1.66658	Up	6.9587e-36	8.01854e-35
PH01000490G0320	528	588	302	38.4933	122.191	1.66647	Up	1.86831e-51	3.08206e-50
PH01000267G0890	1281	74	38	1.99675	6.33727	1.66621	Up	5.78516e-08	1.99447e-07
PH01004741G0050	741	655	336	30.5537	96.8699	1.6647	Up	6.24838e-57	1.15355e-55
PH01000321G0930	414	78	40	6.51232	20.6409	1.66426	Up	2.74578e-08	9.73141e-08
PH01000011G2100	834	39	20	1.61637	5.12309	1.66426	Up	6.70436e-05	0.000170915
PH01000586G0870	651	837	429	44.4412	140.781	1.66348	Up	4.8077e-72	1.1324e-70
PH01186769G0010	411	82	42	6.89625	21.8311	1.6625	Up	1.30437e-08	4.7416e-08
PH01000149G1320	891	453	232	17.5736	55.6261	1.66235	Up	7.8322e-40	1.00155e-38
PH01000165G0400	1347	418	214	10.7263	33.9402	1.66184	Up	7.1167e-37	8.46494e-36
PH01000499G0210	456	84	43	6.36731	20.1452	1.66168	Up	8.99302e-09	3.31262e-08
PH01001546G0030	357	5622	2877	544.332	1721.63	1.66122	Up	0	0
PH01003126G0090	1521	217	111	4.93142	15.5906	1.6606	Up	5.47098e-20	3.78114e-19
PH01000023G2170	588	1496	765	87.9418	277.941	1.66016	Up	2.02966e-126	8.73797e-125
PH01006576G0030	840	88	45	3.62113	11.4446	1.66016	Up	4.27728e-09	1.61391e-08
PH01000526G0060	2058	311	159	5.22344	16.5052	1.65985	Up	7.87106e-28	7.28079e-27
PH01011920G0010	894	45	23	1.73987	5.49615	1.65944	Up	2.14122e-05	5.77193e-05
PH01003617G0070	825	90	46	3.77077	11.9116	1.65944	Up	2.95066e-09	1.12693e-08
PH01000430G0070	573	137	70	8.26432	26.0982	1.65898	Up	3.17326e-13	1.57833e-12
PH01001129G0100	1605	47	24	1.01219	3.19451	1.65811	Up	1.46553e-05	4.02438e-05
PH01084942G0010	795	803	410	34.9132	110.175	1.65796	Up	1.36205e-68	3.05275e-67
PH01000409G0370	504	100	51	6.85821	21.6176	1.6563	Up	4.62142e-10	1.86864e-09
PH01001777G0280	456	100	51	7.58013	23.8931	1.6563	Up	4.62142e-10	1.8684e-09
PH01001728G0060	1080	161	82	5.1528	16.2203	1.65437	Up	3.8499e-15	2.12227e-14
PH01002979G0030	999	108	55	3.7368	11.7616	1.65421	Up	1.05155e-10	4.44619e-10
PH01000197G1180	555	220	112	13.7016	43.1115	1.65373	Up	4.9545e-20	3.43107e-19
PH01001173G0100	237	55	28	8.0215	25.2393	1.65373	Up	3.23376e-06	9.49123e-06
PH01000042G0620	618	57	29	3.18807	10.0248	1.65282	Up	2.21902e-06	6.62139e-06
PH01002189G0060	1155	116	59	3.4715	10.9128	1.6524	Up	2.39768e-11	1.0572e-10
PH01081003G0010	570	588	299	35.6569	112.064	1.65206	Up	2.71474e-50	4.35778e-49
PH01000291G0820	432	120	61	9.60149	30.1657	1.65158	Up	1.14571e-11	5.16559e-11
PH01002810G0020	1236	5418	2754	151.517	476.007	1.6515	Up	0	0
PH01000547G0650	498	248	126	17.2133	54.0517	1.65082	Up	2.9652e-22	2.26552e-21
PH01001141G0100	2268	7148	3631	108.939	342.02	1.65056	Up	0	0
PH01162726G0010	375	65	33	5.99133	18.7997	1.64976	Up	4.93982e-07	1.56805e-06
PH01000594G0200	414	130	66	10.8539	34.0574	1.64976	Up	1.81167e-12	8.64476e-12
PH01005823G0030	1011	593	301	20.2742	63.6038	1.64947	Up	1.70676e-50	2.75114e-49
PH01000044G0800	435	71	36	5.6417	17.68	1.64791	Up	1.60681e-07	5.34002e-07
PH01001080G0410	963	864	438	31.0119	97.1663	1.64763	Up	1.96045e-72	4.64944e-71
PH01000038G0470	624	4870	2467	269.765	844.603	1.64657	Up	0	0
PH01000596G0450	630	306	155	16.7889	52.5605	1.64647	Up	7.48352e-27	6.712e-26
PH01000272G0700	768	79	40	3.55555	11.1267	1.64588	Up	3.60912e-08	1.26609e-07
PH01000129G1410	315	89	45	9.76609	30.519	1.64385	Up	5.61128e-09	2.09886e-08
PH01001590G0210	1311	813	411	21.4353	66.9741	1.64362	Up	7.70904e-68	1.70562e-66
PH01004633G0110	687	95	48	4.77978	14.9263	1.64284	Up	1.84129e-09	7.13251e-09
PH01000516G0700	951	192	97	6.9785	21.7901	1.64268	Up	2.04442e-17	1.26161e-16
PH01001369G0060	1644	97	49	2.03944	6.3674	1.64253	Up	1.27047e-09	4.97484e-09
PH01000308G0860	1365	1170	591	29.6275	92.496	1.64246	Up	1.56264e-96	4.96792e-95
PH01004094G0100	1725	103	52	2.0639	6.43995	1.64167	Up	4.17762e-10	1.69384e-09
PH01003212G0120	1758	567	286	11.1482	34.7548	1.6404	Up	1.12965e-47	1.70975e-46
PH01001305G0260	2868	234	118	2.82019	8.78963	1.64001	Up	9.35772e-21	6.70042e-20
PH01004890G0020	384	242	122	21.7834	67.8729	1.63961	Up	2.16702e-21	1.58947e-20
PH01000999G0050	516	258	130	17.2827	53.8222	1.63887	Up	1.16375e-22	9.02725e-22
PH01000926G0380	1377	1088	548	27.3109	85.0187	1.6383	Up	2.6047e-89	7.61678e-88
PH01003247G0010	738	137	69	6.41661	19.9738	1.63823	Up	7.82534e-13	3.81087e-12
PH01000053G1060	543	735	370	46.7874	145.569	1.63751	Up	6.33326e-61	1.24643e-59
PH01000968G0250	672	642	323	33.0223	102.684	1.63669	Up	2.12342e-53	3.64854e-52
PH01000405G0510	909	3092	1555	117.575	365.455	1.63611	Up	7.3006e-249	6.63627e-247
PH01000684G0710	1521	3628	1824	82.4478	256.191	1.63567	Up	2.20144e-291	2.44581e-289
PH01000048G0920	1161	372	187	11.0752	34.4094	1.63547	Up	1.08315e-31	1.11654e-30
PH01000757G0560	1578	591	297	12.9456	40.2085	1.63504	Up	3.4846e-49	5.43047e-48
PH01003612G0020	1260	1202	604	32.9743	102.408	1.63492	Up	6.62728e-98	2.13985e-96
PH01000498G0790	2433	201	101	2.85559	8.86844	1.63489	Up	6.13766e-18	3.89217e-17
PH01006116G0050	2214	1282	644	20.0148	62.1407	1.63447	Up	3.33558e-104	1.15782e-102
PH01002814G0230	1560	237	119	5.25128	16.2963	1.63381	Up	8.43236e-21	6.04621e-20
PH01000357G0810	2055	4631	2325	77.894	241.701	1.63364	Up	0	0
PH01005158G0040	825	684	343	28.6578	88.8195	1.63195	Up	2.4919e-56	4.55165e-55
PH01003394G0190	501	483	242	33.3235	103.192	1.63072	Up	2.82748e-40	3.65333e-39
PH01002396G0310	531	54	27	3.51512	10.8627	1.62773	Up	6.20916e-06	1.77649e-05
PH01001981G0090	507	52	26	3.54517	10.9555	1.62773	Up	9.06356e-06	2.5538e-05
PH01000863G0460	900	34	17	1.3058	4.03529	1.62773	Up	0.00028141	0.000661374
PH01000491G0460	1323	204	102	5.32981	16.4706	1.62773	Up	5.52336e-18	3.51051e-17
PH01006230G0010	261	34	17	4.50277	13.9148	1.62773	Up	0.00028141	0.000661424
PH01000058G1750	1092	36	18	1.13952	3.52142	1.62773	Up	0.000191436	0.000459638
PH01151485G0010	645	52	26	2.78667	8.61155	1.62773	Up	9.06356e-06	2.55403e-05
PH01000045G1220	1638	458	229	9.6648	29.8669	1.62773	Up	4.14628e-38	5.08596e-37
PH01004783G0070	1566	140	70	3.09014	9.54936	1.62773	Up	7.04524e-13	3.44124e-12
PH01021006G0010	456	380	190	28.8045	89.0137	1.62773	Up	6.09398e-32	6.34942e-31
PH01265662G0010	375	40	20	3.68697	11.3937	1.62773	Up	8.8866e-05	0.000223387
PH01002803G0230	1656	50	25	1.04364	3.22513	1.62773	Up	1.32376e-05	3.66167e-05
PH01001006G0170	756	84	42	3.8406	11.8685	1.62773	Up	2.24076e-08	8.01025e-08
PH01002950G0190	762	54	27	2.44951	7.56967	1.62773	Up	6.20916e-06	1.77633e-05
PH01000941G0100	2703	178	89	2.27622	7.03415	1.62773	Up	6.50276e-16	3.72168e-15
PH01000260G0620	246	170	85	23.8866	73.8162	1.62773	Up	2.82554e-15	1.56791e-14
PH01000504G0460	1848	164	82	3.06749	9.47938	1.62773	Up	8.50922e-15	4.62089e-14
PH01000183G1240	411	138	69	11.6059	35.8654	1.62773	Up	1.01851e-12	4.92139e-12
PH01002414G0110	1236	164	82	4.58634	14.1731	1.62773	Up	8.50922e-15	4.6217e-14
PH01000167G0880	969	2795	1397	99.7009	307.993	1.62722	Up	6.74696e-222	5.30801e-220
PH01000501G0450	1068	2096	1047	67.8362	209.432	1.62636	Up	9.83622e-167	5.63574e-165
PH01003398G0120	1011	3197	1596	109.303	337.248	1.62548	Up	9.51094e-253	8.82666e-251
PH01002285G0270	1506	1240	619	28.4602	87.8079	1.62541	Up	2.2476e-99	7.4037e-98
PH01000759G0680	909	2980	1485	113.317	349.004	1.62288	Up	9.71152e-235	8.02741e-233
PH01001075G0390	771	293	146	13.1357	40.4545	1.6228	Up	7.34398e-25	6.19095e-24
PH01000981G0170	2043	1752	873	29.642	91.288	1.62278	Up	6.51112e-139	3.07192e-137
PH01000795G0520	1554	1086	541	24.1557	74.3728	1.62241	Up	7.20588e-87	2.04918e-85
PH01000217G0620	540	239	119	15.2984	47.0783	1.62168	Up	1.417e-20	1.00556e-19
PH01002049G0090	1311	1214	604	32.0079	98.4243	1.62059	Up	1.43575e-96	4.56918e-95
PH01001121G0130	1887	585	291	10.7158	32.945	1.62032	Up	1.44297e-47	2.17972e-46
PH01000017G1210	840	179	89	7.36572	22.6349	1.61965	Up	8.43288e-16	4.7927e-15
PH01004205G0060	1092	473	235	14.972	45.9741	1.61855	Up	1.00841e-38	1.25381e-37
PH01000595G0470	1452	1236	614	29.4234	90.3378	1.61837	Up	6.35852e-98	2.05521e-96
PH01002237G0090	642	147	73	7.9145	24.2916	1.61789	Up	3.02834e-13	1.50867e-12
PH01093156G0010	678	552	274	28.1417	86.3354	1.61724	Up	8.99436e-45	1.28597e-43
PH01001820G0320	747	137	68	6.3393	19.4472	1.61716	Up	1.91215e-12	9.1074e-12
PH01000963G0320	3342	1471	730	15.2141	46.6643	1.61691	Up	7.4436e-116	2.93549e-114
PH01002074G0360	1905	3537	1755	64.1773	196.811	1.61668	Up	2.54518e-275	2.62103e-273
PH01000136G1320	1149	111	55	3.33921	10.2261	1.61468	Up	2.3325e-10	9.63493e-10
PH01000441G0730	1983	2026	1002	35.3149	107.948	1.61198	Up	1.89987e-157	1.01886e-155
PH01001378G0130	789	2184	1080	95.679	292.425	1.61179	Up	1.68935e-169	9.82454e-168
PH01003798G0040	1962	726	359	12.7902	39.0898	1.61175	Up	9.60408e-58	1.79878e-56
PH01000112G0640	759	271	134	12.3415	37.7165	1.61167	Up	9.82654e-23	7.66272e-22
PH01000366G0250	1464	2008	992	47.4093	144.757	1.61039	Up	1.17744e-155	6.23881e-154
PH01000870G0270	1056	646	319	21.1451	64.5349	1.60976	Up	1.95967e-51	3.22934e-50
PH01000020G1390	1053	160	79	5.2521	16.0275	1.60959	Up	4.30786e-14	2.25711e-13
PH01000054G0800	1740	237	117	4.70804	14.365	1.60936	Up	4.92272e-20	3.40982e-19
PH01000109G1050	3720	1962	968	18.2304	55.5905	1.60849	Up	1.16216e-151	5.95427e-150
PH01000906G0150	1260	3294	1625	90.3638	275.519	1.60833	Up	5.10868e-253	4.76969e-251
PH01000384G0810	471	67	33	4.91694	14.9679	1.60604	Up	8.46616e-07	2.6393e-06
PH01000009G2290	1866	1709	841	31.6571	96.2836	1.60476	Up	1.42994e-131	6.39594e-130
PH01000242G0690	657	63	31	3.31449	10.0801	1.60465	Up	1.79602e-06	5.42446e-06
PH01000130G0430	1023	874	430	29.5309	89.7968	1.60444	Up	2.7959e-68	6.24384e-67
PH01005243G0060	633	248	122	13.5422	41.1741	1.60427	Up	1.01943e-20	7.28932e-20
PH01000943G0050	972	1167	574	41.4998	126.158	1.60405	Up	2.03468e-90	6.03531e-89
PH01001168G0110	558	55	27	3.40698	10.3371	1.60126	Up	8.12694e-06	2.29909e-05
PH01000523G0430	540	165	81	10.5616	32.0449	1.60126	Up	2.66738e-14	1.40925e-13
PH01002522G0090	645	210	103	11.2538	34.115	1.59999	Up	1.07002e-17	6.71404e-17
PH01000809G0020	1626	3167	1553	67.3238	204.042	1.59967	Up	7.52198e-240	6.37046e-238
PH01086106G0010	831	700	343	29.1164	88.1782	1.59859	Up	1.45117e-54	2.55433e-53
PH01000197G1150	426	247	121	20.0414	60.6797	1.59823	Up	1.89343e-20	1.33783e-19
PH01166889G0010	516	49	24	3.28237	9.93641	1.59799	Up	2.53602e-05	6.79362e-05
PH01000781G0160	318	1362	667	148.044	448.091	1.59777	Up	4.42036e-104	1.53264e-102
PH01002844G0070	1494	719	352	16.6349	50.3338	1.59732	Up	7.09662e-56	1.28265e-54
PH01000319G0520	669	239	117	12.3485	37.3618	1.59723	Up	8.181e-20	5.62775e-19
PH01000664G0490	1794	2654	1298	51.1352	154.568	1.59586	Up	4.37376e-200	3.02619e-198
PH01002653G0280	750	268	131	12.3514	37.3145	1.59507	Up	6.29326e-22	4.73361e-21
PH01000582G0700	3375	133	65	1.36213	4.11441	1.59482	Up	9.68394e-12	4.3885e-11
PH01001028G0080	1518	5973	2919	136.007	410.8	1.59475	Up	0	0
PH01000069G0010	1347	395	193	10.1361	30.6096	1.59448	Up	2.01216e-31	2.05981e-30
PH01002772G0250	801	43	21	1.85557	5.60086	1.59379	Up	7.96358e-05	0.000201343
PH01000433G0990	354	43	21	4.19862	12.6731	1.59379	Up	7.96358e-05	0.00020136
PH01002648G0060	1197	340	166	9.81807	29.6266	1.59338	Up	2.93988e-27	2.67943e-26
PH01000877G0160	723	338	165	16.1592	48.7544	1.59318	Up	4.23354e-27	3.83593e-26
PH01002849G0030	1926	11618	5671	208.505	629.03	1.59305	Up	0	0
PH01002113G0350	1584	619	302	13.5076	40.7305	1.59234	Up	5.46254e-48	8.32869e-47
PH01000109G0220	1635	41	20	0.866777	2.61325	1.59211	Up	0.000116812	0.000288904
PH01000401G1040	699	41	20	2.02744	6.11253	1.59211	Up	0.000116812	0.000288927
PH01000016G1650	360	158	77	15.1704	45.6937	1.59074	Up	1.4983e-13	7.58126e-13
PH01000383G0580	1545	632	308	14.1394	42.5883	1.59074	Up	7.92276e-49	1.2273e-47
PH01000822G0490	1044	552	269	18.2759	55.0452	1.59067	Up	6.87208e-43	9.43374e-42
PH01002899G0210	948	39	19	1.42199	4.28167	1.59026	Up	0.000171509	0.000414943
PH01000093G0340	870	39	19	1.54948	4.66554	1.59026	Up	0.000171509	0.000414976
PH01001599G0350	1089	39	19	1.23788	3.72729	1.59026	Up	0.000171509	0.000414911
PH01000935G0020	927	39	19	1.45421	4.37867	1.59026	Up	0.000171509	0.000415008
PH01000228G1170	1317	195	95	5.11788	15.4101	1.59026	Up	2.58916e-16	1.5117e-15
PH01003488G0150	378	78	38	7.13254	21.4763	1.59026	Up	1.68788e-07	5.59803e-07
PH01000294G0480	552	115	56	7.20112	21.6729	1.5896	Up	2.69846e-10	1.1086e-09
PH01240953G0010	243	230	112	32.7162	98.4645	1.5896	Up	6.56036e-19	4.34141e-18
PH01001302G0050	744	918	447	42.6492	128.352	1.58951	Up	7.10728e-70	1.62347e-68
PH01000000G3550	1104	1261	614	39.4809	118.814	1.58948	Up	3.3613e-95	1.0567e-93
PH01001730G0150	495	113	55	7.89068	23.737	1.58891	Up	3.90814e-10	1.58769e-09
PH01001001G0360	1593	1895	922	41.1183	123.647	1.58837	Up	1.01779e-141	4.91409e-140
PH01004537G0060	903	37	18	1.4163	4.25846	1.58821	Up	0.000252082	0.000595745
PH01000034G1480	429	37	18	2.98116	8.96361	1.58821	Up	0.000252082	0.00059579
PH01000276G1300	747	440	214	20.3598	61.2014	1.58784	Up	2.0331e-34	2.25313e-33
PH01002744G0230	1716	4553	2214	91.711	275.631	1.58757	Up	0	0
PH01003108G0020	1590	4587	2230	99.7178	299.623	1.58723	Up	0	0
PH01156689G0010	360	457	222	43.8788	131.74	1.5861	Up	1.41831e-35	1.61749e-34
PH01140719G0010	408	175	85	14.8258	44.5068	1.58591	Up	1.01762e-14	5.50105e-14
PH01000166G0730	1392	663	322	16.4632	49.4179	1.58579	Up	1.0324e-50	1.67109e-49
PH01001403G0260	2904	237	115	2.82093	8.45998	1.58448	Up	2.81078e-19	1.89075e-18
PH01000246G0130	864	66	32	2.64041	7.91233	1.58334	Up	1.60228e-06	4.85731e-06
PH01000001G2010	708	2474	1199	120.784	361.788	1.58272	Up	1.3645e-182	8.52729e-181
PH01000363G1010	588	130	63	7.642	22.8892	1.58265	Up	2.61268e-11	1.14938e-10
PH01004279G0110	210	64	31	10.5342	31.5363	1.58193	Up	2.33466e-06	6.94839e-06
PH01000708G0500	1188	64	31	1.86211	5.57459	1.58193	Up	2.33466e-06	6.94772e-06
PH01001258G0440	1899	6709	3249	122.116	365.504	1.58163	Up	0	0
PH01001976G0320	1800	1428	691	27.4219	82.0113	1.5805	Up	6.3505e-106	2.25741e-104
PH01000601G0370	882	217	105	8.50418	25.4325	1.58043	Up	1.09342e-17	6.85674e-17
PH01244231G0010	528	93	45	6.08822	18.2073	1.58043	Up	1.60159e-08	5.7881e-08
PH01000346G0570	4317	339	164	2.71431	8.11577	1.58014	Up	1.28683e-26	1.14587e-25
PH01000003G1050	1194	215	104	6.22408	18.6079	1.57998	Up	1.57717e-17	9.80888e-17
PH01005885G0040	570	91	44	5.51833	16.491	1.57937	Up	2.32424e-08	8.29528e-08
PH01001997G0340	1131	333	161	10.1771	30.411	1.57927	Up	3.84196e-26	3.36791e-25
PH01000144G1450	4470	598	289	4.62418	13.8121	1.57866	Up	2.1168e-45	3.08484e-44
PH01125096G0010	903	89	43	3.40678	10.173	1.57827	Up	3.37374e-08	1.18661e-07
PH01000767G0130	783	414	200	18.2759	54.5678	1.5781	Up	5.44752e-32	5.695e-31
PH01000032G1540	2214	857	414	13.3796	39.9476	1.57807	Up	3.84664e-64	8.01845e-63
PH01000284G1320	1518	1054	509	23.9999	71.6331	1.5776	Up	2.3623e-78	6.0868e-77
PH01000092G1060	417	116	56	9.61531	28.6893	1.57711	Up	3.47784e-10	1.41846e-09
PH01143771G0010	582	145	70	8.61165	25.6947	1.57711	Up	2.5392e-12	1.19853e-11
PH01204947G0010	591	145	70	8.48051	25.3034	1.57711	Up	2.5392e-12	1.19835e-11
PH01004818G0120	819	891	430	37.6041	112.164	1.57665	Up	1.89787e-66	4.09097e-65
PH01004539G0110	798	2544	1227	110.193	328.481	1.57577	Up	1.67304e-185	1.06706e-183
PH01001160G0050	2361	141	68	2.06426	6.15291	1.57565	Up	5.30798e-12	2.45313e-11
PH01001939G0280	291	56	27	6.65176	19.8216	1.57527	Up	1.05735e-05	2.95428e-05
PH01002404G0320	1278	1371	661	37.0807	110.494	1.57523	Up	6.92342e-101	2.31755e-99
PH01000051G1770	750	278	134	12.8122	38.1691	1.57488	Up	5.70148e-22	4.29579e-21
PH01001480G0400	729	492	237	23.3281	69.4526	1.57396	Up	2.08078e-37	2.50477e-36
PH01000004G2230	777	179	86	7.96294	23.6453	1.57018	Up	1.1613e-14	6.2614e-14
PH01000508G0150	618	254	122	14.2065	42.1735	1.56979	Up	4.57162e-20	3.16946e-19
PH01000012G0560	1074	1114	535	35.8527	106.419	1.5696	Up	1.34919e-81	3.59593e-80
PH01002318G0360	747	250	120	11.5681	34.3185	1.56884	Up	9.49684e-20	6.50981e-19
PH01003001G0230	2940	1142	548	13.4264	39.82	1.56842	Up	1.97772e-83	5.37278e-82
PH01005889G0050	864	638	306	25.524	75.6616	1.56771	Up	1.91698e-47	2.8817e-46
PH01002251G0350	696	196	94	9.73393	28.8527	1.56761	Up	7.89588e-16	4.4941e-15
PH01000058G1180	435	1348	646	107.113	317.257	1.56652	Up	8.68216e-98	2.79751e-96
PH01000598G0850	1122	48	23	1.47873	4.37928	1.56633	Up	4.83346e-05	0.000125301
PH01000623G0320	891	428	205	16.6038	49.1523	1.56575	Up	2.35456e-32	2.48923e-31
PH01001038G0420	456	1458	698	110.518	327.008	1.56504	Up	2.48434e-105	8.79076e-104
PH01000131G0770	585	694	332	41.0058	121.241	1.56398	Up	4.05082e-51	6.61207e-50
PH01000063G0560	750	92	44	4.24002	12.5331	1.5636	Up	2.99402e-08	1.05761e-07
PH01000679G0350	1428	46	22	1.11345	3.29126	1.5636	Up	7.08026e-05	0.000180009
PH01004601G0120	2448	134	64	1.89206	5.58517	1.56164	Up	2.979e-11	1.30442e-10
PH01000098G0250	2808	379	181	4.66534	13.7705	1.56153	Up	1.1454e-28	1.0831e-27
PH01002525G0120	1185	155	74	4.52121	13.3408	1.56106	Up	9.5686e-13	4.63652e-12
PH01000121G1380	1020	354	169	11.9962	35.396	1.56101	Up	7.09532e-27	6.36751e-26
PH01002550G0230	696	176	84	8.74067	25.7833	1.56062	Up	3.0986e-14	1.63346e-13
PH01001118G0470	432	44	21	3.52055	10.3849	1.56062	Up	0.000103802	0.000258666
PH01000264G0200	834	2419	1154	100.256	295.602	1.55997	Up	7.92432e-172	4.66977e-170
PH01001406G0380	516	239	114	16.0099	47.1979	1.55976	Up	1.08838e-18	7.12194e-18
PH01000053G0650	1914	736	351	13.2916	39.1772	1.5595	Up	1.08462e-53	1.88241e-52
PH01000350G0380	1938	42	20	0.749095	2.20467	1.55734	Up	0.000152321	0.000370982
PH01000059G1970	753	376	179	17.2597	50.7839	1.55696	Up	3.02334e-28	2.83125e-27
PH01000019G0360	1149	292	139	8.78424	25.8442	1.55685	Up	2.448e-22	1.87591e-21
PH01000706G0060	753	498	237	22.86	67.239	1.55648	Up	8.95824e-37	1.06187e-35
PH01004432G0030	2265	145	69	2.21279	6.50802	1.55635	Up	6.0329e-12	2.77657e-11
PH01001554G0060	2427	227	108	3.23294	9.50653	1.55607	Up	9.76942e-18	6.14369e-17
PH01000309G0740	720	1751	833	84.0611	247.161	1.55594	Up	3.89648e-124	1.64999e-122
PH01002207G0150	546	4421	2103	279.878	822.838	1.55581	Up	0	0
PH01000309G0200	1161	5693	2707	169.492	498.109	1.55524	Up	0	0
PH01001366G0360	1305	652	310	17.2694	50.748	1.55513	Up	1.91816e-47	2.88208e-46
PH01000069G0750	1905	1464	696	26.5636	78.0517	1.55498	Up	5.69166e-104	1.96902e-102
PH01001212G0190	1095	40	19	1.26266	3.70687	1.55373	Up	0.000223742	0.000532259
PH01000479G0330	1335	198	94	5.12655	15.0423	1.55297	Up	1.28946e-15	7.27377e-15
PH01007610G0010	729	434	206	20.578	60.3681	1.55268	Up	4.3137e-32	4.52953e-31
PH01006951G0050	336	59	28	6.06951	17.8027	1.55245	Up	9.3677e-06	2.63327e-05
PH01001678G0190	1653	154	73	3.22025	9.43448	1.55077	Up	1.76751e-12	8.43663e-12
PH01003798G0070	2250	95	45	1.45943	4.27266	1.54973	Up	2.6488e-08	9.40383e-08
PH01000129G0800	1845	513	243	9.61086	28.137	1.54973	Up	2.08634e-37	2.51049e-36
PH01001548G0350	333	57	27	5.9166	17.3216	1.54973	Up	1.36769e-05	3.77745e-05
PH01001535G0430	2055	1134	537	19.074	55.8252	1.54931	Up	3.08576e-80	8.11964e-79
PH01000165G0210	3036	188	89	2.14041	6.26262	1.54888	Up	8.06342e-15	4.38264e-14
PH01000173G0700	666	169	80	8.77109	25.6616	1.54878	Up	1.72008e-13	8.67937e-13
PH01000621G0910	930	74	35	2.75036	8.03994	1.54756	Up	8.64346e-07	2.69268e-06
PH01001497G0270	2289	74	35	1.11745	3.26656	1.54756	Up	8.64346e-07	2.69241e-06
PH01001042G0150	1632	406	192	8.59898	25.1333	1.54736	Up	7.00186e-30	6.83795e-29
PH01000315G0430	1101	332	157	10.423	30.4635	1.54732	Up	9.10062e-25	7.63236e-24
PH01000715G0500	948	1650	780	60.1612	175.774	1.54681	Up	2.6957e-115	1.04973e-113
PH01001215G0390	504	146	69	10.013	29.2473	1.54643	Up	7.70796e-12	3.5172e-11
PH01000750G0270	408	601	284	50.9161	148.705	1.54626	Up	3.03454e-43	4.19918e-42
PH01003576G0040	624	163	77	9.0291	26.3617	1.54579	Up	5.17996e-13	2.54741e-12
PH01076040G0010	420	144	68	11.851	34.5882	1.54527	Up	1.1141e-11	5.02602e-11
PH01002146G0070	582	144	68	8.55226	24.9605	1.54527	Up	1.1141e-11	5.02528e-11
PH01000000G3800	879	1222	577	48.0533	140.235	1.54513	Up	1.07831e-85	3.02483e-84
PH01002400G0150	2415	680	321	9.73269	28.3959	1.54477	Up	1.49522e-48	2.29784e-47
PH01002592G0140	1419	1801	850	43.8705	127.969	1.54447	Up	3.79364e-125	1.62195e-123
PH01000084G0180	1182	2403	1134	70.2712	204.957	1.54432	Up	3.35922e-166	1.91408e-164
PH01004164G0030	3534	1013	478	9.90796	28.8954	1.54418	Up	2.81912e-71	6.57519e-70
PH01000214G0600	2517	123	58	1.68913	4.92281	1.5432	Up	3.4952e-10	1.42535e-09
PH01001515G0160	789	492	232	21.5541	62.8173	1.5432	Up	1.43711e-35	1.63772e-34
PH01000162G0880	1605	365	172	7.86066	22.894	1.54225	Up	7.94548e-27	7.11398e-26
PH01131697G0010	234	365	172	53.9161	157.029	1.54225	Up	7.94548e-27	7.11604e-26
PH01002005G0190	2400	620	292	8.92939	25.992	1.54143	Up	3.40982e-44	4.80865e-43
PH01002457G0030	483	223	105	15.9588	46.4419	1.54108	Up	4.75004e-17	2.88304e-16
PH01000121G0800	1968	376	177	6.60395	19.2139	1.54075	Up	1.63676e-27	1.50058e-26
PH01000822G0550	516	153	72	10.249	29.8092	1.54027	Up	3.25746e-12	1.5264e-11
PH01000350G0060	1113	4846	2279	150.498	437.439	1.53934	Up	0	0
PH01002612G0270	3183	804	378	8.73093	25.3702	1.53892	Up	1.73807e-56	3.18034e-55
PH01001355G0040	555	2128	1000	132.532	384.924	1.53824	Up	6.64384e-146	3.29503e-144
PH01000764G0650	1254	230	108	6.33974	18.399	1.53713	Up	2.01634e-17	1.24528e-16
PH01000532G0960	1089	1112	522	35.2954	102.403	1.5367	Up	4.67418e-77	1.18564e-75
PH01000107G0690	834	2308	1083	95.6557	277.415	1.53612	Up	1.74254e-157	9.36112e-156
PH01000751G0710	2010	130	61	2.23557	6.48338	1.5361	Up	1.47217e-10	6.16575e-10
PH01000066G1270	1314	211	99	5.55045	16.0956	1.53599	Up	4.26486e-16	2.46316e-15
PH01000231G0750	4233	7132	3345	58.2377	168.817	1.53543	Up	0	0
PH01000183G0480	819	145	68	6.11963	17.7375	1.53529	Up	1.42006e-11	6.37198e-11
PH01001269G0350	4335	322	151	2.56749	7.44142	1.53522	Up	1.30481e-23	1.0508e-22
PH01001567G0460	1068	177	83	5.72853	16.6025	1.53517	Up	9.27504e-14	4.75204e-13
PH01006040G0030	2610	7144	3350	94.6111	274.203	1.53516	Up	0	0
PH01000872G0280	1854	1284	602	23.9385	69.3673	1.53492	Up	2.18878e-88	6.32888e-87
PH01002348G0070	1251	2278	1068	62.9416	182.382	1.53488	Up	3.91296e-155	2.06276e-153
PH01042582G0010	954	717	336	25.9784	75.2417	1.53422	Up	3.43182e-50	5.50032e-49
PH01002871G0160	372	79	37	7.3405	21.2484	1.53341	Up	5.23892e-07	1.65976e-06
PH01001245G0190	1635	10138	4748	214.326	620.384	1.53335	Up	0	0
PH01002369G0270	1323	141	66	3.68384	10.6574	1.53258	Up	2.96644e-11	1.29929e-10
PH01000129G1320	1164	282	132	8.37408	24.2264	1.53258	Up	8.21912e-21	5.89741e-20
PH01001730G0280	312	47	22	5.20696	15.0639	1.53258	Up	9.16066e-05	0.000229791
PH01000001G5130	2142	312	146	5.03473	14.5613	1.53216	Up	8.05606e-23	6.2916e-22
PH01000296G0630	1125	62	29	1.90494	5.50698	1.53152	Up	8.25938e-06	2.33463e-05
PH01000015G0390	2067	77	36	1.28763	3.72075	1.53087	Up	7.61738e-07	2.38453e-06
PH01003007G0250	1380	1382	646	34.6155	100.005	1.53058	Up	2.86464e-94	8.94212e-93
PH01000086G1560	1503	1504	703	34.5884	99.9227	1.53053	Up	2.14718e-102	7.30583e-101
PH01000173G0580	2862	394	184	4.75848	13.7346	1.52924	Up	3.31962e-28	3.10215e-27
PH01000309G1260	603	75	35	4.29918	12.3999	1.5282	Up	1.10792e-06	3.40934e-06
PH01002747G0190	1386	195	91	4.86309	14.0264	1.5282	Up	7.97386e-15	4.33852e-14
PH01000038G0110	1287	478	223	12.8378	37.0164	1.52777	Up	9.70744e-34	1.06026e-32
PH01002434G0150	1011	2120	989	72.4813	208.984	1.52771	Up	9.3931e-143	4.58516e-141
PH01000584G0130	1836	1083	505	20.3891	58.7607	1.52706	Up	7.04418e-74	1.69262e-72
PH01001003G0740	1116	1622	756	50.2375	144.719	1.52642	Up	1.74235e-109	6.42183e-108
PH01001413G0020	1836	1220	568	22.9683	66.0912	1.52482	Up	1.20462e-82	3.24693e-81
PH01000255G1000	1617	58	27	1.23982	3.56715	1.52464	Up	1.75916e-05	4.78657e-05
PH01001213G0390	723	761	354	36.3821	104.6	1.52359	Up	3.3255e-52	5.58097e-51
PH01000087G0750	1464	602	280	14.2134	40.8587	1.5234	Up	1.08367e-41	1.44849e-40
PH01000046G1780	1503	43	20	0.988896	2.84275	1.5234	Up	0.000197099	0.000472542
PH01000650G0610	702	258	120	12.7035	36.5184	1.5234	Up	6.5287e-19	4.3223e-18
PH01000218G0630	1644	3490	1623	73.3778	210.904	1.52317	Up	1.02161e-231	8.31152e-230
PH01001410G0330	456	297	138	22.513	64.652	1.52194	Up	1.87758e-21	1.38011e-20
PH01000589G0300	2283	1877	872	28.4184	81.5978	1.52171	Up	2.46012e-125	1.05326e-123
PH01002526G0340	489	12054	5599	852.047	2446.07	1.52146	Up	0	0
PH01000449G0270	852	112	52	4.5438	13.0386	1.52082	Up	4.09946e-09	1.55002e-08
PH01000881G0230	1971	756	351	13.258	38.0442	1.52082	Up	1.24229e-51	2.06032e-50
PH01168997G0010	606	629	292	35.8773	102.939	1.52064	Up	2.8346e-43	3.92601e-42
PH01000764G0680	1356	433	201	11.0375	31.6668	1.52056	Up	2.2434e-30	2.22453e-29
PH01000286G0820	1656	293	136	6.11573	17.5447	1.52044	Up	3.88866e-21	2.82751e-20
PH01000548G0170	684	431	200	21.7802	62.4657	1.52005	Up	3.2244e-30	3.18403e-29
PH01000276G0310	816	343	159	14.5293	41.627	1.51855	Up	2.31142e-24	1.91416e-23
PH01000015G2760	2091	1040	482	17.1918	49.2449	1.51826	Up	5.7387e-70	1.31376e-68
PH01000403G0910	1083	82	38	2.61714	7.49589	1.51811	Up	4.60428e-07	1.46559e-06
PH01002594G0130	942	205	95	7.52219	21.5447	1.51811	Up	2.96386e-15	1.64348e-14
[truncated: 7,027 more rows]
