# Supplementary material for: Characterization of the Floral Transcriptome of Moso Bamboo (Phyllostachys edulis) at Different Flowering Developmental Stages by Transcriptome Sequencing and RNA-Seq Analysis
Source: PLoS One. 2014 Jun 10;9(6):e98910. doi: 10.1371/journal.pone.0098910 (PMC4051636; doi:10.1371/journal.pone.0098910)
Supplement: Table S9 — List of genes found to be orphan sequences – no homologues in the NCBI database. (XLSX) [file pone.0098910.s011.xlsx]

## Sheet: CK-VS-F1
GeneID	Gene_length	CK-Expression	F1-Expression	CK-RPKM	F1-RPKM	log2 Ratio(F1/CK)	Up-Down-Regulation(F1/CK)	P-value	FDR	KEGG Orthology	GO Component	GO Function	GO Process	Blast nr
PH01003158G0210	189	0	52	0.01	54.6883	12.417	Up	1.62403e-44	1.31602e-43	-	-	-	-	-
PH01000182G0490	450	0	60	0.01	26.5028	11.3719	Up	3.59282e-51	3.28664e-50	-	-	-	-	-
PH01000710G0100	216	0	28	0.01	25.7666	11.3313	Up	1.49994e-24	7.70308e-24	-	-	-	-	-
PH01000910G0650	336	0	40	0.01	23.6632	11.2084	Up	1.56076e-34	1.04276e-33	-	-	-	-	-
PH01001010G0500	240	0	26	0.01	21.5335	11.0724	Up	6.91616e-23	3.3893e-22	-	-	-	-	-
PH01002820G0150	258	0	26	0.01	20.0312	10.968	Up	6.91616e-23	3.38984e-22	-	-	-	-	-
PH01001742G0330	453	0	32	0.01	14.0412	10.4555	Up	7.05496e-28	3.97614e-27	-	-	-	-	-
PH01000097G1770	153	0	10	0.01	12.9916	10.3434	Up	1.41314e-09	3.98219e-09	-	-	-	-	-
PH01000170G1080	327	0	21	0.01	12.7651	10.318	Up	9.98482e-19	4.2521e-18	-	-	-	-	-
PH01000024G1180	258	0	13	0.01	10.0156	9.96803	Up	4.51336e-12	1.46012e-11	-	-	-	-	-
PH01001656G0370	372	0	17	0.01	9.08361	9.82712	Up	2.12286e-15	7.92379e-15	-	-	-	-	-
PH01002204G0230	441	0	18	0.01	8.11309	9.66411	Up	3.12626e-16	1.20604e-15	-	-	-	-	-
PH01002058G0070	177	0	7	0.01	7.86099	9.61857	Up	4.42456e-07	1.05702e-06	-	-	-	-	-
PH01006628G0060	105	0	4	0.01	7.57222	9.56457	Up	0.000138534	0.000267332	-	-	-	-	-
PH01002413G0250	396	0	14	0.01	7.02725	9.45682	Up	6.64668e-13	2.23654e-12	-	-	-	-	-
PH01005491G0050	144	0	4	0.01	5.52141	9.10889	Up	0.000138534	0.000266982	-	-	-	-	-
PH01000772G0330	450	0	12	0.01	5.30055	9.05	Up	3.06474e-11	9.48445e-11	-	-	-	-	-
PH01000677G0670	303	0	8	0.01	5.24807	9.03564	Up	6.5159e-08	1.65136e-07	-	-	-	-	-
PH01002034G0150	237	0	6	0.01	5.03217	8.97504	Up	3.00444e-06	6.71518e-06	-	-	-	-	-
PH01002034G0310	288	0	7	0.01	4.83123	8.91625	Up	4.42456e-07	1.05751e-06	-	-	-	-	-
PH01000863G0150	417	0	9	0.01	4.29002	8.74484	Up	9.59578e-09	2.56953e-08	-	-	-	-	-
PH01001218G0280	258	0	5	0.01	3.85215	8.58952	Up	2.04014e-05	4.25303e-05	-	-	-	-	-
PH01000007G2620	261	0	5	0.01	3.80787	8.57284	Up	2.04014e-05	4.26107e-05	-	-	-	-	-
PH01000687G0920	327	0	6	0.01	3.64717	8.51063	Up	3.00444e-06	6.70888e-06	-	-	-	-	-
PH01004253G0020	339	0	6	0.01	3.51807	8.45864	Up	3.00444e-06	6.72684e-06	-	-	-	-	-
PH01001026G0670	261	0	4	0.01	3.0463	8.25091	Up	0.000138534	0.000267549	-	-	-	-	-
PH01002390G0300	264	0	4	0.01	3.01168	8.23442	Up	0.000138534	0.0002666	-	-	-	-	-
PH01001240G0030	342	0	5	0.01	2.90601	8.18289	Up	2.04014e-05	4.2579e-05	-	-	-	-	-
PH01004359G0010	357	0	5	0.01	2.7839	8.12097	Up	2.04014e-05	4.26337e-05	-	-	-	-	-
PH01001155G0220	717	0	10	0.01	2.77226	8.11492	Up	1.41314e-09	3.97459e-09	-	-	-	-	-
PH01000277G1010	309	0	4	0.01	2.57308	8.00735	Up	0.000138534	0.000266517	-	-	-	-	-
PH01000264G0310	402	0	5	0.01	2.47227	7.94969	Up	2.04014e-05	4.2674e-05	-	-	-	-	-
PH01000000G2740	375	0	4	0.01	2.12022	7.72807	Up	0.000138534	0.000267565	-	-	-	-	-
PH01001171G0120	474	0	5	0.01	2.09674	7.712	Up	2.04014e-05	4.26452e-05	-	-	-	-	-
PH01001296G0370	393	0	4	0.01	2.02311	7.66043	Up	0.000138534	0.000267165	-	-	-	-	-
PH01002611G0190	399	0	4	0.01	1.99269	7.63857	Up	0.000138534	0.000267232	-	-	-	-	-
PH01003437G0020	519	0	5	0.01	1.91494	7.58116	Up	2.04014e-05	4.26078e-05	-	-	-	-	-
PH01037837G0010	348	114	3024	11.2453	1727.25	7.26301	Up	0	0	-	-	-	-	-
PH01003812G0060	585	0	4	0.01	1.35912	7.08653	Up	0.000138534	0.000266866	-	-	-	-	-
PH01154288G0010	243	879	17010	124.173	13914	6.80804	Up	0	0	-	-	-	-	-
PH01001494G0350	675	1	14	0.0508558	4.12265	6.34102	Up	9.16644e-12	2.91906e-11	-	-	-	-	-
PH01001580G0400	585	1	9	0.0586798	3.05801	5.70359	Up	9.14222e-08	2.28903e-07	-	-	-	-	-
PH01000771G0570	273	1	9	0.125742	6.55288	5.70359	Up	9.14222e-08	2.28866e-07	-	-	-	-	-
PH01000003G2730	300	32	234	3.66162	155.041	5.40403	Up	9.76504e-157	2.79038e-155	-	-	-	-	-
PH01000509G0160	315	1	5	0.108977	3.15509	4.85559	Up	0.000124783	0.000242842	-	-	-	-	-
PH01004923G0090	114	2	10	0.60224	17.436	4.85559	Up	8.2488e-08	2.07272e-07	-	-	-	-	-
PH01001740G0220	372	2	9	0.184557	4.80897	4.70359	Up	4.7519e-07	1.13086e-06	-	-	-	-	-
PH01015571G0010	261	4	17	0.526095	12.9468	4.62112	Up	8.51722e-12	2.71847e-11	-	-	-	-	-
PH01006302G0070	216	65	268	10.3301	246.623	4.57738	Up	1.87073e-158	5.46166e-157	-	-	-	-	-
PH01002200G0240	789	20	75	0.870156	18.8946	4.44055	Up	1.11678e-44	9.08301e-44	-	-	-	-	-
PH01011415G0030	417	2	7	0.164641	3.33668	4.34102	Up	1.50432e-05	3.18756e-05	-	-	-	-	-
PH01001638G0140	480	3	10	0.214548	4.14106	4.27063	Up	3.33094e-07	8.03951e-07	-	-	-	-	-
PH01000606G0560	243	4	13	0.565065	10.6338	4.2341	Up	7.64996e-09	2.06151e-08	-	-	-	-	-
PH01002132G0070	840	2	6	0.0817326	1.41979	4.11862	Up	8.211e-05	0.000162295	-	-	-	-	-
PH01004351G0050	336	5	15	0.510828	8.87369	4.11862	Up	9.45504e-10	2.69285e-09	-	-	-	-	-
PH01000753G0240	297	2	6	0.231163	4.01557	4.11862	Up	8.211e-05	0.000162233	-	-	-	-	-
PH01000006G1150	258	17	47	2.2619	36.2102	4.00079	Up	3.10416e-26	1.67886e-25	-	-	-	-	-
PH01000025G0920	177	3	8	0.581825	8.98399	3.9487	Up	9.36386e-06	2.01631e-05	-	-	-	-	-
PH01000208G0890	306	10	26	1.12182	16.889	3.91217	Up	5.2167e-15	1.91644e-14	-	-	-	-	-
PH01001612G0180	237	7	18	1.0139	15.0965	3.89623	Up	7.1708e-11	2.175e-10	-	-	-	-	-
PH01097250G0010	261	2	5	0.263047	3.80787	3.85559	Up	0.000436318	0.000801302	-	-	-	-	-
PH01000820G0560	561	10	25	0.611901	8.85788	3.85559	Up	2.59114e-14	9.26386e-14	-	-	-	-	-
PH01000459G0610	222	2	5	0.309258	4.47682	3.85559	Up	0.000436318	0.000801111	-	-	-	-	-
PH01000284G0020	423	2	5	0.162306	2.34954	3.85559	Up	0.000436318	0.000801587	-	-	-	-	-
PH01000316G0830	207	3	7	0.497502	6.72172	3.75605	Up	4.79656e-05	9.68102e-05	-	-	-	-	-
PH01000009G1670	414	7	16	0.58042	7.68196	3.72631	Up	1.75185e-09	4.89744e-09	-	-	-	-	-
PH01000495G0510	276	7	15	0.870629	10.8028	3.6332	Up	8.46088e-09	2.27547e-08	-	-	-	-	-
PH01002892G0270	249	3	6	0.413586	4.78966	3.53366	Up	0.000238598	0.000449333	-	-	-	-	-
PH01005162G0020	414	17	34	1.40959	16.3242	3.53366	Up	2.43522e-17	9.83206e-17	-	-	-	-	-
PH01000371G0150	294	14	26	1.63465	17.5784	3.42675	Up	2.86494e-13	9.80116e-13	-	-	-	-	-
PH01000082G0340	264	96	172	12.4828	129.502	3.37496	Up	4.10386e-76	5.48843e-75	-	-	-	-	-
PH01002593G0150	219	9	15	1.41073	13.6144	3.27063	Up	5.2391e-08	1.33995e-07	-	-	-	-	-
PH01000896G0280	759	6	10	0.271365	2.61885	3.27063	Up	7.34544e-06	1.59466e-05	-	-	-	-	-
PH01000068G0880	291	18	30	2.12336	20.4918	3.27063	Up	2.36392e-14	8.4652e-14	-	-	-	-	-
PH01001979G0180	351	5	8	0.488998	4.53039	3.21173	Up	6.42292e-05	0.000128222	-	-	-	-	-
PH01000866G0400	3396	7	10	0.0707579	0.585308	3.04823	Up	1.6356e-05	3.4499e-05	-	-	-	-	-
PH01002271G0170	285	8	11	0.963584	7.67185	2.99309	Up	8.1804e-06	1.7696e-05	-	-	-	-	-
PH01003413G0250	513	46	60	3.07811	23.248	2.91699	Up	1.18753e-23	5.94381e-23	-	-	-	-	-
PH01001115G0480	393	33	43	2.88248	21.7485	2.91553	Up	1.86838e-17	7.57313e-17	-	-	-	-	-
PH01001494G0070	351	8	10	0.782397	5.66298	2.85559	Up	3.36442e-05	6.87797e-05	-	-	-	-	-
PH01000925G0480	420	12	13	0.980791	6.15243	2.64914	Up	7.45134e-06	1.61573e-05	-	-	-	-	-
PH01004134G0030	219	38	41	5.9564	37.2128	2.64329	Up	6.1962e-15	2.27062e-14	-	-	-	-	-
PH01000654G0460	594	9	9	0.520116	3.01168	2.53366	Up	0.000244976	0.000460532	-	-	-	-	-
PH01000904G0020	246	14	14	1.95361	11.3122	2.53366	Up	6.5035e-06	1.41795e-05	-	-	-	-	-
PH01039472G0010	294	10	9	1.16761	6.08482	2.38166	Up	0.000425188	0.000782859	-	-	-	-	-
PH01000093G0050	183	18	15	3.37649	16.2927	2.27063	Up	1.49305e-05	3.16498e-05	-	-	-	-	-
PH01005385G0130	549	45	32	2.81374	11.5859	2.04181	Up	7.647e-09	2.06196e-08	-	-	-	-	-
PH01000450G0630	576	17	12	1.01314	4.14106	2.03116	Up	0.000307174	0.000572209	-	-	-	-	-
PH01001675G0220	261	56	39	7.36532	29.7014	2.01171	Up	3.1538e-10	9.22414e-10	-	-	-	-	-
PH01000080G0740	357	36	25	3.46161	13.9195	2.00759	Up	4.113e-07	9.86553e-07	-	-	-	-	-
PH01016536G0020	216	150	102	23.8387	93.864	1.97727	Up	2.10182e-23	1.04524e-22	-	-	-	-	-
PH01000564G0880	372	61	41	5.629	21.9075	1.96048	Up	2.535e-10	7.4502e-10	-	-	-	-	-
PH01003138G0120	429	122	78	9.76218	36.1401	1.88833	Up	3.35802e-17	1.34612e-16	-	-	-	-	-
PH01002560G0030	318	22	14	2.37487	8.75091	1.88158	Up	0.000243136	0.000457295	-	-	-	-	-
PH01001538G0190	243	42	26	5.93318	21.2677	1.84178	Up	1.28836e-06	2.96946e-06	-	-	-	-	-
PH01002540G0230	246	34	20	4.74448	16.1602	1.76813	Up	3.42872e-05	7.0011e-05	-	-	-	-	-
PH01005378G0040	420	35	20	2.86064	9.46527	1.72631	Up	4.72596e-05	9.56035e-05	-	-	-	-	-
PH01000674G0750	231	56	31	8.32186	26.6749	1.6805	Up	8.9037e-07	2.07628e-06	-	-	-	-	-
PH01002058G0060	156	36	19	7.92177	24.2093	1.61166	Up	0.000164105	0.000313356	-	-	-	-	-
PH01001675G0360	348	270	126	26.6335	71.9687	1.43413	Up	7.34528e-18	3.02884e-17	-	-	-	-	-
PH01000433G0990	354	59	27	5.72128	15.1605	1.40591	Up	6.39598e-05	0.000127816	-	-	-	-	-
PH01000702G0290	264	244	110	31.7271	82.8212	1.38428	Up	5.22996e-15	1.92109e-14	-	-	-	-	-
PH01001984G0250	579	54	24	3.20154	8.2392	1.36374	Up	0.000224682	0.000424107	-	-	-	-	-
PH01002318G0360	747	213	90	9.78821	23.9483	1.29081	Up	2.26372e-11	7.05279e-11	-	-	-	-	-
PH01001904G0240	606	105	40	5.94786	13.1202	1.14134	Up	4.76984e-05	9.63463e-05	-	-	-	-	-
PH01000383G0630	261	185	0	24.3319	0.01	-11.2486	Down	2.70568e-13	9.26349e-13	-	-	-	-	-
PH01000112G1060	159	54	0	11.6585	0.01	-10.1872	Down	0.00031315	0.000582815	-	-	-	-	-
PH01002008G0310	399	68	0	5.85033	0.01	-9.19237	Down	3.36618e-05	6.87884e-05	-	-	-	-	-
PH01001354G0290	288	1651	7	196.788	4.83123	-5.34811	Down	1.05394e-101	1.90404e-100	-	-	-	-	-
PH01265216G0010	150	379	4	86.7346	5.30055	-4.03239	Down	4.56612e-21	2.10593e-20	-	-	-	-	-
PH01000176G0280	249	13332	169	1837.98	134.909	-3.76806	Down	0	0	-	-	-	-	-
PH01002057G0100	252	121	2	16.4827	1.57755	-3.3852	Down	1.31692e-06	3.03167e-06	-	-	-	-	-
PH01000748G0450	480	462	12	33.0404	4.96927	-2.73312	Down	5.41092e-19	2.32669e-18	-	-	-	-	-
PH01000824G0600	201	298	8	50.8938	7.91127	-2.68551	Down	1.9131e-12	6.29169e-12	-	-	-	-	-
PH01004045G0160	588	702	21	40.983	7.09896	-2.52935	Down	3.11396e-26	1.68328e-25	-	-	-	-	-
PH01002057G0110	708	262	8	12.7032	2.246	-2.49976	Down	2.2085e-10	6.51415e-10	-	-	-	-	-
PH01001395G0410	645	158	5	8.40895	1.54086	-2.44819	Down	1.55573e-06	3.5671e-06	-	-	-	-	-
PH01000597G0350	234	593	19	86.9928	16.1395	-2.4303	Down	1.73747e-21	8.11005e-21	-	-	-	-	-
PH01062562G0010	252	194	8	26.4269	6.31018	-2.06625	Down	1.14938e-06	2.65685e-06	-	-	-	-	-
PH01000836G0530	672	229	11	11.698	3.25369	-1.84611	Down	7.45324e-07	1.74686e-06	-	-	-	-	-
PH01001787G0080	312	683	37	75.1468	23.5722	-1.67263	Down	3.58344e-16	1.37931e-15	-	-	-	-	-
PH01006106G0020	435	196	12	15.4672	5.48333	-1.49609	Down	7.72974e-05	0.000153233	-	-	-	-	-
PH01102878G0010	390	324	20	28.5184	10.1934	-1.48426	Down	3.07666e-07	7.4432e-07	-	-	-	-	-
PH01001499G0050	210	337	21	55.0877	19.8771	-1.47063	Down	2.1007e-07	5.14893e-07	-	-	-	-	-
PH01156945G0010	243	3994	259	564.217	211.859	-1.41315	Down	7.0878e-70	8.71459e-69	-	-	-	-	-
PH01000477G0510	303	493	34	55.8533	22.3043	-1.32432	Down	4.79556e-09	1.30653e-08	-	-	-	-	-
PH01000016G1870	141	0	117	0.01	164.937	14.0096	Up	1.37221e-98	2.40191e-97	-	-	-	-	-

## Sheet: CK-VS-F2
GeneID	Gene_length	F-Expression	F2-Expression	F-RPKM	F2-RPKM	log2 Ratio(F2/F)	Up-Down-Regulation(F2/F)	P-value	FDR	KEGG Orthology	GO Component	GO Function	GO Process	Blast nr
PH01000016G1870	141	0	145	0.01	197.447	14.2692	Up	1.21445e-119	2.30286e-117	-	-	-	-	-
PH01000710G0100	216	0	38	0.01	33.7778	11.7219	Up	2.85422e-32	9.02038e-31	-	-	-	-	-
PH01002820G0150	258	0	28	0.01	20.8372	11.0249	Up	4.1784e-24	9.48466e-23	-	-	-	-	-
PH01000182G0490	450	0	46	0.01	19.6267	10.9386	Up	8.37658e-39	3.24807e-37	-	-	-	-	-
PH01000170G1080	327	0	27	0.01	15.8532	10.6306	Up	2.73882e-23	5.90651e-22	-	-	-	-	-
PH01001742G0330	453	0	27	0.01	11.4437	10.1603	Up	2.73882e-23	5.89833e-22	-	-	-	-	-
PH01000771G0570	273	0	12	0.01	8.43956	9.72102	Up	4.8512e-11	4.5841e-10	-	-	-	-	-
PH01000425G0800	441	0	18	0.01	7.83674	9.61411	Up	6.11694e-16	8.69797e-15	-	-	-	-	-
PH01004488G0070	228	0	9	0.01	7.57895	9.56585	Up	1.36617e-08	9.80279e-08	-	-	-	-	-
PH01005970G0060	252	0	9	0.01	6.85714	9.42146	Up	1.36617e-08	9.80053e-08	-	-	-	-	-
PH01002390G0300	264	0	8	0.01	5.81818	9.18442	Up	8.95486e-08	5.7112e-07	-	-	-	-	-
PH01077386G0010	144	0	4	0.01	5.33333	9.05889	Up	0.000165298	0.000616878	-	-	-	-	-
PH01001240G0030	342	0	9	0.01	5.05263	8.98089	Up	1.36617e-08	9.79375e-08	-	-	-	-	-
PH01001218G0280	258	0	6	0.01	4.46512	8.80255	Up	3.84736e-06	1.92232e-05	-	-	-	-	-
PH01001580G0400	585	0	13	0.01	4.26667	8.73697	Up	7.4011e-12	7.57602e-11	-	-	-	-	-
PH01000863G0150	417	0	9	0.01	4.14389	8.69484	Up	1.36617e-08	9.78923e-08	-	-	-	-	-
PH01002204G0230	441	0	8	0.01	3.48299	8.44418	Up	8.95486e-08	5.71003e-07	-	-	-	-	-
PH01000091G1010	369	0	6	0.01	3.12195	8.2863	Up	3.84736e-06	1.92387e-05	-	-	-	-	-
PH01000284G0020	423	0	6	0.01	2.7234	8.08927	Up	3.84736e-06	1.92572e-05	-	-	-	-	-
PH01000158G0180	291	0	4	0.01	2.63918	8.04394	Up	0.000165298	0.000616138	-	-	-	-	-
PH01000246G0230	366	0	5	0.01	2.62295	8.03505	Up	2.52182e-05	0.000110394	-	-	-	-	-
PH01000677G0670	303	0	4	0.01	2.53465	7.98565	Up	0.000165298	0.000617174	-	-	-	-	-
PH01002611G0190	399	0	5	0.01	2.40602	7.9105	Up	2.52182e-05	0.000110627	-	-	-	-	-
PH01000910G0650	336	1	36	0.102873	20.5714	7.64363	Up	3.96766e-29	1.12476e-27	-	-	-	-	-
PH01001155G0220	717	0	7	0.01	1.87448	7.55034	Up	5.86964e-07	3.32848e-06	-	-	-	-	-
PH01001494G0350	675	0	6	0.01	1.70667	7.41504	Up	3.84736e-06	1.92479e-05	-	-	-	-	-
PH01006223G0050	705	0	6	0.01	1.63404	7.3523	Up	3.84736e-06	1.92541e-05	-	-	-	-	-
PH01003437G0020	519	0	4	0.01	1.47977	7.20923	Up	0.000165298	0.000617545	-	-	-	-	-
PH01000036G0130	822	0	6	0.01	1.40146	7.13079	Up	3.84736e-06	1.92727e-05	-	-	-	-	-
PH01001656G0370	372	1	21	0.0929177	10.8387	6.86602	Up	4.26676e-17	6.51388e-16	-	-	-	-	-
PH01001010G0500	240	1	17	0.144022	13.6	6.56117	Up	6.51694e-14	7.97889e-13	-	-	-	-	-
PH01000523G0490	897	0	4	0.01	0.856188	6.41985	Up	0.000165298	0.000617397	-	-	-	-	-
PH01001737G0510	981	0	4	0.01	0.782875	6.29071	Up	0.000165298	0.000616286	-	-	-	-	-
PH01011415G0030	417	1	11	0.0828906	5.06475	5.93314	Up	3.5516e-09	2.73453e-08	-	-	-	-	-
PH01000003G2730	300	27	232	3.11088	148.48	5.5768	Up	4.70258e-156	1.27166e-153	-	-	-	-	-
PH01000097G1770	153	2	17	0.451835	21.3333	5.56117	Up	5.57546e-13	6.32794e-12	-	-	-	-	-
PH01000753G0240	297	1	8	0.116382	5.17172	5.47371	Up	7.7253e-07	4.31933e-06	-	-	-	-	-
PH01008377G0020	621	2	15	0.111322	4.63768	5.3806	Up	1.93326e-11	1.89416e-10	-	-	-	-	-
PH01001670G0160	165	1	7	0.209487	8.14546	5.28106	Up	4.56628e-06	2.254e-05	-	-	-	-	-
PH01005333G0010	525	1	6	0.0658388	2.19429	5.05867	Up	2.66702e-05	0.000116161	-	-	-	-	-
PH01000006G1150	258	12	56	1.60769	41.6744	4.6961	Up	7.18594e-35	2.47473e-33	-	-	-	-	-
PH01000025G0920	177	3	11	0.585854	11.9322	4.34818	Up	9.18046e-08	5.8431e-07	-	-	-	-	-
PH01001049G0570	207	4	13	0.66793	12.058	4.17415	Up	1.22602e-08	8.85229e-08	-	-	-	-	-
PH01001558G0110	306	2	6	0.225917	3.76471	4.05867	Up	0.000104034	0.000405979	-	-	-	-	-
PH01000047G1660	405	3	9	0.25604	4.26667	4.05867	Up	2.49822e-06	1.28903e-05	-	-	-	-	-
PH01000316G0830	207	4	12	0.66793	11.1304	4.05867	Up	6.27222e-08	4.08489e-07	-	-	-	-	-
PH01003158G0210	189	13	38	2.37751	38.6032	4.0212	Up	2.23712e-21	4.38374e-20	-	-	-	-	-
PH01000068G0880	291	20	50	2.37563	32.9897	3.79564	Up	4.00782e-26	1.00431e-24	-	-	-	-	-
PH01000606G0560	243	4	10	0.568977	7.90124	3.79564	Up	1.5591e-06	8.33932e-06	-	-	-	-	-
PH01016791G0010	453	3	7	0.22891	2.96689	3.6961	Up	6.26074e-05	0.000254905	-	-	-	-	-
PH01001494G0070	351	11	25	1.08325	13.6752	3.65813	Up	1.75618e-13	2.06948e-12	-	-	-	-	-
PH01004923G0090	114	6	13	1.81923	21.8947	3.58918	Up	1.1435e-07	7.16079e-07	-	-	-	-	-
PH01055719G0010	408	5	10	0.423595	4.70588	3.47371	Up	4.29466e-06	2.12905e-05	-	-	-	-	-
PH01002413G0250	396	11	22	0.960149	10.6667	3.47371	Up	1.67105e-11	1.64711e-10	-	-	-	-	-
PH01015571G0010	261	8	16	1.05947	11.7701	3.47371	Up	8.20796e-09	6.05434e-08	-	-	-	-	-
PH01003076G0040	687	5	8	0.251567	2.23581	3.15178	Up	8.589e-05	0.000340082	-	-	-	-	-
PH01001350G0400	507	5	8	0.340881	3.02959	3.15178	Up	8.589e-05	0.000340212	-	-	-	-	-
PH01004120G0080	438	11	15	0.86808	6.57534	2.92117	Up	4.10542e-07	2.38592e-06	-	-	-	-	-
PH01004134G0030	219	35	47	5.52415	41.2055	2.89901	Up	1.37272e-18	2.30377e-17	-	-	-	-	-
PH01000371G0150	294	24	32	2.82166	20.898	2.88874	Up	3.6656e-13	4.23608e-12	-	-	-	-	-
PH01002593G0150	219	10	13	1.57833	11.3973	2.85222	Up	3.14228e-06	1.60142e-05	-	-	-	-	-
PH01001740G0220	372	7	9	0.650424	4.64516	2.83628	Up	9.38706e-05	0.000368957	-	-	-	-	-
PH01000872G0570	150	13	15	2.99567	19.2	2.68016	Up	1.57116e-06	8.39371e-06	-	-	-	-	-
PH01000223G0650	195	15	17	2.65887	16.7385	2.65428	Up	4.03502e-07	2.34851e-06	-	-	-	-	-
PH01000136G1510	534	9	10	0.582562	3.59551	2.62571	Up	9.08586e-05	0.000358387	-	-	-	-	-
PH01000189G0260	555	200	207	12.456	71.6108	2.52334	Up	3.50112e-63	2.56183e-61	-	-	-	-	-
PH01002499G0210	1092	15	15	0.474799	2.63736	2.47371	Up	5.11822e-06	2.50656e-05	-	-	-	-	-
PH01004248G0080	384	14	12	1.2602	6	2.25131	Up	0.000116224	0.000449321	-	-	-	-	-
PH01002540G0230	246	31	25	4.3558	19.5122	2.16337	Up	1.06614e-07	6.70877e-07	-	-	-	-	-
PH01005378G0040	420	24	19	1.97516	8.68572	2.13667	Up	3.87316e-06	1.93335e-05	-	-	-	-	-
PH01001709G0250	150	22	17	5.06959	21.76	2.10174	Up	1.49598e-05	6.83745e-05	-	-	-	-	-
PH01000335G0630	501	36	25	2.48374	9.58084	1.94764	Up	8.3362e-07	4.63672e-06	-	-	-	-	-
PH01001201G0550	426	68	42	5.51748	18.9296	1.77856	Up	3.2404e-09	2.50609e-08	-	-	-	-	-
PH01010936G0010	369	30	18	2.81019	9.36586	1.73674	Up	0.000109034	0.000423842	-	-	-	-	-
PH01000433G0990	354	43	25	4.19862	13.5593	1.6913	Up	9.3075e-06	4.39885e-05	-	-	-	-	-
PH01000661G0110	333	58	33	6.02039	19.027	1.66012	Up	5.923e-07	3.35752e-06	-	-	-	-	-
PH01000080G0740	357	79	44	7.64892	23.6639	1.62936	Up	1.52396e-08	1.08375e-07	-	-	-	-	-
PH01000820G0560	561	45	24	2.77262	8.21391	1.56682	Up	4.16352e-05	0.000175182	-	-	-	-	-
PH01003413G0250	513	96	49	6.46837	18.3392	1.50345	Up	2.18224e-08	1.51447e-07	-	-	-	-	-
PH01001984G0250	579	70	35	4.17889	11.6062	1.47371	Up	2.88136e-06	1.47546e-05	-	-	-	-	-
PH01002613G0280	654	42	21	2.21979	6.16514	1.47371	Up	0.000245202	0.000884707	-	-	-	-	-
PH01002521G0070	252	47	23	6.44672	17.5238	1.44268	Up	0.000166956	0.000621423	-	-	-	-	-
PH01002318G0360	747	250	116	11.5681	29.8153	1.3659	Up	2.61504e-15	3.5481e-14	-	-	-	-	-
PH01000082G0340	264	451	206	59.0492	149.818	1.34322	Up	3.49034e-25	8.35586e-24	-	-	-	-	-
PH01001803G0140	423	942	407	76.9754	184.738	1.26301	Up	1.88734e-43	8.36075e-42	-	-	-	-	-
PH01000036G1890	483	136	54	9.73269	21.4658	1.14113	Up	2.8635e-06	1.468e-05	-	-	-	-	-
PH01000748G0550	390	136	52	12.0536	25.6	1.08668	Up	1.03447e-05	4.85217e-05	-	-	-	-	-
PH01001675G0360	348	1082	393	107.47	216.828	1.01261	Up	2.33452e-29	6.66657e-28	-	-	-	-	-
PH01000836G0530	672	144	5	7.40687	1.42857	-2.37429	Down	4.49938e-06	2.2231e-05	-	-	-	-	-
PH01000477G0510	303	1476	52	168.378	32.9505	-2.35333	Down	1.12444e-51	6.27788e-50	-	-	-	-	-
PH01000824G0600	201	646	26	111.091	24.8358	-2.16124	Down	2.37044e-21	4.63914e-20	-	-	-	-	-
PH01000176G0280	249	245	14	34.0101	10.7952	-1.65558	Down	1.13836e-06	6.20954e-06	-	-	-	-	-
PH01000026G1950	528	341	28	22.3235	10.1818	-1.13257	Down	1.18284e-05	5.49916e-05	-	-	-	-	-
PH01001499G0050	210	326	8	53.6586	7.31429	-2.87502	Down	7.58618e-15	9.98371e-14	-	-	-	-	-

## Sheet: CK-VS-F3
GeneID	Gene_length	F-Expression	F3-Expression	F-RPKM	F3-RPKM	log2 Ratio(F3/F)	Up-Down-Regulation(F3/F)	P-value	FDR	KEGG Orthology	GO Component	GO Function	GO Process	Blast nr
PH01000016G1870	141	0	30	0.01	44.2366	12.111	Up	1.19e-26	1.7e-25	-	-	-	-	-
PH01000710G0100	216	0	37	0.01	35.6146	11.7983	Up	1.42e-32	2.51e-31	-	-	-	-	-
PH01000182G0490	450	0	52	0.01	24.0254	11.2303	Up	2.89e-45	7.39e-44	-	-	-	-	-
PH01002820G0150	258	0	17	0.01	13.6996	10.4199	Up	1.18e-15	9.84e-15	-	-	-	-	-
PH01001742G0330	453	0	19	0.01	8.72037	9.76825	Up	2.4e-17	2.22e-16	-	-	-	-	-
PH01001646G0020	243	0	9	0.01	7.70044	9.5888	Up	6.93e-09	3.36e-08	-	-	-	-	-
PH01000771G0570	273	0	10	0.01	7.61582	9.57286	Up	9.88e-10	5.19e-09	-	-	-	-	-
PH01001218G0280	258	0	9	0.01	7.25274	9.50238	Up	6.93e-09	3.36e-08	-	-	-	-	-
PH01002034G0150	237	0	8	0.01	7.01813	9.45494	Up	4.86e-08	2.16e-07	-	-	-	-	-
PH01000170G1080	327	0	11	0.01	6.99398	9.44997	Up	1.41e-10	8.01e-10	-	-	-	-	-
PH01004488G0070	228	0	7	0.01	6.38326	9.31815	Up	3.41e-07	1.38e-06	-	-	-	-	-
PH01008576G0010	219	0	6	0.01	5.69622	9.15386	Up	2.39e-06	8.81e-06	-	-	-	-	-
PH01001240G0030	342	0	7	0.01	4.25551	8.73319	Up	3.41e-07	1.38e-06	-	-	-	-	-
PH01000021G0470	201	0	4	0.01	4.13755	8.69263	Up	0.000117728	0.00034423	-	-	-	-	-
PH01002204G0230	441	0	8	0.01	3.77165	8.55905	Up	4.86e-08	2.16e-07	-	-	-	-	-
PH01001580G0400	585	0	10	0.01	3.55405	8.47332	Up	9.88e-10	5.19e-09	-	-	-	-	-
PH01000677G0670	303	0	5	0.01	3.43089	8.42244	Up	1.68e-05	5.55e-05	-	-	-	-	-
PH01000425G0800	441	0	7	0.01	3.30019	8.36641	Up	3.41e-07	1.38e-06	-	-	-	-	-
PH01003437G0020	519	0	8	0.01	3.20481	8.32409	Up	4.86e-08	2.16e-07	-	-	-	-	-
PH01002390G0300	264	0	4	0.01	3.15018	8.29929	Up	0.000117728	0.000344036	-	-	-	-	-
PH01000910G0650	336	1	49	0.102873	30.3205	8.20328	Up	4.38e-41	1.01e-39	-	-	-	-	-
PH01001746G0130	495	0	6	0.01	2.52015	7.97736	Up	2.39e-06	8.81e-06	-	-	-	-	-
PH01000863G0150	417	0	5	0.01	2.49295	7.96171	Up	1.68e-05	5.55e-05	-	-	-	-	-
PH01000960G0340	435	0	5	0.01	2.38979	7.90074	Up	1.68e-05	5.55e-05	-	-	-	-	-
PH01000246G0230	366	0	4	0.01	2.27226	7.82799	Up	0.000117728	0.000344004	-	-	-	-	-
PH01001494G0350	675	0	7	0.01	2.15612	7.7523	Up	3.41e-07	1.38e-06	-	-	-	-	-
PH01002611G0190	399	0	4	0.01	2.08433	7.70344	Up	0.000117728	0.000344815	-	-	-	-	-
PH01002203G0080	414	0	4	0.01	2.00881	7.6502	Up	0.000117728	0.000344685	-	-	-	-	-
PH01000036G0130	822	0	7	0.01	1.77054	7.46805	Up	3.41e-07	1.39e-06	-	-	-	-	-
PH01001656G0370	372	1	27	0.0929177	15.0904	7.34346	Up	1.02e-22	1.25e-21	-	-	-	-	-
PH01001155G0220	717	0	5	0.01	1.44987	7.17978	Up	1.68e-05	5.55e-05	-	-	-	-	-
PH01000523G0490	897	0	5	0.01	1.15893	6.85665	Up	1.68e-05	5.55e-05	-	-	-	-	-
PH01001010G0500	240	1	14	0.144022	12.1282	6.39593	Up	5.65e-12	3.62e-11	-	-	-	-	-
PH01000003G2730	300	27	265	3.11088	183.656	5.88353	Up	3.11e-189	4.71e-187	-	-	-	-	-
PH01008377G0020	621	2	10	0.111322	3.34802	4.9105	Up	5.82e-08	2.57e-07	-	-	-	-	-
PH01011415G0030	417	1	5	0.0828906	2.49295	4.9105	Up	0.000103122	0.000305171	-	-	-	-	-
PH01002034G0310	288	1	5	0.120019	3.60958	4.9105	Up	0.000103122	0.000304996	-	-	-	-	-
PH01000025G0920	177	3	12	0.585854	14.0957	4.58857	Up	7.34e-09	3.55e-08	-	-	-	-	-
PH01000097G1770	153	2	7	0.451835	9.51231	4.39593	Up	1.17e-05	3.95e-05	-	-	-	-	-
PH01003615G0100	444	2	7	0.1557	3.27789	4.39593	Up	1.17e-05	3.95e-05	-	-	-	-	-
PH01000338G0180	957	2	6	0.0722369	1.30352	4.17354	Up	6.6e-05	0.000201358	-	-	-	-	-
PH01016791G0010	453	3	8	0.22891	3.67174	4.00361	Up	7.09e-06	2.46e-05	-	-	-	-	-
PH01002475G0240	597	4	10	0.231594	3.48261	3.9105	Up	7.71e-07	3.01e-06	-	-	-	-	-
PH01000316G0830	207	4	10	0.66793	10.0441	3.9105	Up	7.71e-07	3.01e-06	-	-	-	-	-
PH01006628G0060	105	6	12	1.97516	23.7614	3.58857	Up	2.33e-07	9.64e-07	-	-	-	-	-
PH01154100G0010	432	4	8	0.32005	3.85022	3.58857	Up	2.01e-05	6.58e-05	-	-	-	-	-
PH01001049G0570	207	4	7	0.66793	7.03084	3.39593	Up	9.83e-05	0.000292267	-	-	-	-	-
PH01004120G0080	438	11	15	0.86808	7.12027	3.03603	Up	1.56e-07	6.59e-07	-	-	-	-	-
PH01000093G0050	183	16	21	3.02211	23.8588	2.98089	Up	1.05e-09	5.48e-09	-	-	-	-	-
PH01000068G0880	291	20	26	2.37563	18.5763	2.96709	Up	1.47e-11	9.06e-11	-	-	-	-	-
PH01000006G1150	258	12	15	1.60769	12.0879	2.9105	Up	3.16e-07	1.29e-06	-	-	-	-	-
PH01000189G0260	555	200	237	12.456	88.784	2.83346	Up	2.34e-85	1.26e-83	-	-	-	-	-
PH01005378G0040	420	24	28	1.97516	13.8608	2.81097	Up	1.31e-11	8.11e-11	-	-	-	-	-
PH01000371G0150	294	24	27	2.82166	19.094	2.7585	Up	5.04e-11	2.97e-10	-	-	-	-	-
PH01000269G0370	219	485	521	76.5489	494.622	2.69187	Up	3.93e-173	5.2e-171	-	-	-	-	-
PH01033360G0010	252	21	19	2.88045	15.6759	2.44418	Up	3.06e-07	1.25e-06	-	-	-	-	-
PH01002892G0270	249	14	12	1.94343	10.0199	2.36618	Up	5.58e-05	0.000171898	-	-	-	-	-
PH01000006G1230	267	18	12	2.33025	9.34436	2.00361	Up	0.000327942	0.000894555	-	-	-	-	-
PH01001354G0290	288	108	72	12.962	51.978	2.00361	Up	1.72e-17	1.6e-16	-	-	-	-	-
PH01001130G0250	315	118	71	12.9483	46.8627	1.85568	Up	1.47e-15	1.22e-14	-	-	-	-	-
PH01006302G0070	216	312	184	49.9278	177.11	1.82673	Up	1.39e-36	2.79e-35	-	-	-	-	-
PH01002950G0190	762	54	30	2.44951	8.18551	1.74058	Up	6.01e-07	2.38e-06	-	-	-	-	-
PH01000183G1290	540	33	18	2.11233	6.9304	1.7141	Up	0.000109691	0.000323287	-	-	-	-	-
PH01004134G0030	219	35	19	5.52415	18.038	1.70722	Up	7.63e-05	0.000230799	-	-	-	-	-
PH01000565G0550	540	35	19	2.24035	7.31542	1.70722	Up	7.63e-05	0.000230777	-	-	-	-	-
PH01002613G0280	654	42	22	2.21979	6.99398	1.65569	Up	3.45e-05	0.000109266	-	-	-	-	-
PH01001470G0420	627	52	27	2.86667	8.95315	1.64302	Up	5.66e-06	1.99e-05	-	-	-	-	-
PH01000433G0990	354	43	21	4.19862	12.3338	1.55463	Up	0.000114114	0.00033575	-	-	-	-	-
PH01014639G0010	270	40	19	5.1208	14.6308	1.51457	Up	0.0003096	0.00084892	-	-	-	-	-
PH01002057G0120	222	205	71	31.9185	66.4944	1.05884	Up	4.25e-07	1.71e-06	-	-	-	-	-
PH01265216G0010	150	57	0	13.1348	0.01	-10.3592	Down	0.00026737	0.000739523	-	-	-	-	-
PH01004045G0160	588	110	0	6.46631	0.01	-9.3368	Down	7.71e-08	3.36e-07	-	-	-	-	-
PH01000208G0890	306	81	1	9.14966	0.679451	-3.75128	Down	8.46e-05	0.000254313	-	-	-	-	-
PH01000176G0280	249	245	6	34.0101	5.00993	-2.7631	Down	2.43e-10	1.35e-09	-	-	-	-	-
PH01005162G0020	414	287	9	23.962	4.51983	-2.40641	Down	1.51e-10	8.6e-10	-	-	-	-	-
PH01000477G0510	303	1476	77	168.378	52.8357	-1.67212	Down	2.61e-32	4.56e-31	-	-	-	-	-
PH01000702G0290	264	326	18	42.683	14.1758	-1.59023	Down	1.2e-07	5.13e-07	-	-	-	-	-
PH01000033G1510	390	203	12	17.9917	6.39729	-1.4918	Down	7.94e-05	0.000239464	-	-	-	-	-
PH01001904G0240	606	289	20	16.4841	6.86178	-1.26442	Down	2.52e-05	8.13e-05	-	-	-	-	-

## Sheet: CK-VS-F4
GeneID	Gene_length	F-Expression	F4-Expression	F-RPKM	F4-RPKM	log2 Ratio(F4/F)	Up-Down-Regulation(F4/F)	P-value	FDR	KEGG Orthology	GO Component	GO Function	GO Process	Blast nr
PH01000710G0100	216	0	56	0.01	55.3863	12.4353	Up	3.16272e-49	4.93878e-48	-	-	-	-	-
PH01000016G1870	141	0	25	0.01	37.8782	11.8872	Up	1.09885e-22	8.53874e-22	-	-	-	-	-
PH01000182G0490	450	0	78	0.01	37.0297	11.8545	Up	4.61954e-68	1.02794e-66	-	-	-	-	-
PH01002820G0150	258	0	23	0.01	19.0448	10.8952	Up	5.6657e-21	4.09179e-20	-	-	-	-	-
PH01004488G0070	228	0	7	0.01	6.5589	9.35731	Up	2.8299e-07	9.18614e-07	-	-	-	-	-
PH01002034G0150	237	0	7	0.01	6.30983	9.30146	Up	2.8299e-07	9.18517e-07	-	-	-	-	-
PH01001742G0330	453	0	13	0.01	6.13074	9.25992	Up	2.06456e-12	9.81521e-12	-	-	-	-	-
PH01008576G0010	219	0	6	0.01	5.85295	9.19302	Up	2.03202e-06	6.09508e-06	-	-	-	-	-
PH01000771G0570	273	0	7	0.01	5.47776	9.09744	Up	2.8299e-07	9.19095e-07	-	-	-	-	-
PH01000170G1080	327	0	8	0.01	5.22649	9.0297	Up	3.94106e-08	1.3777e-07	-	-	-	-	-
PH01001580G0400	585	0	14	0.01	5.11258	8.99791	Up	2.8752e-13	1.43515e-12	-	-	-	-	-
PH01001564G0280	204	0	4	0.01	4.18888	8.71042	Up	0.000104772	0.000260873	-	-	-	-	-
PH01002204G0230	441	0	7	0.01	3.391	8.40557	Up	2.8299e-07	9.18229e-07	-	-	-	-	-
PH01003437G0020	519	0	8	0.01	3.29299	8.36325	Up	3.94106e-08	1.37755e-07	-	-	-	-	-
PH01001494G0350	675	0	10	0.01	3.16493	8.30603	Up	7.64362e-10	3.04497e-09	-	-	-	-	-
PH01001240G0030	342	0	5	0.01	3.12329	8.28692	Up	1.4591e-05	4.00884e-05	-	-	-	-	-
PH01000677G0670	303	0	4	0.01	2.82024	8.13967	Up	0.000104772	0.000260642	-	-	-	-	-
PH01000863G0150	417	0	5	0.01	2.56154	8.00087	Up	1.4591e-05	4.00849e-05	-	-	-	-	-
PH01006291G0060	351	0	4	0.01	2.43456	7.92752	Up	0.000104772	0.000260663	-	-	-	-	-
PH01000425G0800	441	0	5	0.01	2.42214	7.92014	Up	1.4591e-05	4.01205e-05	-	-	-	-	-
PH01002544G0040	372	0	4	0.01	2.29713	7.84369	Up	0.000104772	0.000260726	-	-	-	-	-
PH01003509G0080	504	0	4	0.01	1.6955	7.40557	Up	0.000104772	0.000260559	-	-	-	-	-
PH01000910G0650	336	1	17	0.102873	10.8088	6.7152	Up	1.28086e-14	6.88689e-14	-	-	-	-	-
PH01001010G0500	240	1	14	0.144022	12.4619	6.43509	Up	3.99972e-12	1.86463e-11	-	-	-	-	-
PH01001656G0370	372	1	11	0.0929177	6.3171	6.08717	Up	1.20594e-09	4.72932e-09	-	-	-	-	-
PH01000003G2730	300	27	244	3.11088	173.755	5.80358	Up	8.1008e-175	4.86629e-173	-	-	-	-	-
PH01002038G0010	510	1	8	0.0677752	3.3511	5.62773	Up	3.4471e-07	1.10829e-06	-	-	-	-	-
PH01006675G0030	468	1	7	0.0738576	3.19536	5.43509	Up	2.23162e-06	6.6577e-06	-	-	-	-	-
PH01001493G0160	408	1	5	0.084719	2.61805	4.94966	Up	8.9945e-05	0.000225879	-	-	-	-	-
PH01002113G0130	183	2	6	0.377764	7.00435	4.2127	Up	5.6428e-05	0.000145202	-	-	-	-	-
PH01008377G0020	621	2	5	0.111322	1.72007	3.94966	Up	0.000316954	0.000740419	-	-	-	-	-
PH01005854G0050	150	2	5	0.460872	7.12109	3.94966	Up	0.000316954	0.000740308	-	-	-	-	-
PH01000104G0620	324	4	9	0.426733	5.93424	3.79766	Up	3.20034e-06	9.40026e-06	-	-	-	-	-
PH01000606G0560	243	4	7	0.568977	6.15403	3.43509	Up	8.26924e-05	0.000208629	-	-	-	-	-
PH01000316G0830	207	4	7	0.66793	7.2243	3.43509	Up	8.26924e-05	0.000208663	-	-	-	-	-
PH01000006G1150	258	12	19	1.60769	15.7326	3.2907	Up	6.1889e-10	2.48462e-09	-	-	-	-	-
PH01004923G0090	114	6	9	1.81923	16.8657	3.2127	Up	1.95621e-05	5.29718e-05	-	-	-	-	-
PH01004502G0130	567	5	7	0.304809	2.63744	3.11316	Up	0.00018858	0.000453378	-	-	-	-	-
PH01001816G0070	402	5	7	0.429918	3.71997	3.11316	Up	0.00018858	0.000453448	-	-	-	-	-
PH01005378G0040	420	24	33	1.97516	16.7854	3.08717	Up	6.1301e-15	3.35123e-14	-	-	-	-	-
PH01000052G1320	333	6	8	0.622799	5.13232	3.04277	Up	8.86026e-05	0.000222761	-	-	-	-	-
PH01000371G0150	294	24	31	2.82166	22.5259	2.99697	Up	1.08067e-13	5.51583e-13	-	-	-	-	-
PH01000872G0570	150	13	16	2.99567	22.7875	2.92729	Up	1.07405e-07	3.62189e-07	-	-	-	-	-
PH01000136G1510	534	9	11	0.582562	4.40068	2.91724	Up	9.11314e-06	2.56683e-05	-	-	-	-	-
PH01001494G0070	351	11	12	1.08325	7.30369	2.75326	Up	8.11998e-06	2.29733e-05	-	-	-	-	-
PH01001130G0250	315	118	128	12.9483	86.8095	2.74509	Up	1.56196e-45	2.27948e-44	-	-	-	-	-
PH01000093G0050	183	16	17	3.02211	19.8457	2.7152	Up	1.79391e-07	5.93572e-07	-	-	-	-	-
PH01000189G0260	555	200	186	12.456	71.5959	2.52304	Up	1.84983e-58	3.51343e-57	-	-	-	-	-
PH01002892G0270	249	14	13	1.94343	11.1535	2.52082	Up	1.19058e-05	3.30952e-05	-	-	-	-	-
PH01002271G0170	285	12	11	1.45538	8.24548	2.5022	Up	5.57198e-05	0.00014351	-	-	-	-	-
PH01002499G0210	1092	15	13	0.474799	2.54325	2.42128	Up	2.00572e-05	5.42176e-05	-	-	-	-	-
PH01033360G0010	252	21	18	2.88045	15.2595	2.40534	Up	7.30758e-07	2.29079e-06	-	-	-	-	-
PH01156945G0010	243	2371	1723	337.261	1514.77	2.16716	Up	0	0	-	-	-	-	-
PH01002540G0230	246	31	22	4.3558	19.1054	2.13297	Up	5.3206e-07	1.68443e-06	-	-	-	-	-
PH01006302G0070	216	312	217	49.9278	214.622	2.10388	Up	8.02512e-53	1.36304e-51	-	-	-	-	-
PH01001709G0250	150	22	15	5.06959	21.3633	2.07519	Up	4.13098e-05	0.000107794	-	-	-	-	-
PH01002057G0120	222	205	139	31.9185	133.761	2.06719	Up	1.05652e-33	1.15232e-32	-	-	-	-	-
PH01000036G1890	483	136	81	9.73269	35.8266	1.88012	Up	6.40462e-18	4.05648e-17	-	-	-	-	-
PH01001354G0290	288	108	56	12.962	41.5397	1.6802	Up	4.20832e-11	1.82518e-10	-	-	-	-	-
PH01002950G0190	762	54	27	2.44951	7.56967	1.62773	Up	6.20916e-06	1.77633e-05	-	-	-	-	-
PH01000433G0990	354	43	21	4.19862	12.6731	1.59379	Up	7.96358e-05	0.00020136	-	-	-	-	-
PH01002318G0360	747	250	120	11.5681	34.3185	1.56884	Up	9.49684e-20	6.50981e-19	-	-	-	-	-
PH01000418G0050	423	56	25	4.57603	12.6261	1.46424	Up	6.10156e-05	0.000156319	-	-	-	-	-
PH01102878G0010	390	64	27	5.67227	14.79	1.38262	Up	7.13656e-05	0.00018141	-	-	-	-	-
PH01001787G0080	312	163	63	18.0582	43.1374	1.25629	Up	3.29276e-08	1.15957e-07	-	-	-	-	-
PH01062562G0010	252	73	0	10.013	0.01	-9.96766	Down	3.02944e-05	8.04658e-05	-	-	-	-	-
PH01002200G0240	789	165	0	7.2285	0.01	-9.49755	Down	3.08562e-11	1.34977e-10	-	-	-	-	-
PH01060292G0010	315	60	0	6.58388	0.01	-9.36279	Down	0.000212844	0.000507814	-	-	-	-	-
PH01000269G0370	219	485	2	76.5489	1.95098	-5.29411	Down	1.04994e-28	9.94345e-28	-	-	-	-	-
PH01005162G0020	414	287	2	23.962	1.03204	-4.53717	Down	2.96432e-16	1.72619e-15	-	-	-	-	-
PH01004045G0160	588	110	1	6.46631	0.363321	-4.15363	Down	1.94052e-06	5.83869e-06	-	-	-	-	-
PH01000702G0290	264	326	4	42.683	3.23686	-3.72099	Down	2.0101e-16	1.18073e-15	-	-	-	-	-
PH01000208G0890	306	81	1	9.14966	0.698146	-3.71212	Down	0.000113352	0.000280906	-	-	-	-	-
PH01000380G0360	516	80	1	5.35897	0.414017	-3.69419	Down	0.000130216	0.000320316	-	-	-	-	-
PH01001904G0240	606	289	8	16.4841	2.82024	-2.54719	Down	6.1607e-11	2.63798e-10	-	-	-	-	-
PH01000836G0530	672	144	5	7.40687	1.58953	-2.22026	Down	2.79234e-05	7.44936e-05	-	-	-	-	-
PH01000006G0350	663	112	4	5.8391	1.28889	-2.17962	Down	0.000305898	0.000716265	-	-	-	-	-
PH01002324G0360	522	149	6	9.86636	2.45555	-2.00647	Down	5.87672e-05	0.000150795	-	-	-	-	-
PH01000495G0510	276	148	6	18.5351	4.64419	-1.99676	Down	6.5775e-05	0.000167805	-	-	-	-	-
PH01001931G0060	207	141	6	23.5445	6.19226	-1.92685	Down	0.000143771	0.000351622	-	-	-	-	-
PH01000477G0510	303	1476	65	168.378	45.8288	-1.87738	Down	2.01668e-36	2.36337e-35	-	-	-	-	-
PH01001115G0480	393	155	8	13.6327	4.34876	-1.64839	Down	0.000304358	0.000712875	-	-	-	-	-
PH01000033G1510	390	203	11	17.9917	6.02554	-1.57817	Down	5.07508e-05	0.00013128	-	-	-	-	-
PH01154288G0010	243	83585	4559	11889.5	4008.03	-1.56872	Down	0	0	-	-	-	-	-
PH01000564G0880	372	206	13	19.141	7.46566	-1.35833	Down	0.000245044	0.000580218	-	-	-	-	-
PH01000176G0280	249	245	16	34.0101	13.7274	-1.3089	Down	9.13244e-05	0.000229139	-	-	-	-	-
PH01003138G0120	429	440	32	35.4517	15.9353	-1.15363	Down	1.38009e-06	4.20802e-06	-	-	-	-	-
PH01000272G0510	411	509	38	42.8072	19.7519	-1.11586	Down	3.9307e-07	1.25738e-06	-	-	-	-	-
