# Supplementary material for: Characterization of the Floral Transcriptome of Moso Bamboo (Phyllostachys edulis) at Different Flowering Developmental Stages by Transcriptome Sequencing and RNA-Seq Analysis
Source: PLoS One. 2014 Jun 10;9(6):e98910. doi: 10.1371/journal.pone.0098910 (PMC4051636; doi:10.1371/journal.pone.0098910)
Supplement: Table S10 — List of genes involved in bamboo flowering expression profiles at four different flowering developmental stages. (XLSX) [file pone.0098910.s012.xlsx]

## Sheet: Sheet1
CO	F1/CK(Log 2 values)	F2/CK(Log 2 values)	F3/CK(Log 2 values)	F4/CK(Log 2 values)
PH01000048G0270	-0.890952	-0.989045	-2.94947	-3.91031
PH01000192G1360	-1.54069	-2.22504	-2.42137	-2.03556
PH01002823G0050	-0.125301	-0.335765	-2.82269	-3.018
PH01005551G0030	-0.729373	-3.1013	-2.98643	-1.94727
MADS	F1/CK	F2/CK	F3/CK	F4/CK
PH01001188G0490	8.73802	9.1726	8.29535	8.44504
PH01021006G0010	7.2341	8.29102	11.3434	10.2075
PH01000338G0120	6.45864	7.40864	9.52351	7.9777
PH01000794G0210	6.34102	7.71248	8.35342	4.63769
PH01002127G0260	5.71953	6.40966	8.39813	5.80761
PH01000006G0210	5.70359	4.06863	-2.02577	-2.02577
PH01001952G0190	5.56608	6.94011	7.39884	6.96942
PH01000606G0250	5.12589	5.1841	5.92264	5.39743
PH01000222G1190	4.90361	4.84067	4.59297	4.28066
PH01001952G0230	4.62112	6.20248	6.14285	6.47899
PH01001878G0200	4.57319	4.98616	5.625	4.93808
PH01001174G0480	4.38166	4.6853	6.08396	4.40322
PH01000306G0610	3.69084	4.0824	3.66941	3.14446
PH01001278G0330	3.4004	4.15109	6.52787	4.67951
PH01000216G0990	2.85559	3.2492	3.83119	3.36016
PH01002743G0050	2.03255	2.3887	1.59295	1.3488
PH01000317G0080	1.38391	2.45286	4.15269	-1.05263
PH01000437G0930	0.564913	0.0294869	0.719666	-0.250889
PH01000616G0020	0.533662	0.805591	-0.401471	-6.59034
PH01000518G0720	-0.373229	-0.423228	-7.8003	-0.269201
PH01003236G0170	-2.67638	6.1841	7.29897	7.76697
Dof	F1/CK	F2/CK	F3/CK	F4/CK
PH01000664G0640	3.25142	3.34616	1.38011	-0.111249
PH01002384G0100	3.11862	3.29102	-4.19441	0.637689
PH01002137G0040	1.69236	1.14486	0.172264	-1.78858
PH01000290G0170	1.63629	0.998536	2.27959	2.44226
PH01003477G0030	1.53366	1.64413	0.970498	-0.864811
PH01000209G1040	1.17683	0.904437	0.241695	-0.246391
PH01007575G0040	1.14032	2.42511	0.839537	1.46366
PH01000266G0140	1.08115	1.53811	0.898089	-2.06275
PH01000200G0640	0.794122	0.491357	-0.363403	0.338722
PH01000219G0080	0.790183	0.559612	1.00966	1.31088
PH01001385G0300	0.6352	1.15609	-0.032237	-0.947273
GID1	F1/CK	F2/CK	F3/CK	F4/CK
PH01006505G0030	5.80511	5.75511	4.86998	5.90914
PH01000068G0090	4.60405	4.44714	3.20734	2.87035
PH01001511G0140	3.81144	3.12673	0.993667	0.840182
PH01000147G0010	2.76618	1.91737	-0.233187	-0.323907
PH01000487G0320	2.25272	2.01209	1.35928	1.45221
PH01000975G0330	2.00284	1.97883	2.6041	4.10888
PH01000068G0110	1.33572	2.15246	0.483052	2.10717
PH01000395G0010	1.20278	1.01848	0.905082	2.14049
PH01001650G0070	1.18635	0.875021	0.0982638	0.589936
PH01000559G0180	1.10457	1.01045	0.25383	0.752421
PH01000515G0150	1.05634	1.77271	1.90821	2.53234
PH01001388G0110	1.02911	0.73492	0.0275735	0.558122
PH01000436G0200	0.705142	0.926445	2.09194	3.10094
PH01001027G0050	0.704774	1.56672	1.70162	2.2333
PH01001027G0090	0.671941	1.34957	0.483052	0.880666
PH01002734G0310	0.621813	0.870527	0.551883	0.634987
PH01000436G0270	0.607662	1.04309	1.3506	1.84919
PH01001316G0350	0.431109	0.442511	0.310284	0.84165
PH01001982G0100	0.239479	-0.617875	-0.503009	-0.463849
PH01001810G0170	-0.411082	-0.434769	-1.28555	-0.124401
PH01001027G0140	-0.821433	0.241462	0.083956	-0.832197
GID2	F1/CK	F2/CK	F3/CK	F4/CK
PH01000146G1260	1.11862	1.15351	0.531415	0.637689
PH01000532G0450	9.04323	7.71312	9.02063	10.8671
LHY	F1/CK	F2/CK	F3/CK	F4/CK
PH01000383G0320	1.43945	1.55247	0.52528	0.837459
PH01002440G0410	5.34102	5.48366	8.59853	10.5264
PH01003968G0010	0.113553	0.00126998	-1.11335	-0.610238
MYB	F1/CK	F2/CK	F3/CK	F4/CK
PH01000898G0190	8.77738	9.40545	6.52032	7.88141
PH01000008G1440	7.95239	7.90239	7.60222
PH01001208G0070	7.82173	5.96438	9.40117	11.4583
PH01000462G0290	4.37139	4.46823	2.8253	0.405029
PH01000008G1560	3.82912	4.25945	1.55414	1.17826
PH01002122G0230	3.02843	4.02423	2.46103	1.34818
PH01000041G2150	2.83322	3.24265	2.35752	0.522212
PH01000427G0040	2.53366	2.78852	2.41796	0.720151
PH01005515G0070	2.227	2.21448	1.21387	1.17056
PH01001548G0400	1.89623	2.65613	1.94318	2.18397
PH01002344G0400	1.76755	1.794	1.67714	-0.283701
PH01000009G0060	1.65497	2.50343	3.40226	1.12673
PH01000723G0640	1.09309	1.62805	0.67253	-0.28831
PH01004207G0080	5.64946	6.18442	4.71433
PH01004165G0090	3.79956	5.38136	2.9611	1.05273
PH01000656G0560	4.13867	3.47815	0.179816	-3.07381
PH01002417G0300	3.96561	4.23148	2.36246	-0.282876
