# Supplementary material for: Characterization of the Floral Transcriptome of Moso Bamboo (Phyllostachys edulis) at Different Flowering Developmental Stages by Transcriptome Sequencing and RNA-Seq Analysis
Source: PLoS One. 2014 Jun 10;9(6):e98910. doi: 10.1371/journal.pone.0098910 (PMC4051636; doi:10.1371/journal.pone.0098910)
Supplement: Table S11 — The names and sequences of primers used in qRT-PCR analysis. (XLSX) [file pone.0098910.s013.xlsx]

## Sheet: Sheet1
Primer name	Sequences of primers
Dof-F	5' CGACGATTGACCTGGCATTG 3'
Dof-R	5' CTCATGTCGCTTGACCCACT 3'
GID1-F	5' AGCCGTCCTCCGTTACCTCA 3'
GID1-R	5' TCTGCCTCTGTCCGCTCCTC 3'
CO-F	5' TCGGCGGGGAGAAGGACT 3'
CO-R	5' CCAGCGATGACATTGAAACG 3'
LHY-F	5' ACTGAGGCAGAGCACAAA 3'
LHY-R	5' CTAAAGACAAGGCAACCA3'
FIP3-F	5' AAAATCCTACACCACCAG 3'
FIP3-R	5' GATGCTTTCCCAATAACC 3'
MYB-F	5' CGCATTGGAAGGAGACGG 3'
MYB-R	5' GCAGCAGCATCAGCGGTA 3'
MADS14-F	5' GCAGGTGACTTTCTCCAAGC 3'
MADS14-R	5' TCTCAACCTTCGCCTTCAGT 3'
MADS15-F	5' CTGAAGGCGAAGATCGAGAC 3'
MADS15-R	5' TCCTGCAGTGACCTCTCCTT 3'
